# Supplementary material for: Long-Read Sequencing Annotation of the Transcriptome in DNA-PK Inactivated Cells
Source: Front Oncol. 2022 Aug 2;12:941638. doi: 10.3389/fonc.2022.941638 (PMC9382581; doi:10.3389/fonc.2022.941638)
Supplement: Supplementary file 1 [file DataSheet_1.zip]

Archive with 23 entries (22 files):
- Source Data/
- Source Data/DMSO-no-Nu7441-yes-Figure 4B.txt
- Source Data/DMSO-yes-Nu7441-no-Figure 4B.txt
- Source Data/DMSO-yes-Nu7441-yes-Figure 4B.txt
- Source Data/DMSO.fusion.anno-Figure 3A.xls
- Source Data/DMSO.GO.anno-Figure 2D.xls
- Source Data/DMSO.kegg.anno.stat-Figure 2E.xls
- Source Data/DMSO.mapping_stat-FIgure 1C.xls
- Source Data/DMSO.mapping_stat-FIgure 2A.xls
- Source Data/DMSO.novelgene-Figure 2B.xls
- Source Data/DMSO.noveliso-Figure 2B.xls
- Source Data/DMSOvsNu7441.DEG_enriched_KEGG_pathway_top20-Figure 4C.xls
- Source Data/DMSOvsNu7441.Differential_analysis_results-Figure 4A.xls
- Source Data/DMSO_stat_out-Figure 3B.xls
- Source Data/Nu7441.fusion.anno-Figure 3A.xls
- Source Data/Nu7441.GO.anno-Figure 2D.xls
- Source Data/Nu7441.kegg.anno.stat-Figure 2E.xls
- Source Data/Nu7441.mapping_stat-Figure 1C.xls
- Source Data/Nu7441.mapping_stat-Figure 2A.xls
- Source Data/Nu7441.novelgene-Figure 2B.xls
- Source Data/Nu7441.noveliso-Figure 2C.xls
- Source Data/Nu7441_stat_out-Figure 3B.xls
- Source Data/Original data for Figure 3C.pptx
