# Supplementary material for: Long-Read Sequencing Annotation of the Transcriptome in DNA-PK Inactivated Cells
Source: Front Oncol. 2022 Aug 2;12:941638. doi: 10.3389/fonc.2022.941638 (PMC9382581; doi:10.3389/fonc.2022.941638)
Supplement: Supplementary file 1 [file DataSheet_1.zip › Source Data/DMSO-no-Nu7441-yes-Figure 4B.txt]

ENSG00000184361
ENSG00000237798
ENSG00000204140
ENSG00000253299
ENSG00000254550
ENSG00000233081
ENSG00000237838
ENSG00000237082
ENSG00000267783
ENSG00000130821
ENSG00000267474
ENSG00000228135
ENSG00000235313
ENSG00000107018
ENSG00000250286
ENSG00000250182
ENSG00000278376
ENSG00000244256
ENSG00000229487
ENSG00000271852
ENSG00000233203
ENSG00000267544
ENSG00000227110
ENSG00000239468
ENSG00000225568
ENSG00000124813
ENSG00000262920
ENSG00000227192
ENSG00000273747
ENSG00000254974
ENSG00000232334
ENSG00000135114
ENSG00000151967
ENSG00000249437
ENSG00000167207
ENSG00000265450
ENSG00000265145
ENSG00000234936
ENSG00000129946
ENSG00000163016
ENSG00000285799
ENSG00000264365
ENSG00000273350
ENSG00000005243
ENSG00000278601
ENSG00000200350
ENSG00000225472
ENSG00000271778
ENSG00000258768
ENSG00000232160
ENSG00000200976
ENSG00000206728
ENSG00000285899
ENSG00000275839
ENSG00000207417
ENSG00000227477
ENSG00000219451
ENSG00000264107
ENSG00000278447
ENSG00000238386
ENSG00000261135
ENSG00000119725
ENSG00000212615
ENSG00000231066
ENSG00000235861
ENSG00000158856
ENSG00000287670
ENSG00000239402
ENSG00000241392
ENSG00000272533
ENSG00000211580
ENSG00000121089
ENSG00000237501
ENSG00000049769
ENSG00000252213
ENSG00000262686
ENSG00000222990
ENSG00000221300
ENSG00000264425
ENSG00000276124
ENSG00000215014
ENSG00000266111
ENSG00000267796
ENSG00000147465
Novelgene0229
ENSG00000234028
ENSG00000230832
ENSG00000144857
ENSG00000255362
ENSG00000276742
ENSG00000258759
ENSG00000232453
ENSG00000281780
ENSG00000266010
ENSG00000287539
ENSG00000270733
ENSG00000277170
ENSG00000272010
ENSG00000170615
ENSG00000264914
ENSG00000196542
ENSG00000224117
ENSG00000144488
ENSG00000225099
ENSG00000259775
ENSG00000230758
ENSG00000111335
ENSG00000266232
ENSG00000200924
ENSG00000224934
ENSG00000261542
ENSG00000261588
ENSG00000246596
ENSG00000269952
ENSG00000260190
ENSG00000253085
ENSG00000200795
ENSG00000224261
ENSG00000275929
ENSG00000207609
ENSG00000254877
ENSG00000262171
ENSG00000253039
ENSG00000212900
ENSG00000197959
ENSG00000201736
ENSG00000267726
ENSG00000232470
ENSG00000182885
ENSG00000224855
ENSG00000172247
ENSG00000260253
ENSG00000198910
ENSG00000286430
ENSG00000135063
ENSG00000206778
ENSG00000261783
ENSG00000201998
ENSG00000273321
ENSG00000272217
ENSG00000273870
ENSG00000228839
ENSG00000102970
ENSG00000142173
ENSG00000266320
ENSG00000264859
ENSG00000186377
ENSG00000229567
ENSG00000088726
ENSG00000199024
ENSG00000262873
ENSG00000242659
ENSG00000252461
ENSG00000278344
ENSG00000273156
ENSG00000237756
Novelgene0209
ENSG00000267366
ENSG00000250326
ENSG00000196860
ENSG00000250765
ENSG00000238326
ENSG00000213236
ENSG00000275238
ENSG00000283268
ENSG00000283656
ENSG00000206785
ENSG00000264395
ENSG00000199508
ENSG00000260668
Novelgene0228
ENSG00000228775
ENSG00000223945
ENSG00000284490
ENSG00000222858
ENSG00000286244
ENSG00000254397
ENSG00000227850
ENSG00000188603
ENSG00000230613
ENSG00000087077
ENSG00000236778
ENSG00000271105
ENSG00000287564
ENSG00000219992
ENSG00000158077
ENSG00000262074
ENSG00000120440
ENSG00000286836
ENSG00000222640
ENSG00000226421
ENSG00000240322
ENSG00000202081
ENSG00000232746
ENSG00000243267
ENSG00000260618
ENSG00000271993
ENSG00000261170
ENSG00000243353
ENSG00000271817
ENSG00000225285
ENSG00000255874
ENSG00000252549
ENSG00000222506
ENSG00000237529
ENSG00000236852
ENSG00000248774
ENSG00000212520
ENSG00000076258
ENSG00000271236
ENSG00000272192
ENSG00000231249
ENSG00000231340
ENSG00000220181
ENSG00000251712
ENSG00000276564
ENSG00000180458
ENSG00000273444
ENSG00000239043
ENSG00000286482
ENSG00000136197
ENSG00000087237
ENSG00000279928
ENSG00000239247
ENSG00000199872
ENSG00000233871
ENSG00000206836
ENSG00000179397
ENSG00000249557
ENSG00000250535
ENSG00000276272
ENSG00000226876
ENSG00000263531
ENSG00000277590
ENSG00000270257
ENSG00000286732
ENSG00000222108
ENSG00000206669
ENSG00000207336
ENSG00000252448
ENSG00000254418
ENSG00000263307
ENSG00000138378
ENSG00000259305
ENSG00000244486
ENSG00000259251
ENSG00000282885
ENSG00000207330
ENSG00000225171
ENSG00000252874
ENSG00000229484
ENSG00000223309
ENSG00000234902
ENSG00000159625
ENSG00000278997
ENSG00000162032
ENSG00000229635
ENSG00000279307
ENSG00000227852
ENSG00000150672
ENSG00000254332
ENSG00000228107
ENSG00000199398
ENSG00000271357
ENSG00000240723
ENSG00000206734
ENSG00000234801
ENSG00000168961
ENSG00000250602
ENSG00000221552
ENSG00000253166
ENSG00000206712
ENSG00000157017
ENSG00000252755
ENSG00000272716
ENSG00000251654
ENSG00000227350
ENSG00000265706
ENSG00000250954
ENSG00000219470
ENSG00000287584
ENSG00000176826
ENSG00000234409
ENSG00000230291
ENSG00000229661
ENSG00000239906
Novelgene0057
ENSG00000255434
ENSG00000251768
ENSG00000273555
ENSG00000235308
ENSG00000281912
Novelgene0332
ENSG00000278831
ENSG00000259933
ENSG00000259746
ENSG00000266117
ENSG00000257599
ENSG00000252585
ENSG00000234084
ENSG00000278342
ENSG00000204052
ENSG00000252014
ENSG00000252200
ENSG00000183171
ENSG00000105852
ENSG00000253731
ENSG00000281357
ENSG00000258303
ENSG00000275908
ENSG00000225920
ENSG00000236153
ENSG00000237846
ENSG00000230570
ENSG00000250012
ENSG00000111886
ENSG00000251179
ENSG00000272523
ENSG00000090776
ENSG00000251350
ENSG00000206991
ENSG00000204622
ENSG00000268499
ENSG00000173486
ENSG00000241352
ENSG00000207815
ENSG00000199990
ENSG00000285793
ENSG00000272305
ENSG00000207620
ENSG00000234523
ENSG00000187824
ENSG00000281825
ENSG00000101278
ENSG00000274653
ENSG00000199716
ENSG00000233170
ENSG00000211767
ENSG00000213519
ENSG00000120088
ENSG00000258011
ENSG00000277566
ENSG00000279821
ENSG00000183578
ENSG00000173261
ENSG00000203952
ENSG00000253121
ENSG00000120913
ENSG00000251774
ENSG00000266473
ENSG00000255001
ENSG00000266306
ENSG00000121211
ENSG00000274015
ENSG00000276121
ENSG00000225447
ENSG00000253570
ENSG00000252590
ENSG00000252877
ENSG00000207719
ENSG00000207574
ENSG00000199161
ENSG00000278598
ENSG00000260645
ENSG00000224897
ENSG00000277948
ENSG00000200394
ENSG00000262678
ENSG00000242061
ENSG00000240463
ENSG00000181819
ENSG00000207234
ENSG00000273920
ENSG00000230993
ENSG00000272864
ENSG00000219355
ENSG00000142920
ENSG00000283647
ENSG00000260179
ENSG00000282793
ENSG00000260907
ENSG00000237781
ENSG00000231868
ENSG00000166682
ENSG00000199865
ENSG00000207744
ENSG00000277701
ENSG00000250244
ENSG00000252695
ENSG00000228527
ENSG00000272630
ENSG00000275515
ENSG00000252198
ENSG00000252779
ENSG00000270149
ENSG00000240231
ENSG00000265237
ENSG00000230207
ENSG00000157005
ENSG00000264314
ENSG00000235354
ENSG00000232618
ENSG00000199676
ENSG00000252739
ENSG00000273374
ENSG00000255237
ENSG00000274549
ENSG00000198417
ENSG00000199550
ENSG00000265395
ENSG00000206820
ENSG00000223551
ENSG00000244512
ENSG00000262118
ENSG00000232653
ENSG00000235036
ENSG00000265733
ENSG00000270589
ENSG00000228413
ENSG00000265282
ENSG00000223583
ENSG00000117228
ENSG00000278028
ENSG00000119686
ENSG00000258667
ENSG00000244055
ENSG00000207624
ENSG00000249025
ENSG00000236502
ENSG00000231776
ENSG00000100314
ENSG00000213440
ENSG00000233730
ENSG00000263945
ENSG00000207473
ENSG00000197815
ENSG00000280069
ENSG00000264741
ENSG00000211764
ENSG00000236993
ENSG00000199411
ENSG00000252242
ENSG00000145287
ENSG00000207088
Novelgene0122
ENSG00000272444
ENSG00000230337
ENSG00000274551
ENSG00000272995
ENSG00000259262
ENSG00000206743
ENSG00000207468
ENSG00000178860
ENSG00000279133
ENSG00000137804
ENSG00000255670
ENSG00000229832
ENSG00000180610
ENSG00000224401
ENSG00000279623
ENSG00000237840
ENSG00000275910
ENSG00000225125
ENSG00000199594
ENSG00000272417
ENSG00000208037
ENSG00000187416
ENSG00000169126
ENSG00000253908
ENSG00000207438
ENSG00000235448
ENSG00000235579
ENSG00000230289
ENSG00000270492
ENSG00000249234
ENSG00000265442
ENSG00000271314
ENSG00000276216
ENSG00000237596
ENSG00000228667
ENSG00000230979
ENSG00000261123
ENSG00000273084
ENSG00000257803
ENSG00000244161
ENSG00000173157
ENSG00000129673
ENSG00000202429
ENSG00000199824
ENSG00000272597
ENSG00000261324
ENSG00000234459
ENSG00000260252
ENSG00000247363
ENSG00000164037
ENSG00000286431
ENSG00000287686
ENSG00000134363
ENSG00000229029
ENSG00000116663
ENSG00000254838
ENSG00000259342
ENSG00000199787
ENSG00000254432
ENSG00000257949
ENSG00000259677
ENSG00000196668
ENSG00000274603
ENSG00000275649
ENSG00000265932
ENSG00000229344
ENSG00000225889
ENSG00000269421
ENSG00000157542
ENSG00000222808
ENSG00000247381
ENSG00000199482
ENSG00000270426
ENSG00000199630
ENSG00000265744
ENSG00000235677
ENSG00000213253
ENSG00000286016
ENSG00000186977
ENSG00000276096
ENSG00000277901
ENSG00000267365
ENSG00000284862
ENSG00000286162
ENSG00000254771
ENSG00000213763
ENSG00000153165
Novelgene0058
Novelgene0146
ENSG00000163661
ENSG00000250330
ENSG00000272359
ENSG00000273062
Novelgene0013
ENSG00000230212
ENSG00000230799
ENSG00000272812
ENSG00000201728
ENSG00000264386
ENSG00000207369
ENSG00000254073
ENSG00000253844
ENSG00000184032
ENSG00000230366
ENSG00000252456
ENSG00000239149
ENSG00000223131
ENSG00000182040
ENSG00000262155
ENSG00000265366
ENSG00000283551
ENSG00000212260
ENSG00000261335
ENSG00000238832
ENSG00000271172
ENSG00000207722
ENSG00000128645
ENSG00000286369
ENSG00000238082
ENSG00000200355
ENSG00000232742
ENSG00000272650
Novelgene0195
ENSG00000172361
ENSG00000228763
ENSG00000249650
ENSG00000229758
ENSG00000180769
ENSG00000239542
ENSG00000274051
ENSG00000272159
ENSG00000283360
ENSG00000223941
ENSG00000004838
ENSG00000211673
ENSG00000212534
ENSG00000100884
Novelgene0598
ENSG00000261052
ENSG00000222222
ENSG00000156587
ENSG00000107611
ENSG00000223375
ENSG00000278900
ENSG00000235240
ENSG00000212127
ENSG00000213700
ENSG00000230912
ENSG00000262223
ENSG00000231381
ENSG00000241007
ENSG00000238886
ENSG00000101336
ENSG00000168899
ENSG00000228897
ENSG00000240793
ENSG00000123009
ENSG00000255221
ENSG00000269176
ENSG00000287320
ENSG00000230185
ENSG00000260711
ENSG00000149380
ENSG00000225721
ENSG00000263409
ENSG00000287042
ENSG00000260647
ENSG00000232060
ENSG00000260025
ENSG00000222726
ENSG00000273010
ENSG00000228172
ENSG00000236463
ENSG00000179774
ENSG00000236018
ENSG00000279557
ENSG00000268743
ENSG00000256238
ENSG00000197776
ENSG00000261105
ENSG00000200959
ENSG00000268764
ENSG00000266850
ENSG00000206635
ENSG00000251783
ENSG00000123360
ENSG00000218631
ENSG00000206779
ENSG00000250808
ENSG00000230641
ENSG00000261437
ENSG00000275294
ENSG00000231167
ENSG00000200095
ENSG00000212443
ENSG00000169885
ENSG00000100359
ENSG00000273394
ENSG00000242207
ENSG00000123999
ENSG00000286563
ENSG00000222046
ENSG00000259212
ENSG00000184374
ENSG00000175040
ENSG00000267348
ENSG00000238122
ENSG00000213892
ENSG00000253952
Novelgene0299
ENSG00000163705
ENSG00000255585
ENSG00000284664
ENSG00000056558
ENSG00000283906
ENSG00000198785
ENSG00000223977
ENSG00000251330
ENSG00000207199
ENSG00000137752
ENSG00000284092
ENSG00000273679
ENSG00000224276
ENSG00000251307
ENSG00000273912
Novelgene0360
ENSG00000197054
ENSG00000236411
ENSG00000239005
ENSG00000270427
ENSG00000207260
ENSG00000264279
ENSG00000171595
ENSG00000236915
ENSG00000240616
ENSG00000234772
ENSG00000111859
ENSG00000284730
ENSG00000275494
ENSG00000252677
ENSG00000212175
ENSG00000281731
ENSG00000221445
ENSG00000276791
ENSG00000231609
ENSG00000270091
ENSG00000252892
ENSG00000201801
ENSG00000186564
ENSG00000222033
ENSG00000278473
ENSG00000188761
ENSG00000233578
ENSG00000196664
ENSG00000251593
ENSG00000263063
ENSG00000232176
ENSG00000279687
ENSG00000207086
ENSG00000271643
ENSG00000200525
ENSG00000234546
ENSG00000230894
ENSG00000252652
ENSG00000142227
ENSG00000258870
ENSG00000266654
ENSG00000277373
ENSG00000224609
ENSG00000251015
ENSG00000207291
ENSG00000215156
ENSG00000253754
ENSG00000213461
ENSG00000259083
ENSG00000256982
ENSG00000271427
ENSG00000166323
ENSG00000227962
ENSG00000283330
ENSG00000211491
ENSG00000230091
ENSG00000241061
ENSG00000282572
ENSG00000222650
ENSG00000284657
ENSG00000269873
ENSG00000207803
ENSG00000257624
ENSG00000206957
ENSG00000251221
ENSG00000280734
ENSG00000287878
ENSG00000213872
ENSG00000267421
ENSG00000286219
ENSG00000201118
ENSG00000279456
ENSG00000249020
ENSG00000259121
ENSG00000264647
ENSG00000135346
ENSG00000221518
ENSG00000253513
ENSG00000182902
ENSG00000115896
ENSG00000254131
ENSG00000199169
ENSG00000224971
ENSG00000266521
ENSG00000272223
ENSG00000239920
ENSG00000260932
ENSG00000272449
ENSG00000159167
ENSG00000273249
ENSG00000264354
ENSG00000258469
ENSG00000213304
ENSG00000183054
ENSG00000277840
ENSG00000018280
ENSG00000232756
ENSG00000213144
ENSG00000237916
ENSG00000066185
ENSG00000199509
ENSG00000272666
ENSG00000270095
ENSG00000272677
ENSG00000241494
ENSG00000287234
