# Supplementary material for: Long-Read Sequencing Annotation of the Transcriptome in DNA-PK Inactivated Cells
Source: Front Oncol. 2022 Aug 2;12:941638. doi: 10.3389/fonc.2022.941638 (PMC9382581; doi:10.3389/fonc.2022.941638)
Supplement: Supplementary file 1 [file DataSheet_1.zip › Source Data/DMSO-yes-Nu7441-no-Figure 4B.txt]

ENSG00000170356
ENSG00000263105
ENSG00000206756
ENSG00000183831
ENSG00000206964
ENSG00000234740
ENSG00000273363
Novelgene0509
Novelgene0691
ENSG00000234043
ENSG00000267344
ENSG00000278925
ENSG00000199226
ENSG00000287620
ENSG00000104313
ENSG00000145949
ENSG00000274963
ENSG00000202251
ENSG00000261416
ENSG00000215835
ENSG00000255837
ENSG00000207334
ENSG00000264610
ENSG00000279599
ENSG00000226944
ENSG00000237984
ENSG00000207696
ENSG00000264607
ENSG00000118804
ENSG00000258045
ENSG00000104808
ENSG00000265089
ENSG00000273442
ENSG00000173452
ENSG00000228626
ENSG00000231884
ENSG00000131484
ENSG00000273004
ENSG00000236266
ENSG00000251365
ENSG00000231468
ENSG00000145975
ENSG00000185674
ENSG00000288568
ENSG00000227256
ENSG00000223692
ENSG00000200560
ENSG00000280441
ENSG00000224324
ENSG00000272942
ENSG00000212259
ENSG00000261633
ENSG00000201113
ENSG00000172803
ENSG00000254604
ENSG00000231940
ENSG00000168802
ENSG00000212829
ENSG00000272015
ENSG00000117242
ENSG00000221340
ENSG00000276250
ENSG00000272583
ENSG00000222629
ENSG00000251008
ENSG00000228415
ENSG00000199459
ENSG00000258301
ENSG00000281420
ENSG00000283673
ENSG00000189149
ENSG00000187140
ENSG00000221510
ENSG00000112303
ENSG00000239884
ENSG00000270903
ENSG00000244184
ENSG00000275882
ENSG00000239021
ENSG00000250068
ENSG00000204323
ENSG00000227045
ENSG00000266983
ENSG00000274317
ENSG00000272386
ENSG00000280620
ENSG00000277892
ENSG00000251823
ENSG00000211771
ENSG00000258474
ENSG00000236654
ENSG00000263916
ENSG00000238286
ENSG00000283289
ENSG00000206651
ENSG00000223719
ENSG00000233602
ENSG00000278783
ENSG00000206914
ENSG00000180096
ENSG00000278420
ENSG00000273204
ENSG00000241631
ENSG00000250569
ENSG00000273711
ENSG00000263680
ENSG00000233175
ENSG00000133636
ENSG00000161281
ENSG00000223220
ENSG00000134216
ENSG00000207313
ENSG00000117983
ENSG00000231119
ENSG00000082556
ENSG00000277007
ENSG00000202014
ENSG00000283160
ENSG00000248592
ENSG00000233622
ENSG00000198984
ENSG00000153086
ENSG00000135116
ENSG00000226167
ENSG00000206828
ENSG00000261186
ENSG00000142319
ENSG00000228847
ENSG00000147869
ENSG00000231414
ENSG00000215440
ENSG00000050628
ENSG00000259563
ENSG00000277610
ENSG00000283475
ENSG00000168546
ENSG00000182600
ENSG00000288065
ENSG00000268651
ENSG00000182326
ENSG00000227857
ENSG00000200792
ENSG00000201458
ENSG00000229327
ENSG00000259881
ENSG00000265521
ENSG00000241983
ENSG00000204262
ENSG00000270031
ENSG00000272507
ENSG00000233626
ENSG00000273609
ENSG00000212306
ENSG00000269791
ENSG00000226394
ENSG00000230724
ENSG00000023171
ENSG00000139835
ENSG00000230537
ENSG00000258386
ENSG00000265656
ENSG00000224669
ENSG00000186860
ENSG00000100033
ENSG00000266897
ENSG00000265717
ENSG00000201342
ENSG00000157856
ENSG00000272662
ENSG00000203279
ENSG00000210709
ENSG00000267800
ENSG00000273199
ENSG00000212526
ENSG00000228222
ENSG00000269439
ENSG00000108786
ENSG00000172382
ENSG00000234617
ENSG00000257989
ENSG00000251870
ENSG00000267838
ENSG00000243071
ENSG00000225080
ENSG00000283296
ENSG00000255893
ENSG00000228019
ENSG00000201264
ENSG00000260830
ENSG00000254964
ENSG00000252469
ENSG00000101440
ENSG00000238005
ENSG00000271924
ENSG00000258593
ENSG00000282836
ENSG00000176029
ENSG00000271734
ENSG00000009790
ENSG00000205890
ENSG00000257179
ENSG00000272699
ENSG00000262558
ENSG00000279759
ENSG00000270591
ENSG00000261829
ENSG00000126246
ENSG00000118777
ENSG00000232946
ENSG00000269621
ENSG00000226098
ENSG00000270372
ENSG00000264357
ENSG00000230929
ENSG00000207021
ENSG00000259675
ENSG00000260685
ENSG00000265462
ENSG00000228701
ENSG00000249295
ENSG00000207944
ENSG00000229348
ENSG00000204482
ENSG00000073861
ENSG00000272953
ENSG00000226245
ENSG00000213606
ENSG00000224666
ENSG00000199335
ENSG00000280828
Novelgene0163
ENSG00000271664
ENSG00000229334
ENSG00000207117
ENSG00000278223
ENSG00000236794
ENSG00000272795
ENSG00000273742
ENSG00000286584
ENSG00000099338
ENSG00000278054
ENSG00000266594
ENSG00000243406
ENSG00000225043
ENSG00000260139
ENSG00000212391
ENSG00000251476
ENSG00000136206
ENSG00000250412
ENSG00000214432
ENSG00000287817
ENSG00000266955
ENSG00000207575
ENSG00000199731
ENSG00000201545
ENSG00000199711
ENSG00000286310
ENSG00000204584
ENSG00000286483
ENSG00000238498
ENSG00000266640
ENSG00000251775
ENSG00000261744
ENSG00000244693
ENSG00000228957
ENSG00000283162
ENSG00000253535
ENSG00000239671
ENSG00000279022
ENSG00000277491
ENSG00000245322
ENSG00000212102
ENSG00000265538
ENSG00000248576
ENSG00000285571
ENSG00000174586
ENSG00000135898
ENSG00000236155
ENSG00000213145
ENSG00000215045
ENSG00000200651
ENSG00000234332
ENSG00000220517
ENSG00000234925
ENSG00000227848
ENSG00000270055
ENSG00000201563
ENSG00000225684
ENSG00000197993
ENSG00000273107
ENSG00000227721
ENSG00000175920
ENSG00000263961
ENSG00000286613
ENSG00000243659
ENSG00000274615
ENSG00000260425
ENSG00000233673
ENSG00000281128
ENSG00000137727
ENSG00000157306
ENSG00000221493
ENSG00000199933
ENSG00000214719
ENSG00000226499
ENSG00000282996
ENSG00000228661
ENSG00000267898
ENSG00000252269
ENSG00000287511
ENSG00000206656
ENSG00000224969
ENSG00000259772
ENSG00000276116
ENSG00000223695
ENSG00000225872
ENSG00000282542
ENSG00000281691
ENSG00000259194
ENSG00000091181
ENSG00000273196
ENSG00000232586
ENSG00000254263
ENSG00000162782
ENSG00000214243
ENSG00000271886
ENSG00000178015
ENSG00000275549
ENSG00000201957
ENSG00000149527
ENSG00000205579
ENSG00000104728
ENSG00000223238
ENSG00000280408
ENSG00000213856
ENSG00000108622
ENSG00000270781
ENSG00000181418
ENSG00000285812
ENSG00000215973
ENSG00000277371
ENSG00000279372
ENSG00000246308
ENSG00000221949
ENSG00000226862
ENSG00000280018
ENSG00000271228
ENSG00000274274
ENSG00000236204
ENSG00000205670
ENSG00000201231
ENSG00000268520
ENSG00000228217
ENSG00000243562
ENSG00000266151
ENSG00000142513
ENSG00000207973
ENSG00000214535
ENSG00000185432
ENSG00000259347
ENSG00000183793
ENSG00000201785
ENSG00000273890
ENSG00000271553
ENSG00000135436
ENSG00000200579
ENSG00000264924
ENSG00000232070
ENSG00000252494
ENSG00000178403
ENSG00000201340
ENSG00000105550
ENSG00000252218
ENSG00000228407
ENSG00000243802
ENSG00000235908
ENSG00000237609
ENSG00000253974
ENSG00000240005
ENSG00000272148
ENSG00000287672
ENSG00000273483
ENSG00000225087
ENSG00000141431
ENSG00000285672
ENSG00000228110
ENSG00000254364
ENSG00000226521
ENSG00000230530
ENSG00000282390
ENSG00000240399
ENSG00000286606
ENSG00000270236
ENSG00000236194
ENSG00000208308
ENSG00000223831
ENSG00000197332
ENSG00000199331
ENSG00000142583
ENSG00000221203
ENSG00000260810
ENSG00000279691
ENSG00000121361
ENSG00000012779
ENSG00000173068
ENSG00000274949
Novelgene0107
ENSG00000274816
ENSG00000269425
ENSG00000091622
ENSG00000223302
ENSG00000162706
ENSG00000228741
ENSG00000258454
ENSG00000276916
ENSG00000280231
ENSG00000258428
ENSG00000268401
ENSG00000160505
ENSG00000242797
ENSG00000288062
ENSG00000260963
ENSG00000092969
ENSG00000248729
ENSG00000241293
ENSG00000226457
ENSG00000131873
ENSG00000232765
ENSG00000221241
ENSG00000221763
ENSG00000202008
ENSG00000250820
ENSG00000271092
ENSG00000252202
ENSG00000187952
ENSG00000260288
ENSG00000253056
ENSG00000254933
ENSG00000244125
ENSG00000259649
ENSG00000206926
ENSG00000260236
ENSG00000233514
ENSG00000267570
ENSG00000263372
ENSG00000184408
ENSG00000134668
ENSG00000111058
ENSG00000170476
ENSG00000213250
ENSG00000279700
Novelgene0143
ENSG00000010282
ENSG00000106633
ENSG00000179168
ENSG00000105559
ENSG00000253414
ENSG00000282886
ENSG00000259216
ENSG00000212402
ENSG00000234636
ENSG00000132470
ENSG00000267590
ENSG00000278084
ENSG00000288611
ENSG00000251439
ENSG00000201573
ENSG00000223300
ENSG00000207022
ENSG00000237422
ENSG00000223519
ENSG00000240877
ENSG00000212163
ENSG00000287654
ENSG00000254487
ENSG00000201098
ENSG00000146700
ENSG00000274621
ENSG00000109072
ENSG00000187066
ENSG00000206846
ENSG00000221540
ENSG00000234354
ENSG00000100626
ENSG00000110876
ENSG00000286835
ENSG00000251095
ENSG00000168079
ENSG00000242894
ENSG00000204652
ENSG00000207256
ENSG00000239082
ENSG00000261226
ENSG00000200591
ENSG00000118094
ENSG00000238151
ENSG00000284994
ENSG00000252297
ENSG00000265018
ENSG00000211768
ENSG00000160172
ENSG00000273950
ENSG00000272076
ENSG00000227359
ENSG00000225527
ENSG00000172458
ENSG00000244503
ENSG00000181191
ENSG00000233250
ENSG00000232969
ENSG00000224452
ENSG00000284062
ENSG00000200788
ENSG00000201469
ENSG00000212458
ENSG00000152822
ENSG00000226791
ENSG00000178226
ENSG00000231851
ENSG00000249506
ENSG00000280303
ENSG00000234928
ENSG00000238311
ENSG00000273493
ENSG00000255449
ENSG00000135773
ENSG00000254442
ENSG00000206790
ENSG00000152229
ENSG00000235958
ENSG00000263370
ENSG00000256616
ENSG00000244479
ENSG00000261308
ENSG00000244357
ENSG00000199806
ENSG00000235284
ENSG00000225057
ENSG00000147127
ENSG00000254812
ENSG00000270165
ENSG00000278934
ENSG00000233825
ENSG00000222297
ENSG00000251598
ENSG00000140682
ENSG00000238279
ENSG00000259457
ENSG00000254719
ENSG00000262098
ENSG00000253174
ENSG00000227533
ENSG00000238723
ENSG00000226903
ENSG00000199664
ENSG00000240708
ENSG00000208018
ENSG00000275747
ENSG00000233205
ENSG00000267582
ENSG00000258824
ENSG00000168282
ENSG00000168298
ENSG00000207493
ENSG00000240869
ENSG00000227413
ENSG00000234383
ENSG00000258210
ENSG00000105767
ENSG00000267277
ENSG00000170955
ENSG00000264456
ENSG00000253099
ENSG00000120057
ENSG00000225071
ENSG00000227581
ENSG00000265345
ENSG00000260949
ENSG00000199145
ENSG00000273888
ENSG00000260524
ENSG00000212296
ENSG00000163395
ENSG00000265490
ENSG00000254485
ENSG00000206768
ENSG00000214552
ENSG00000262728
ENSG00000259426
ENSG00000235267
ENSG00000272434
ENSG00000277740
ENSG00000280683
ENSG00000241120
ENSG00000243055
ENSG00000224725
ENSG00000178809
ENSG00000259102
ENSG00000105963
ENSG00000224040
Novelgene0011
ENSG00000257354
ENSG00000272465
ENSG00000186952
ENSG00000139351
ENSG00000261341
ENSG00000130307
ENSG00000259762
ENSG00000235077
ENSG00000232457
ENSG00000265060
ENSG00000279141
ENSG00000272829
ENSG00000262008
ENSG00000260815
ENSG00000273973
ENSG00000277020
ENSG00000260361
ENSG00000236935
ENSG00000246526
ENSG00000106541
ENSG00000221476
ENSG00000180019
ENSG00000184033
ENSG00000207008
ENSG00000259659
ENSG00000230042
ENSG00000274647
ENSG00000149609
ENSG00000250874
ENSG00000288009
ENSG00000218980
ENSG00000258813
ENSG00000107282
ENSG00000213057
ENSG00000224614
ENSG00000275227
ENSG00000227076
ENSG00000182557
ENSG00000212338
ENSG00000233122
ENSG00000138207
ENSG00000228060
ENSG00000141639
ENSG00000231512
ENSG00000221269
ENSG00000272006
ENSG00000211979
ENSG00000272269
ENSG00000265743
ENSG00000186919
ENSG00000278546
ENSG00000016490
ENSG00000280594
ENSG00000131018
ENSG00000187808
ENSG00000202382
ENSG00000243742
ENSG00000286931
ENSG00000257869
ENSG00000200769
ENSG00000234232
ENSG00000287851
ENSG00000104826
ENSG00000278126
ENSG00000281016
ENSG00000212240
ENSG00000263670
ENSG00000072840
ENSG00000274403
ENSG00000228201
ENSG00000128271
ENSG00000268279
ENSG00000248971
ENSG00000266830
ENSG00000222610
ENSG00000218890
ENSG00000277504
ENSG00000201388
ENSG00000222282
ENSG00000214897
ENSG00000273267
ENSG00000230751
ENSG00000237194
ENSG00000274791
ENSG00000268615
ENSG00000267655
ENSG00000223203
ENSG00000225513
ENSG00000151702
ENSG00000248546
ENSG00000286940
ENSG00000267174
ENSG00000189045
ENSG00000259307
ENSG00000287712
ENSG00000276071
ENSG00000255710
ENSG00000149451
ENSG00000275995
ENSG00000276488
ENSG00000275419
ENSG00000240823
ENSG00000218052
ENSG00000274922
ENSG00000279144
ENSG00000272894
ENSG00000264943
ENSG00000286205
ENSG00000241112
ENSG00000265908
ENSG00000201441
ENSG00000206992
ENSG00000285679
ENSG00000213453
ENSG00000176054
ENSG00000242362
ENSG00000240338
ENSG00000268949
ENSG00000215267
ENSG00000278112
ENSG00000174721
ENSG00000255561
ENSG00000198658
ENSG00000102931
ENSG00000207736
ENSG00000258581
ENSG00000175544
ENSG00000260293
ENSG00000266959
ENSG00000258446
ENSG00000252032
ENSG00000222872
ENSG00000228525
ENSG00000273308
ENSG00000250802
ENSG00000236871
ENSG00000207927
ENSG00000268945
ENSG00000200120
ENSG00000252049
ENSG00000207802
ENSG00000284735
ENSG00000277521
ENSG00000265355
ENSG00000272954
ENSG00000273473
ENSG00000283696
ENSG00000254228
ENSG00000232553
ENSG00000233723
ENSG00000256448
ENSG00000281369
ENSG00000207217
ENSG00000222889
ENSG00000242317
ENSG00000091106
ENSG00000201916
ENSG00000238165
ENSG00000157734
ENSG00000288663
ENSG00000270194
ENSG00000275601
ENSG00000169245
ENSG00000266446
ENSG00000271367
ENSG00000228008
ENSG00000229598
ENSG00000276375
ENSG00000271843
ENSG00000275936
ENSG00000266936
ENSG00000226609
ENSG00000239908
ENSG00000275708
ENSG00000112212
ENSG00000100031
ENSG00000274713
ENSG00000263909
ENSG00000261823
ENSG00000279953
ENSG00000278238
ENSG00000198711
ENSG00000254449
ENSG00000221066
ENSG00000170231
ENSG00000244159
ENSG00000275468
ENSG00000233929
ENSG00000213260
ENSG00000255972
ENSG00000229388
ENSG00000263045
ENSG00000207756
ENSG00000263574
ENSG00000268903
ENSG00000213542
ENSG00000249286
ENSG00000253978
ENSG00000240914
ENSG00000249053
ENSG00000274569
ENSG00000199667
ENSG00000128045
ENSG00000231221
ENSG00000185053
ENSG00000254756
ENSG00000231704
ENSG00000249464
ENSG00000246100
ENSG00000238363
ENSG00000265033
ENSG00000225082
ENSG00000270930
ENSG00000237499
ENSG00000255487
ENSG00000143340
ENSG00000234129
ENSG00000167194
ENSG00000177770
ENSG00000241907
