# Supplementary material for: Long-Read Sequencing Annotation of the Transcriptome in DNA-PK Inactivated Cells
Source: Front Oncol. 2022 Aug 2;12:941638. doi: 10.3389/fonc.2022.941638 (PMC9382581; doi:10.3389/fonc.2022.941638)
Supplement: Supplementary file 1 [file DataSheet_1.zip › Source Data/DMSO-yes-Nu7441-yes-Figure 4B.txt]

ENSG00000163961
ENSG00000285665
ENSG00000136379
ENSG00000196110
ENSG00000269397
ENSG00000125266
ENSG00000144893
ENSG00000277383
ENSG00000272456
ENSG00000138002
ENSG00000146094
ENSG00000107566
ENSG00000228629
ENSG00000122335
ENSG00000260442
ENSG00000245888
ENSG00000198752
ENSG00000174013
ENSG00000171984
ENSG00000268584
ENSG00000139842
ENSG00000157741
ENSG00000161010
ENSG00000150625
ENSG00000127184
ENSG00000267040
ENSG00000151445
ENSG00000184787
ENSG00000278041
ENSG00000204611
ENSG00000086548
ENSG00000135845
ENSG00000100075
ENSG00000114126
ENSG00000199377
ENSG00000248256
ENSG00000171877
ENSG00000111877
ENSG00000175414
ENSG00000283554
ENSG00000182199
ENSG00000100968
ENSG00000233225
ENSG00000087338
ENSG00000232656
ENSG00000104731
ENSG00000109107
ENSG00000169213
ENSG00000272288
ENSG00000125787
ENSG00000128185
ENSG00000166166
ENSG00000188542
ENSG00000118162
ENSG00000089597
ENSG00000259215
ENSG00000185842
ENSG00000203362
ENSG00000092203
ENSG00000110944
ENSG00000111581
ENSG00000118420
ENSG00000272588
ENSG00000284638
ENSG00000248858
ENSG00000197093
ENSG00000115694
ENSG00000151923
ENSG00000287608
ENSG00000104946
ENSG00000148450
ENSG00000183570
Novelgene0678
ENSG00000176165
ENSG00000178409
ENSG00000252329
ENSG00000274419
ENSG00000125912
ENSG00000058866
ENSG00000000460
ENSG00000135698
ENSG00000141446
ENSG00000204267
ENSG00000196998
ENSG00000230202
ENSG00000137500
ENSG00000102978
ENSG00000138639
ENSG00000106344
ENSG00000162430
ENSG00000161847
ENSG00000178096
ENSG00000115507
ENSG00000278932
ENSG00000168014
ENSG00000248569
ENSG00000100632
ENSG00000178999
ENSG00000286550
ENSG00000011376
ENSG00000197548
ENSG00000145730
ENSG00000255284
ENSG00000153774
ENSG00000168894
ENSG00000100934
ENSG00000256223
ENSG00000128602
ENSG00000128610
ENSG00000227507
ENSG00000270115
ENSG00000168884
ENSG00000249307
ENSG00000279744
ENSG00000128242
ENSG00000253716
ENSG00000162385
ENSG00000160753
ENSG00000162889
ENSG00000165355
ENSG00000145335
ENSG00000153443
ENSG00000219665
ENSG00000167994
ENSG00000235903
ENSG00000121060
ENSG00000176624
ENSG00000258646
ENSG00000109016
ENSG00000179010
ENSG00000284719
ENSG00000168300
ENSG00000197361
ENSG00000256897
ENSG00000273599
ENSG00000254577
ENSG00000259917
ENSG00000125656
ENSG00000286074
ENSG00000247134
ENSG00000072832
ENSG00000186153
ENSG00000204764
ENSG00000198885
ENSG00000137962
ENSG00000172340
ENSG00000196796
ENSG00000158201
ENSG00000161405
ENSG00000128563
ENSG00000112658
ENSG00000107331
ENSG00000175697
ENSG00000108559
ENSG00000199150
ENSG00000258626
ENSG00000010310
ENSG00000160209
ENSG00000288573
ENSG00000072274
ENSG00000224870
ENSG00000103274
ENSG00000137055
ENSG00000163312
ENSG00000249859
ENSG00000149313
ENSG00000148803
ENSG00000246214
ENSG00000150527
ENSG00000173548
ENSG00000162607
ENSG00000060982
ENSG00000101363
ENSG00000238835
ENSG00000177238
ENSG00000119737
ENSG00000254783
ENSG00000112208
ENSG00000189157
ENSG00000110497
ENSG00000100344
ENSG00000129465
ENSG00000203288
ENSG00000071564
ENSG00000139233
ENSG00000164040
ENSG00000205090
ENSG00000184545
ENSG00000140443
ENSG00000279989
ENSG00000197183
ENSG00000248643
ENSG00000237190
ENSG00000026297
ENSG00000226562
ENSG00000008952
ENSG00000107554
ENSG00000162959
ENSG00000252498
ENSG00000081913
ENSG00000122203
ENSG00000281406
ENSG00000130695
ENSG00000134874
ENSG00000279369
ENSG00000170881
ENSG00000108465
ENSG00000229298
ENSG00000106546
ENSG00000221869
ENSG00000196233
ENSG00000223437
ENSG00000198455
ENSG00000143157
ENSG00000100600
ENSG00000075702
ENSG00000183340
ENSG00000229473
ENSG00000133111
ENSG00000229337
ENSG00000081087
ENSG00000180539
ENSG00000019485
ENSG00000168488
ENSG00000058668
ENSG00000213585
ENSG00000270362
ENSG00000257218
ENSG00000071282
ENSG00000273311
ENSG00000231050
ENSG00000266189
ENSG00000171475
ENSG00000109911
ENSG00000163002
ENSG00000187210
ENSG00000138180
ENSG00000280088
ENSG00000255181
ENSG00000204581
ENSG00000168273
ENSG00000248538
ENSG00000134215
ENSG00000197584
ENSG00000118513
ENSG00000141456
ENSG00000120696
ENSG00000198689
ENSG00000267254
ENSG00000276603
ENSG00000113070
ENSG00000131408
ENSG00000125629
ENSG00000247796
ENSG00000196782
ENSG00000055957
ENSG00000137413
ENSG00000181523
ENSG00000206647
ENSG00000196711
ENSG00000173545
ENSG00000111252
ENSG00000116580
ENSG00000170906
ENSG00000234327
ENSG00000156384
ENSG00000223459
ENSG00000166343
ENSG00000216866
ENSG00000186312
ENSG00000143569
ENSG00000234998
ENSG00000121413
ENSG00000135828
ENSG00000114349
ENSG00000176681
ENSG00000258320
ENSG00000140451
ENSG00000163923
ENSG00000085831
ENSG00000187486
ENSG00000186352
ENSG00000144118
ENSG00000102309
ENSG00000185340
ENSG00000168575
ENSG00000104979
ENSG00000199197
ENSG00000118156
ENSG00000167196
ENSG00000187514
ENSG00000005059
ENSG00000229127
ENSG00000170142
ENSG00000164068
ENSG00000226950
ENSG00000105401
ENSG00000274620
ENSG00000235244
ENSG00000148335
ENSG00000251169
ENSG00000148704
ENSG00000277423
ENSG00000182173
ENSG00000241527
ENSG00000110002
ENSG00000164253
ENSG00000275896
ENSG00000114698
ENSG00000117479
ENSG00000185100
ENSG00000265791
ENSG00000166483
ENSG00000179456
ENSG00000261189
ENSG00000246560
ENSG00000214389
ENSG00000138303
ENSG00000078369
ENSG00000171132
ENSG00000226360
ENSG00000239900
ENSG00000168939
ENSG00000139579
ENSG00000153406
ENSG00000090863
ENSG00000237380
ENSG00000198028
ENSG00000140743
ENSG00000111275
ENSG00000161914
ENSG00000136895
ENSG00000085117
ENSG00000230756
ENSG00000173818
ENSG00000175182
ENSG00000176731
ENSG00000107077
ENSG00000229589
ENSG00000273749
ENSG00000164118
ENSG00000279381
ENSG00000172331
ENSG00000198945
ENSG00000146802
ENSG00000248671
ENSG00000260910
ENSG00000123473
ENSG00000186283
ENSG00000284753
ENSG00000127946
ENSG00000218226
ENSG00000021776
ENSG00000120727
ENSG00000257103
ENSG00000232615
ENSG00000161888
ENSG00000131650
ENSG00000163444
ENSG00000197888
ENSG00000176209
ENSG00000227591
ENSG00000108424
ENSG00000236682
ENSG00000203999
ENSG00000165801
ENSG00000273687
ENSG00000237880
ENSG00000005483
ENSG00000184209
ENSG00000185946
ENSG00000115594
ENSG00000110195
ENSG00000165548
ENSG00000112234
ENSG00000144278
ENSG00000102189
ENSG00000275381
ENSG00000132688
ENSG00000160097
ENSG00000255503
ENSG00000167920
ENSG00000185305
ENSG00000105258
ENSG00000135537
ENSG00000182325
ENSG00000157654
ENSG00000258526
ENSG00000151552
ENSG00000213553
ENSG00000131747
ENSG00000116176
ENSG00000234382
ENSG00000215256
ENSG00000061794
ENSG00000164900
ENSG00000145022
ENSG00000184979
ENSG00000170325
ENSG00000092020
ENSG00000199325
ENSG00000165752
ENSG00000272037
ENSG00000267060
ENSG00000124067
ENSG00000134779
ENSG00000089009
ENSG00000162976
ENSG00000144357
ENSG00000136463
ENSG00000117266
ENSG00000197965
ENSG00000252641
ENSG00000144837
Novelgene0707
ENSG00000136052
ENSG00000079156
ENSG00000263712
ENSG00000134317
ENSG00000130560
ENSG00000122566
ENSG00000130748
ENSG00000092841
ENSG00000182272
ENSG00000132256
ENSG00000197372
ENSG00000236842
ENSG00000076321
ENSG00000117362
ENSG00000221986
ENSG00000163754
ENSG00000271344
ENSG00000099949
ENSG00000137699
ENSG00000154529
ENSG00000142534
ENSG00000185669
ENSG00000173269
ENSG00000112293
ENSG00000070882
ENSG00000004455
ENSG00000175611
ENSG00000122692
ENSG00000183307
ENSG00000272902
ENSG00000111361
ENSG00000106144
ENSG00000102531
ENSG00000157353
ENSG00000273045
ENSG00000163026
ENSG00000261098
ENSG00000174915
ENSG00000235743
ENSG00000141682
ENSG00000073754
ENSG00000265354
ENSG00000201492
ENSG00000118600
ENSG00000138614
ENSG00000239415
ENSG00000168434
ENSG00000287929
ENSG00000223820
ENSG00000221817
ENSG00000162600
ENSG00000072609
ENSG00000141447
ENSG00000105219
ENSG00000177548
ENSG00000242294
ENSG00000081760
ENSG00000102349
ENSG00000269906
ENSG00000154975
ENSG00000096717
ENSG00000130818
ENSG00000168890
ENSG00000013288
ENSG00000087448
ENSG00000050405
ENSG00000188428
ENSG00000185760
ENSG00000151466
ENSG00000198546
ENSG00000101608
ENSG00000125246
ENSG00000164211
ENSG00000180185
ENSG00000070019
ENSG00000179859
ENSG00000239218
ENSG00000119718
ENSG00000104756
ENSG00000259416
ENSG00000235776
ENSG00000041988
ENSG00000155744
ENSG00000160131
ENSG00000132846
ENSG00000196850
ENSG00000100351
ENSG00000124251
ENSG00000164162
ENSG00000143458
ENSG00000167740
ENSG00000141664
ENSG00000158104
ENSG00000116161
ENSG00000227097
ENSG00000106484
ENSG00000204070
ENSG00000245614
ENSG00000234604
ENSG00000158156
ENSG00000172613
ENSG00000149182
ENSG00000223797
ENSG00000270130
ENSG00000152689
ENSG00000179921
ENSG00000167434
ENSG00000076924
ENSG00000167815
ENSG00000276505
ENSG00000159214
Novelgene0628
ENSG00000110245
ENSG00000141756
ENSG00000108651
ENSG00000140939
ENSG00000265321
ENSG00000089057
ENSG00000234319
ENSG00000110583
ENSG00000172766
ENSG00000123485
ENSG00000275202
ENSG00000186272
ENSG00000114737
ENSG00000283103
ENSG00000196466
ENSG00000133858
ENSG00000117226
ENSG00000184005
ENSG00000132781
ENSG00000204899
ENSG00000134690
ENSG00000244124
ENSG00000258394
Novelgene0220
ENSG00000120318
ENSG00000235142
ENSG00000162729
ENSG00000236861
ENSG00000227063
ENSG00000129128
ENSG00000075643
ENSG00000224790
ENSG00000147316
ENSG00000185122
ENSG00000286011
ENSG00000188157
ENSG00000115839
ENSG00000135454
ENSG00000090372
ENSG00000269983
ENSG00000148346
ENSG00000254876
ENSG00000105607
ENSG00000168818
ENSG00000114982
ENSG00000162368
ENSG00000273058
ENSG00000244462
ENSG00000082497
ENSG00000007392
ENSG00000103248
ENSG00000198824
ENSG00000166260
ENSG00000141582
ENSG00000174197
ENSG00000136240
ENSG00000266412
ENSG00000123240
ENSG00000241889
ENSG00000254531
ENSG00000269038
ENSG00000181938
ENSG00000108298
ENSG00000103091
ENSG00000171848
ENSG00000137310
ENSG00000120071
ENSG00000135604
ENSG00000122008
ENSG00000115310
ENSG00000169744
ENSG00000198478
ENSG00000163902
ENSG00000167085
ENSG00000080561
ENSG00000137251
ENSG00000140093
ENSG00000034053
ENSG00000196912
ENSG00000123870
ENSG00000165322
ENSG00000057757
ENSG00000108604
ENSG00000164742
ENSG00000115946
ENSG00000120278
ENSG00000198718
ENSG00000169627
ENSG00000137101
ENSG00000175294
ENSG00000115760
ENSG00000189164
ENSG00000105700
ENSG00000099889
ENSG00000267742
ENSG00000184611
ENSG00000145526
ENSG00000160352
ENSG00000187164
ENSG00000198715
ENSG00000128713
ENSG00000202000
ENSG00000100897
ENSG00000119922
ENSG00000165389
ENSG00000260828
ENSG00000198833
ENSG00000231742
ENSG00000080200
ENSG00000003056
ENSG00000186510
ENSG00000071127
ENSG00000253910
ENSG00000148908
ENSG00000222041
ENSG00000164649
ENSG00000140320
ENSG00000164142
ENSG00000136709
ENSG00000134285
ENSG00000237350
ENSG00000130023
ENSG00000146278
ENSG00000171163
ENSG00000110060
ENSG00000173915
ENSG00000103723
ENSG00000273783
ENSG00000006611
ENSG00000223685
ENSG00000213071
ENSG00000104067
ENSG00000281333
ENSG00000286046
ENSG00000100994
ENSG00000212123
ENSG00000277128
ENSG00000101558
ENSG00000198074
ENSG00000260806
ENSG00000246366
ENSG00000170473
ENSG00000137142
ENSG00000243678
ENSG00000149926
ENSG00000138771
ENSG00000160200
ENSG00000141449
ENSG00000234684
ENSG00000285529
ENSG00000147996
ENSG00000074695
ENSG00000006534
ENSG00000287529
ENSG00000165323
ENSG00000163531
ENSG00000010256
ENSG00000267855
ENSG00000105855
ENSG00000141376
ENSG00000165949
ENSG00000015475
ENSG00000286912
ENSG00000101190
ENSG00000101146
ENSG00000155438
ENSG00000119878
ENSG00000006607
ENSG00000231711
ENSG00000231305
ENSG00000225556
ENSG00000185436
ENSG00000269981
ENSG00000228205
ENSG00000188158
ENSG00000139116
ENSG00000241484
ENSG00000178202
ENSG00000125459
ENSG00000169564
ENSG00000188994
ENSG00000158773
ENSG00000054611
ENSG00000272556
ENSG00000251136
ENSG00000149269
ENSG00000144741
ENSG00000129925
ENSG00000241361
ENSG00000265218
ENSG00000111271
ENSG00000263731
Novelgene0495
ENSG00000224043
ENSG00000164120
ENSG00000065526
ENSG00000177425
ENSG00000145901
ENSG00000196440
ENSG00000253180
ENSG00000170871
ENSG00000152102
ENSG00000224861
ENSG00000279413
ENSG00000127663
ENSG00000146433
ENSG00000232713
ENSG00000204256
ENSG00000287837
ENSG00000247627
ENSG00000103852
ENSG00000164713
ENSG00000089639
ENSG00000117543
ENSG00000134463
ENSG00000237418
ENSG00000186448
ENSG00000103222
ENSG00000103855
ENSG00000111707
ENSG00000141084
ENSG00000121989
ENSG00000153487
ENSG00000231769
ENSG00000163596
ENSG00000196678
ENSG00000182827
ENSG00000142687
ENSG00000071655
ENSG00000152465
ENSG00000031823
ENSG00000119707
ENSG00000169908
ENSG00000256087
ENSG00000131368
ENSG00000000419
ENSG00000120068
ENSG00000057608
ENSG00000223080
ENSG00000126749
ENSG00000157827
ENSG00000169252
ENSG00000146457
ENSG00000037749
ENSG00000104413
ENSG00000168679
ENSG00000225544
ENSG00000265452
ENSG00000104691
ENSG00000204922
ENSG00000104689
Novelgene0264
ENSG00000163795
ENSG00000136371
ENSG00000177302
ENSG00000270871
ENSG00000100294
ENSG00000105229
ENSG00000137944
ENSG00000239569
ENSG00000229703
ENSG00000213563
ENSG00000139372
ENSG00000135272
ENSG00000274925
ENSG00000226754
ENSG00000160688
ENSG00000132680
ENSG00000145414
ENSG00000259994
ENSG00000183401
ENSG00000260193
ENSG00000166016
ENSG00000156958
ENSG00000160223
ENSG00000259462
ENSG00000197410
ENSG00000232075
ENSG00000233560
ENSG00000164294
ENSG00000100505
ENSG00000136478
ENSG00000111666
ENSG00000178719
ENSG00000132824
ENSG00000136937
ENSG00000086827
ENSG00000135776
ENSG00000265102
ENSG00000182551
ENSG00000100197
ENSG00000137501
ENSG00000132623
ENSG00000134247
ENSG00000089101
ENSG00000252412
ENSG00000154330
ENSG00000139354
ENSG00000167447
ENSG00000251821
ENSG00000144655
ENSG00000104490
ENSG00000143190
ENSG00000196655
ENSG00000211575
ENSG00000177181
ENSG00000127328
ENSG00000115295
ENSG00000136874
ENSG00000258317
ENSG00000112578
ENSG00000265055
ENSG00000101400
ENSG00000114956
ENSG00000153048
ENSG00000178149
ENSG00000227403
ENSG00000116266
ENSG00000166263
ENSG00000164674
ENSG00000088387
ENSG00000066697
ENSG00000263715
ENSG00000125814
ENSG00000143443
ENSG00000116698
ENSG00000108883
ENSG00000164483
ENSG00000105792
ENSG00000069696
ENSG00000257337
ENSG00000221988
ENSG00000276550
ENSG00000272086
ENSG00000147251
ENSG00000054118
ENSG00000232850
ENSG00000169223
ENSG00000126653
ENSG00000204217
ENSG00000173801
ENSG00000114853
ENSG00000125734
ENSG00000255468
Novelgene0023
ENSG00000270605
Novelgene0519
ENSG00000282012
ENSG00000130779
ENSG00000186185
ENSG00000160752
ENSG00000143786
ENSG00000159733
ENSG00000196214
ENSG00000167604
ENSG00000140848
ENSG00000230513
ENSG00000170855
ENSG00000171295
Novelgene0552
ENSG00000156234
ENSG00000183018
ENSG00000135766
ENSG00000052802
ENSG00000131435
ENSG00000122859
ENSG00000157593
ENSG00000188290
ENSG00000267632
ENSG00000152242
ENSG00000134627
ENSG00000172775
ENSG00000101935
ENSG00000222345
ENSG00000118257
ENSG00000121988
ENSG00000017260
ENSG00000183474
ENSG00000144045
ENSG00000253878
ENSG00000174437
ENSG00000287191
ENSG00000183828
ENSG00000135476
ENSG00000143147
ENSG00000135801
ENSG00000229117
ENSG00000071242
ENSG00000138757
ENSG00000267011
ENSG00000111671
ENSG00000228998
ENSG00000198315
ENSG00000108639
ENSG00000102218
ENSG00000198160
ENSG00000168071
ENSG00000128918
ENSG00000209482
ENSG00000179909
ENSG00000101972
ENSG00000183508
ENSG00000004779
ENSG00000139636
ENSG00000235008
ENSG00000173825
ENSG00000079393
ENSG00000207425
ENSG00000125812
ENSG00000164116
ENSG00000143970
ENSG00000183496
ENSG00000225733
ENSG00000250584
ENSG00000168772
ENSG00000039319
ENSG00000181381
ENSG00000056097
ENSG00000103145
ENSG00000143369
ENSG00000080224
ENSG00000103740
ENSG00000231500
ENSG00000100926
ENSG00000054690
ENSG00000137103
ENSG00000198521
ENSG00000155506
ENSG00000100116
ENSG00000108349
ENSG00000260708
ENSG00000163032
ENSG00000110031
ENSG00000005022
ENSG00000101193
ENSG00000198168
ENSG00000240207
ENSG00000166582
ENSG00000197134
ENSG00000172728
ENSG00000226251
ENSG00000258525
ENSG00000189064
ENSG00000004777
ENSG00000072415
ENSG00000176720
ENSG00000068366
ENSG00000263740
ENSG00000144848
ENSG00000175175
ENSG00000121417
ENSG00000267493
ENSG00000269378
ENSG00000054282
ENSG00000213366
ENSG00000269102
ENSG00000173171
ENSG00000133318
ENSG00000165282
ENSG00000123472
ENSG00000106049
ENSG00000162545
ENSG00000132436
ENSG00000229915
ENSG00000261386
ENSG00000186908
ENSG00000154639
ENSG00000196220
ENSG00000136270
ENSG00000273306
ENSG00000278635
ENSG00000139438
ENSG00000171953
ENSG00000161860
ENSG00000123338
ENSG00000173681
Novelgene0386
ENSG00000172197
ENSG00000188785
ENSG00000273723
ENSG00000228283
ENSG00000151276
ENSG00000184381
ENSG00000270587
ENSG00000105821
ENSG00000279873
ENSG00000280407
ENSG00000170091
ENSG00000064999
ENSG00000204344
ENSG00000137198
ENSG00000106078
ENSG00000285407
ENSG00000146707
ENSG00000114423
ENSG00000275765
ENSG00000174371
ENSG00000084674
ENSG00000248840
ENSG00000167332
ENSG00000265201
ENSG00000185238
ENSG00000128311
ENSG00000254814
ENSG00000226887
ENSG00000138030
ENSG00000204305
ENSG00000138669
ENSG00000012048
ENSG00000227619
ENSG00000135144
ENSG00000271614
ENSG00000248648
ENSG00000009950
ENSG00000243335
ENSG00000232874
ENSG00000254815
ENSG00000147475
ENSG00000241258
ENSG00000286061
ENSG00000100167
ENSG00000146054
ENSG00000229321
ENSG00000135437
ENSG00000265939
ENSG00000167695
ENSG00000287445
ENSG00000171722
ENSG00000126870
ENSG00000243155
ENSG00000198056
ENSG00000131477
ENSG00000166816
ENSG00000060491
ENSG00000165995
ENSG00000163867
ENSG00000105993
ENSG00000165511
ENSG00000081842
ENSG00000008710
ENSG00000139239
ENSG00000176593
ENSG00000227719
ENSG00000120159
ENSG00000154059
ENSG00000008405
ENSG00000111596
ENSG00000139531
ENSG00000110717
ENSG00000124333
ENSG00000042062
ENSG00000272707
ENSG00000078804
ENSG00000137038
ENSG00000242828
ENSG00000106211
ENSG00000101236
ENSG00000117308
ENSG00000172057
ENSG00000256667
ENSG00000134152
ENSG00000119820
ENSG00000248884
ENSG00000121741
ENSG00000130520
ENSG00000260912
ENSG00000184271
ENSG00000114030
ENSG00000146197
ENSG00000172031
ENSG00000137266
ENSG00000120498
ENSG00000130758
ENSG00000179761
ENSG00000252965
ENSG00000171316
ENSG00000249572
ENSG00000178913
ENSG00000143624
ENSG00000159596
ENSG00000122035
ENSG00000206931
ENSG00000104765
ENSG00000257534
ENSG00000115750
ENSG00000070061
ENSG00000178445
ENSG00000198837
ENSG00000215301
ENSG00000274213
ENSG00000246082
ENSG00000166451
ENSG00000163541
ENSG00000186193
ENSG00000276853
ENSG00000146425
ENSG00000104221
ENSG00000154328
ENSG00000215417
ENSG00000206384
ENSG00000231713
ENSG00000136152
ENSG00000105176
ENSG00000109083
ENSG00000171421
ENSG00000140153
ENSG00000257222
ENSG00000126581
ENSG00000108433
ENSG00000107140
ENSG00000006695
ENSG00000164823
ENSG00000261040
ENSG00000270083
ENSG00000134057
ENSG00000277161
Novelgene0174
ENSG00000135966
ENSG00000164128
ENSG00000253368
ENSG00000110851
ENSG00000236841
ENSG00000283667
ENSG00000114021
ENSG00000213020
ENSG00000248240
ENSG00000143437
ENSG00000196954
ENSG00000212190
ENSG00000137504
ENSG00000085788
ENSG00000162704
ENSG00000173809
ENSG00000214182
ENSG00000123836
ENSG00000168000
ENSG00000063854
ENSG00000088970
ENSG00000224728
ENSG00000013364
ENSG00000088179
ENSG00000183621
ENSG00000229474
ENSG00000132639
ENSG00000115392
ENSG00000125995
ENSG00000151422
ENSG00000180806
ENSG00000141934
ENSG00000143365
ENSG00000107902
ENSG00000243649
ENSG00000149809
ENSG00000118680
ENSG00000154518
ENSG00000232879
ENSG00000172932
ENSG00000232346
ENSG00000112941
ENSG00000110697
ENSG00000169641
ENSG00000100341
ENSG00000165028
ENSG00000112146
ENSG00000198610
ENSG00000062282
ENSG00000090273
ENSG00000173821
ENSG00000182118
ENSG00000132591
ENSG00000214973
ENSG00000163939
ENSG00000144591
Novelgene0646
ENSG00000123130
ENSG00000185641
ENSG00000091127
ENSG00000126091
ENSG00000166436
ENSG00000149476
ENSG00000005073
ENSG00000166847
ENSG00000104356
ENSG00000248333
ENSG00000260007
ENSG00000174373
ENSG00000278876
ENSG00000232940
ENSG00000083799
ENSG00000135953
ENSG00000121579
Novelgene0307
ENSG00000100142
ENSG00000140057
ENSG00000079385
ENSG00000154640
ENSG00000163703
ENSG00000134986
ENSG00000109255
ENSG00000088035
ENSG00000070718
ENSG00000151834
ENSG00000205041
ENSG00000115677
ENSG00000170234
ENSG00000163701
ENSG00000068796
ENSG00000196268
ENSG00000239382
ENSG00000122557
ENSG00000230021
ENSG00000141452
ENSG00000117174
ENSG00000004399
ENSG00000073350
ENSG00000276007
ENSG00000151500
ENSG00000187531
ENSG00000178700
ENSG00000008853
ENSG00000137074
ENSG00000179832
ENSG00000101003
ENSG00000122545
ENSG00000010244
ENSG00000108561
ENSG00000123091
ENSG00000223612
ENSG00000261775
ENSG00000286129
ENSG00000235159
ENSG00000109436
ENSG00000187189
ENSG00000136710
ENSG00000288617
ENSG00000187736
ENSG00000104635
ENSG00000198496
ENSG00000267769
ENSG00000202533
ENSG00000070770
ENSG00000162384
ENSG00000146039
ENSG00000160208
ENSG00000047634
ENSG00000221916
ENSG00000186603
ENSG00000259431
ENSG00000223510
ENSG00000113916
ENSG00000176978
ENSG00000173442
ENSG00000260804
ENSG00000186166
ENSG00000233013
ENSG00000169189
ENSG00000129595
ENSG00000200036
ENSG00000114316
ENSG00000136827
ENSG00000230424
ENSG00000066322
ENSG00000155970
ENSG00000229967
ENSG00000157778
ENSG00000108641
ENSG00000196453
ENSG00000132563
ENSG00000277778
ENSG00000115758
ENSG00000186094
ENSG00000078319
ENSG00000197150
ENSG00000110090
ENSG00000136811
ENSG00000153993
ENSG00000273628
ENSG00000250365
ENSG00000257270
ENSG00000010292
ENSG00000106991
ENSG00000130348
ENSG00000082269
ENSG00000147324
ENSG00000115904
ENSG00000278390
ENSG00000236810
ENSG00000139182
ENSG00000119760
ENSG00000072778
ENSG00000115307
ENSG00000142484
ENSG00000228043
ENSG00000273682
ENSG00000242071
ENSG00000259209
ENSG00000255026
ENSG00000166689
ENSG00000160201
ENSG00000254676
ENSG00000178752
ENSG00000125247
ENSG00000156374
ENSG00000070950
ENSG00000237264
ENSG00000102098
ENSG00000224152
ENSG00000249395
ENSG00000166670
ENSG00000117411
ENSG00000100412
ENSG00000276840
ENSG00000201820
ENSG00000188322
ENSG00000234160
ENSG00000173705
ENSG00000131686
ENSG00000113648
ENSG00000125505
ENSG00000198924
ENSG00000184831
ENSG00000267422
ENSG00000144834
ENSG00000130703
ENSG00000198863
ENSG00000035499
ENSG00000237080
ENSG00000158292
ENSG00000269925
ENSG00000261221
ENSG00000260948
ENSG00000172602
ENSG00000103479
ENSG00000225921
ENSG00000177106
ENSG00000213923
ENSG00000207631
ENSG00000169059
ENSG00000173175
ENSG00000214413
ENSG00000136383
ENSG00000212327
ENSG00000099364
ENSG00000278867
ENSG00000168970
ENSG00000076043
ENSG00000226450
ENSG00000214401
ENSG00000204936
ENSG00000260083
ENSG00000112031
ENSG00000231439
ENSG00000277182
ENSG00000172115
ENSG00000167881
ENSG00000130717
Novelgene0369
ENSG00000040341
ENSG00000188786
ENSG00000185246
ENSG00000100109
ENSG00000144481
ENSG00000125458
ENSG00000265112
ENSG00000126878
ENSG00000260490
ENSG00000170921
ENSG00000170348
ENSG00000139514
ENSG00000198680
ENSG00000013275
ENSG00000198840
ENSG00000132205
ENSG00000100253
ENSG00000237748
ENSG00000083750
ENSG00000145214
ENSG00000046651
ENSG00000142657
ENSG00000196684
ENSG00000145833
ENSG00000279382
ENSG00000141854
ENSG00000125166
ENSG00000183098
ENSG00000153066
ENSG00000268412
ENSG00000072364
ENSG00000095139
ENSG00000077152
ENSG00000100890
ENSG00000262772
ENSG00000240370
ENSG00000129250
ENSG00000061987
ENSG00000151092
ENSG00000255135
ENSG00000187626
ENSG00000188672
ENSG00000100099
ENSG00000236663
ENSG00000106723
ENSG00000223343
ENSG00000246250
ENSG00000278611
ENSG00000075624
ENSG00000189159
ENSG00000085377
ENSG00000146263
ENSG00000187775
ENSG00000125952
ENSG00000081320
ENSG00000231584
ENSG00000267312
ENSG00000156931
ENSG00000234009
ENSG00000065809
ENSG00000169087
ENSG00000188124
ENSG00000124802
ENSG00000089123
ENSG00000152056
ENSG00000206075
ENSG00000238072
ENSG00000142208
ENSG00000161960
ENSG00000135269
ENSG00000198730
ENSG00000167378
ENSG00000183569
ENSG00000025800
ENSG00000124177
ENSG00000250616
ENSG00000225792
ENSG00000142867
ENSG00000225031
ENSG00000130518
ENSG00000147804
ENSG00000099804
ENSG00000188848
ENSG00000152642
ENSG00000137207
ENSG00000267056
ENSG00000073536
ENSG00000175352
ENSG00000084731
ENSG00000236792
ENSG00000105379
ENSG00000177692
ENSG00000263155
ENSG00000229214
ENSG00000234405
ENSG00000178904
ENSG00000261603
ENSG00000213626
ENSG00000005810
ENSG00000172530
ENSG00000181404
ENSG00000135390
ENSG00000182518
ENSG00000197903
ENSG00000172965
ENSG00000181467
ENSG00000176868
ENSG00000122507
ENSG00000116977
ENSG00000033011
ENSG00000234865
Novelgene0372
ENSG00000204706
ENSG00000206341
ENSG00000287780
ENSG00000172432
ENSG00000166359
ENSG00000120328
ENSG00000147905
ENSG00000167397
ENSG00000131187
ENSG00000225675
ENSG00000198133
ENSG00000084693
ENSG00000102409
ENSG00000102471
ENSG00000102580
ENSG00000066654
ENSG00000128272
ENSG00000088833
ENSG00000185904
ENSG00000279347
ENSG00000198707
ENSG00000116984
ENSG00000153339
ENSG00000053371
ENSG00000270049
ENSG00000166839
ENSG00000160117
ENSG00000197976
ENSG00000244313
ENSG00000159069
ENSG00000187098
ENSG00000092871
ENSG00000127838
ENSG00000147872
ENSG00000177191
ENSG00000075539
ENSG00000248359
ENSG00000008282
ENSG00000150977
ENSG00000173894
ENSG00000126259
ENSG00000197930
ENSG00000270231
ENSG00000261485
ENSG00000158055
ENSG00000198586
ENSG00000147535
ENSG00000235578
ENSG00000100078
ENSG00000112394
ENSG00000155287
ENSG00000173727
ENSG00000124391
ENSG00000083845
ENSG00000015532
ENSG00000101298
ENSG00000285907
ENSG00000085733
ENSG00000100612
ENSG00000112305
ENSG00000248932
ENSG00000214530
ENSG00000141568
ENSG00000183718
ENSG00000201217
ENSG00000182952
ENSG00000138346
ENSG00000093000
ENSG00000136783
ENSG00000249471
ENSG00000134001
ENSG00000153208
ENSG00000185414
ENSG00000224090
ENSG00000157693
ENSG00000006194
ENSG00000130827
ENSG00000116213
ENSG00000258789
ENSG00000124116
ENSG00000257258
ENSG00000270959
ENSG00000111077
ENSG00000130939
ENSG00000258515
ENSG00000135972
ENSG00000128591
ENSG00000104064
ENSG00000176933
ENSG00000237440
ENSG00000232320
ENSG00000153823
ENSG00000237296
ENSG00000130958
ENSG00000227113
ENSG00000260884
ENSG00000197763
ENSG00000175691
ENSG00000115884
ENSG00000273017
Novelgene0483
ENSG00000117335
ENSG00000111790
ENSG00000198930
ENSG00000270629
ENSG00000160446
ENSG00000131037
ENSG00000232450
ENSG00000163214
ENSG00000187091
ENSG00000100902
ENSG00000130413
ENSG00000260924
ENSG00000223345
ENSG00000272692
ENSG00000233327
ENSG00000240137
ENSG00000172824
ENSG00000092929
ENSG00000183020
ENSG00000171490
ENSG00000172058
ENSG00000169432
ENSG00000270878
ENSG00000154319
ENSG00000201499
ENSG00000073969
ENSG00000111728
ENSG00000165704
ENSG00000168907
ENSG00000126767
ENSG00000174744
ENSG00000214022
ENSG00000196507
ENSG00000235681
ENSG00000185339
ENSG00000285715
ENSG00000177485
ENSG00000197016
ENSG00000008294
ENSG00000179523
ENSG00000111669
ENSG00000203286
ENSG00000173674
ENSG00000141076
ENSG00000010072
ENSG00000152332
ENSG00000135596
ENSG00000067248
ENSG00000258701
ENSG00000282980
ENSG00000104880
ENSG00000144406
ENSG00000008517
ENSG00000253710
ENSG00000139323
ENSG00000168876
ENSG00000034510
ENSG00000160087
ENSG00000204253
ENSG00000174912
ENSG00000204444
ENSG00000229980
ENSG00000121073
ENSG00000105982
ENSG00000123739
ENSG00000174483
ENSG00000161395
ENSG00000168394
ENSG00000110711
ENSG00000150938
ENSG00000151491
ENSG00000279741
ENSG00000115207
ENSG00000133103
ENSG00000196937
ENSG00000214331
ENSG00000178028
ENSG00000149243
ENSG00000171530
ENSG00000150627
ENSG00000078140
ENSG00000128944
ENSG00000198898
ENSG00000099308
ENSG00000139269
ENSG00000237200
ENSG00000168878
ENSG00000148248
ENSG00000272218
ENSG00000249416
ENSG00000102934
ENSG00000141576
ENSG00000165480
ENSG00000266643
ENSG00000138036
ENSG00000254469
ENSG00000231937
ENSG00000166233
ENSG00000169946
ENSG00000113658
ENSG00000232354
ENSG00000230415
ENSG00000139644
ENSG00000203814
ENSG00000081014
ENSG00000153029
ENSG00000164400
ENSG00000130487
ENSG00000231125
ENSG00000234268
ENSG00000274514
ENSG00000140104
ENSG00000119397
ENSG00000100058
ENSG00000169826
ENSG00000097046
ENSG00000169635
ENSG00000131236
ENSG00000261008
ENSG00000235530
ENSG00000030066
ENSG00000198732
ENSG00000025039
ENSG00000257696
ENSG00000135045
ENSG00000082213
ENSG00000165272
ENSG00000267858
ENSG00000237945
ENSG00000087008
ENSG00000229638
ENSG00000223396
ENSG00000108821
ENSG00000225328
ENSG00000282206
ENSG00000223891
ENSG00000119782
ENSG00000007168
ENSG00000179918
ENSG00000148832
ENSG00000105245
ENSG00000128596
ENSG00000119927
ENSG00000114125
ENSG00000172572
ENSG00000117475
ENSG00000230897
ENSG00000259706
ENSG00000135316
ENSG00000123106
ENSG00000142065
ENSG00000097033
ENSG00000131507
ENSG00000226318
ENSG00000229525
ENSG00000250237
ENSG00000109917
ENSG00000256537
ENSG00000157538
ENSG00000141627
ENSG00000068724
ENSG00000132359
ENSG00000146411
ENSG00000196419
ENSG00000180044
ENSG00000143590
ENSG00000179331
ENSG00000007341
ENSG00000167346
ENSG00000116299
ENSG00000281501
ENSG00000249087
ENSG00000198105
ENSG00000103150
ENSG00000023839
ENSG00000253307
ENSG00000100297
ENSG00000253953
ENSG00000163913
ENSG00000137040
Novelgene0681
ENSG00000100243
ENSG00000283312
ENSG00000169217
ENSG00000181035
ENSG00000115109
ENSG00000049618
ENSG00000005187
ENSG00000115844
ENSG00000199023
ENSG00000132510
ENSG00000262580
ENSG00000166762
ENSG00000171956
ENSG00000164082
ENSG00000279602
ENSG00000018510
ENSG00000110651
ENSG00000251192
ENSG00000087586
ENSG00000129654
ENSG00000150459
ENSG00000109762
ENSG00000075826
ENSG00000162426
ENSG00000112655
ENSG00000160908
ENSG00000165972
ENSG00000112742
ENSG00000116497
ENSG00000008311
ENSG00000070087
ENSG00000160213
ENSG00000112365
ENSG00000185988
ENSG00000161677
ENSG00000165169
ENSG00000251892
ENSG00000122257
ENSG00000143314
ENSG00000273179
ENSG00000185033
ENSG00000270244
ENSG00000178977
ENSG00000134440
ENSG00000188825
ENSG00000173599
ENSG00000011243
ENSG00000287825
ENSG00000100422
ENSG00000272871
ENSG00000226396
ENSG00000179630
ENSG00000271452
ENSG00000185829
ENSG00000203485
ENSG00000197948
ENSG00000223572
ENSG00000174574
ENSG00000205726
ENSG00000196591
ENSG00000278974
ENSG00000159958
ENSG00000162852
Novelgene0001
ENSG00000102606
ENSG00000140691
ENSG00000245522
ENSG00000162836
ENSG00000119242
ENSG00000172238
ENSG00000178397
ENSG00000197586
ENSG00000104852
ENSG00000168528
ENSG00000231160
ENSG00000224389
ENSG00000179431
ENSG00000132155
ENSG00000163793
ENSG00000085365
ENSG00000140548
ENSG00000108389
Novelgene0334
ENSG00000255150
ENSG00000226268
ENSG00000223318
ENSG00000158985
ENSG00000071054
ENSG00000247121
ENSG00000090006
ENSG00000273447
ENSG00000063601
ENSG00000176563
ENSG00000198719
ENSG00000196924
ENSG00000154719
ENSG00000159692
ENSG00000100625
ENSG00000245573
ENSG00000267416
ENSG00000239377
ENSG00000114251
ENSG00000180616
ENSG00000120137
ENSG00000204934
ENSG00000153093
ENSG00000136536
ENSG00000125743
ENSG00000089063
ENSG00000232284
ENSG00000197756
ENSG00000237950
ENSG00000100410
ENSG00000226853
ENSG00000177380
ENSG00000134086
ENSG00000163352
ENSG00000111364
ENSG00000115263
ENSG00000182973
ENSG00000165458
ENSG00000160602
ENSG00000053438
ENSG00000243504
ENSG00000235453
ENSG00000033122
ENSG00000119812
ENSG00000118961
ENSG00000214226
ENSG00000258654
ENSG00000152382
ENSG00000108479
ENSG00000165678
ENSG00000246705
Novelgene0333
ENSG00000207599
ENSG00000166479
ENSG00000170456
ENSG00000162066
ENSG00000225518
ENSG00000178605
ENSG00000076513
ENSG00000177108
ENSG00000187957
ENSG00000120327
ENSG00000178386
ENSG00000207932
ENSG00000179603
ENSG00000115009
ENSG00000068097
ENSG00000152782
ENSG00000106803
ENSG00000164615
ENSG00000175741
ENSG00000115657
ENSG00000166340
ENSG00000198380
ENSG00000259972
ENSG00000226137
ENSG00000225470
ENSG00000154839
ENSG00000157350
ENSG00000088992
ENSG00000134954
ENSG00000100372
ENSG00000170100
ENSG00000166321
ENSG00000120656
ENSG00000172731
ENSG00000164073
ENSG00000251535
ENSG00000240204
ENSG00000279453
ENSG00000066855
ENSG00000124731
ENSG00000157895
ENSG00000198040
ENSG00000179299
ENSG00000163364
ENSG00000241170
ENSG00000147381
ENSG00000188878
ENSG00000131378
ENSG00000124145
ENSG00000159082
ENSG00000008083
ENSG00000172667
ENSG00000253339
ENSG00000198727
ENSG00000197302
ENSG00000122642
ENSG00000270557
ENSG00000235706
ENSG00000255274
ENSG00000184743
ENSG00000186567
ENSG00000249986
ENSG00000116688
ENSG00000130649
ENSG00000176566
ENSG00000232004
ENSG00000166295
ENSG00000166881
ENSG00000073792
ENSG00000124217
ENSG00000117281
ENSG00000167904
ENSG00000184014
ENSG00000266903
ENSG00000184307
ENSG00000243455
ENSG00000186517
ENSG00000287905
ENSG00000188175
ENSG00000143614
ENSG00000215022
ENSG00000204577
ENSG00000260075
ENSG00000104823
ENSG00000102572
ENSG00000268833
ENSG00000111731
ENSG00000078142
ENSG00000101624
ENSG00000111331
ENSG00000229656
ENSG00000142546
ENSG00000148090
ENSG00000114378
ENSG00000261373
ENSG00000123352
ENSG00000213213
ENSG00000254689
ENSG00000151743
ENSG00000243646
ENSG00000100764
ENSG00000164647
ENSG00000138193
ENSG00000136003
ENSG00000228966
ENSG00000100711
ENSG00000105552
ENSG00000163993
ENSG00000197912
ENSG00000100348
ENSG00000095574
ENSG00000181031
ENSG00000198113
ENSG00000076554
ENSG00000229609
ENSG00000091039
ENSG00000105662
ENSG00000119616
ENSG00000222020
ENSG00000272084
ENSG00000187688
ENSG00000176058
ENSG00000260284
ENSG00000223559
ENSG00000165555
ENSG00000242600
ENSG00000100138
ENSG00000264350
ENSG00000189298
ENSG00000027001
ENSG00000165269
ENSG00000267595
ENSG00000174444
ENSG00000153558
ENSG00000186918
ENSG00000159433
ENSG00000099256
ENSG00000143155
ENSG00000253203
ENSG00000118579
ENSG00000153975
ENSG00000196312
ENSG00000115353
ENSG00000166200
ENSG00000116752
ENSG00000163625
ENSG00000198482
ENSG00000121680
ENSG00000259330
ENSG00000163467
ENSG00000121900
ENSG00000272693
ENSG00000247596
ENSG00000117399
ENSG00000168398
ENSG00000163932
ENSG00000080298
ENSG00000105698
ENSG00000125997
ENSG00000001629
ENSG00000084110
ENSG00000134453
ENSG00000106348
ENSG00000160785
ENSG00000100399
ENSG00000181222
ENSG00000103429
ENSG00000136758
ENSG00000184860
ENSG00000175147
ENSG00000287678
ENSG00000117395
ENSG00000174989
ENSG00000184205
ENSG00000185298
ENSG00000100307
ENSG00000170178
ENSG00000101846
ENSG00000275496
ENSG00000154174
ENSG00000115446
ENSG00000228474
ENSG00000107864
ENSG00000137871
ENSG00000112893
ENSG00000136738
ENSG00000064687
ENSG00000254966
ENSG00000271380
ENSG00000166997
ENSG00000287642
ENSG00000185267
ENSG00000179818
ENSG00000111981
ENSG00000113356
ENSG00000070404
ENSG00000224093
ENSG00000048991
ENSG00000181192
ENSG00000082068
ENSG00000168395
ENSG00000127980
ENSG00000111832
ENSG00000280010
ENSG00000285051
ENSG00000253227
ENSG00000212541
ENSG00000066135
ENSG00000172878
ENSG00000090020
ENSG00000143006
ENSG00000171448
ENSG00000166049
ENSG00000281756
ENSG00000123178
ENSG00000183273
ENSG00000215158
ENSG00000114473
ENSG00000160408
ENSG00000189180
ENSG00000154162
ENSG00000198169
ENSG00000144452
ENSG00000179526
ENSG00000233038
ENSG00000161057
ENSG00000125901
ENSG00000103319
ENSG00000263325
ENSG00000283236
ENSG00000141542
ENSG00000145087
ENSG00000133030
ENSG00000213186
ENSG00000279047
ENSG00000140374
ENSG00000072121
ENSG00000204711
ENSG00000183111
ENSG00000166135
ENSG00000110880
ENSG00000115138
ENSG00000168275
ENSG00000099942
ENSG00000225264
ENSG00000230798
ENSG00000139725
ENSG00000188981
ENSG00000166920
ENSG00000173757
ENSG00000188549
ENSG00000272787
ENSG00000161980
ENSG00000166165
ENSG00000200013
ENSG00000259494
ENSG00000175215
ENSG00000215788
ENSG00000181409
ENSG00000084072
ENSG00000072163
ENSG00000128710
ENSG00000280433
ENSG00000268204
ENSG00000165816
ENSG00000007255
ENSG00000185485
ENSG00000272667
ENSG00000059377
ENSG00000272970
ENSG00000215277
ENSG00000125733
ENSG00000205358
ENSG00000103353
ENSG00000188687
ENSG00000144136
ENSG00000102181
ENSG00000177565
ENSG00000201544
ENSG00000146826
ENSG00000110777
ENSG00000139537
ENSG00000212533
ENSG00000101444
ENSG00000279472
ENSG00000162078
ENSG00000164930
ENSG00000271576
ENSG00000159479
ENSG00000197951
ENSG00000007952
ENSG00000172053
ENSG00000139168
ENSG00000078098
ENSG00000221500
ENSG00000150687
ENSG00000162552
ENSG00000234444
ENSG00000161800
ENSG00000103249
ENSG00000205581
ENSG00000244509
ENSG00000266094
ENSG00000182872
ENSG00000228532
ENSG00000201302
ENSG00000177842
ENSG00000167977
ENSG00000198075
ENSG00000275437
ENSG00000155368
ENSG00000111142
ENSG00000170899
ENSG00000122417
ENSG00000126226
ENSG00000124374
ENSG00000143368
ENSG00000110274
ENSG00000012660
ENSG00000271550
ENSG00000151176
ENSG00000186231
ENSG00000129562
ENSG00000112249
ENSG00000059758
ENSG00000055044
ENSG00000099251
ENSG00000023734
ENSG00000123095
ENSG00000083635
ENSG00000233621
ENSG00000228492
ENSG00000196427
ENSG00000233527
ENSG00000231625
ENSG00000165140
ENSG00000145835
ENSG00000264148
ENSG00000123562
ENSG00000156928
ENSG00000180182
ENSG00000130150
ENSG00000204498
ENSG00000215493
ENSG00000124767
ENSG00000174695
ENSG00000138380
ENSG00000164970
ENSG00000168385
ENSG00000115267
ENSG00000169410
ENSG00000153130
ENSG00000236337
ENSG00000142676
ENSG00000236877
ENSG00000077463
ENSG00000079150
ENSG00000258427
ENSG00000144566
ENSG00000149177
ENSG00000165113
ENSG00000162337
ENSG00000178381
ENSG00000136840
ENSG00000263235
ENSG00000258101
ENSG00000105784
ENSG00000234545
ENSG00000260077
ENSG00000157800
ENSG00000129071
ENSG00000279656
ENSG00000185697
ENSG00000232093
ENSG00000236438
ENSG00000277715
ENSG00000179967
ENSG00000104047
ENSG00000254290
ENSG00000179195
ENSG00000178104
ENSG00000188283
ENSG00000205413
ENSG00000215529
ENSG00000165197
ENSG00000226742
ENSG00000177311
ENSG00000178053
ENSG00000105701
ENSG00000167543
ENSG00000148942
ENSG00000132002
ENSG00000262482
ENSG00000177427
ENSG00000259802
ENSG00000177202
ENSG00000133678
ENSG00000143442
ENSG00000183060
ENSG00000160767
ENSG00000163607
ENSG00000180879
ENSG00000090661
ENSG00000175470
ENSG00000240087
ENSG00000153767
ENSG00000201207
ENSG00000164961
ENSG00000252759
ENSG00000268543
ENSG00000096746
ENSG00000265386
ENSG00000225973
ENSG00000172139
ENSG00000259015
ENSG00000120820
ENSG00000183495
ENSG00000123815
ENSG00000143971
ENSG00000183305
ENSG00000267274
ENSG00000119636
ENSG00000169962
ENSG00000179886
ENSG00000234284
ENSG00000100296
ENSG00000111684
ENSG00000168143
Novelgene0253
ENSG00000100342
ENSG00000169246
ENSG00000206603
ENSG00000083099
ENSG00000231245
ENSG00000112357
ENSG00000280193
ENSG00000206560
ENSG00000136883
ENSG00000272264
ENSG00000127922
ENSG00000113645
ENSG00000155189
ENSG00000253989
ENSG00000235772
ENSG00000143543
ENSG00000146476
ENSG00000188985
ENSG00000282870
ENSG00000070047
ENSG00000166226
ENSG00000080189
ENSG00000283418
ENSG00000136352
ENSG00000120837
ENSG00000115414
ENSG00000122971
ENSG00000139618
ENSG00000275728
ENSG00000136051
ENSG00000166167
ENSG00000152457
ENSG00000095539
ENSG00000280239
ENSG00000157890
ENSG00000248905
ENSG00000261504
ENSG00000113108
ENSG00000077147
ENSG00000125691
ENSG00000235750
ENSG00000122779
ENSG00000005436
ENSG00000223162
ENSG00000112531
ENSG00000163393
ENSG00000164659
ENSG00000160563
ENSG00000197757
ENSG00000200209
ENSG00000032219
ENSG00000230568
ENSG00000280213
ENSG00000109062
ENSG00000106052
ENSG00000267481
ENSG00000143924
ENSG00000285668
ENSG00000185043
ENSG00000117450
ENSG00000113558
ENSG00000260710
ENSG00000221890
ENSG00000168032
ENSG00000165782
ENSG00000277938
ENSG00000243317
ENSG00000185652
ENSG00000237424
ENSG00000211962
ENSG00000162526
ENSG00000186162
ENSG00000151917
ENSG00000164284
ENSG00000223823
ENSG00000163714
ENSG00000047849
ENSG00000135932
ENSG00000163521
ENSG00000248968
ENSG00000156983
ENSG00000170417
ENSG00000271580
ENSG00000188573
ENSG00000259877
ENSG00000118007
ENSG00000167526
ENSG00000163781
ENSG00000131626
ENSG00000103449
ENSG00000163528
ENSG00000197083
ENSG00000166619
ENSG00000170027
ENSG00000264947
ENSG00000138821
ENSG00000286682
ENSG00000276180
ENSG00000225693
ENSG00000224837
ENSG00000279342
ENSG00000172687
ENSG00000089060
ENSG00000156482
ENSG00000136636
ENSG00000272402
ENSG00000178538
ENSG00000167767
ENSG00000237934
ENSG00000270808
ENSG00000251604
ENSG00000131668
ENSG00000077684
ENSG00000132664
ENSG00000082014
ENSG00000105849
ENSG00000272129
ENSG00000105738
ENSG00000099901
ENSG00000171169
ENSG00000235173
ENSG00000188002
ENSG00000187595
ENSG00000151376
ENSG00000170832
ENSG00000163389
ENSG00000272498
ENSG00000249673
ENSG00000271259
ENSG00000133794
ENSG00000169490
ENSG00000175137
ENSG00000148358
ENSG00000089335
ENSG00000187325
ENSG00000244558
ENSG00000123411
ENSG00000139540
ENSG00000255389
ENSG00000173226
ENSG00000167863
ENSG00000240445
ENSG00000200534
ENSG00000254694
ENSG00000184752
ENSG00000197063
ENSG00000138032
ENSG00000100129
ENSG00000232024
ENSG00000212907
ENSG00000267342
ENSG00000145912
ENSG00000108010
ENSG00000151233
ENSG00000076067
Novelgene0350
ENSG00000101310
ENSG00000165934
ENSG00000135926
ENSG00000115541
ENSG00000176915
ENSG00000138439
ENSG00000271862
ENSG00000041357
ENSG00000140265
Novelgene0226
ENSG00000196155
ENSG00000168288
ENSG00000170419
ENSG00000114391
ENSG00000168938
ENSG00000143641
ENSG00000251583
ENSG00000089558
ENSG00000143393
ENSG00000182473
ENSG00000182004
ENSG00000179088
ENSG00000206503
ENSG00000259116
ENSG00000159445
ENSG00000160445
ENSG00000005884
ENSG00000153827
ENSG00000015479
ENSG00000166313
ENSG00000132801
ENSG00000164543
ENSG00000151014
ENSG00000234678
ENSG00000173214
ENSG00000175787
ENSG00000126249
ENSG00000140961
ENSG00000179988
ENSG00000085999
ENSG00000158006
ENSG00000135185
ENSG00000259781
ENSG00000197956
ENSG00000164008
ENSG00000100519
ENSG00000138190
ENSG00000117859
ENSG00000186010
ENSG00000128487
ENSG00000157150
ENSG00000136527
ENSG00000272333
ENSG00000176732
ENSG00000125804
ENSG00000127993
ENSG00000135919
ENSG00000111639
ENSG00000272189
ENSG00000140905
ENSG00000197782
ENSG00000160188
ENSG00000235760
ENSG00000166845
ENSG00000249216
ENSG00000245317
ENSG00000232216
ENSG00000166532
ENSG00000006007
ENSG00000122386
ENSG00000261360
ENSG00000119283
ENSG00000028203
ENSG00000188766
ENSG00000118762
ENSG00000153574
ENSG00000272240
ENSG00000008988
ENSG00000186364
ENSG00000196358
ENSG00000134107
ENSG00000269894
ENSG00000280287
ENSG00000181788
ENSG00000180855
ENSG00000120438
ENSG00000174796
ENSG00000142273
ENSG00000265681
ENSG00000198464
ENSG00000111261
ENSG00000261766
ENSG00000004534
ENSG00000107371
ENSG00000114480
ENSG00000167912
ENSG00000132773
ENSG00000180787
ENSG00000281091
ENSG00000187778
ENSG00000090889
ENSG00000267649
ENSG00000169733
ENSG00000108474
ENSG00000129932
ENSG00000136490
ENSG00000233846
ENSG00000253030
ENSG00000157578
ENSG00000174173
ENSG00000076248
ENSG00000168913
ENSG00000184305
ENSG00000148334
Novelgene0621
ENSG00000106733
ENSG00000198786
ENSG00000106615
ENSG00000250519
ENSG00000270170
ENSG00000137818
ENSG00000229358
ENSG00000256092
ENSG00000273329
ENSG00000070831
ENSG00000174032
ENSG00000078399
ENSG00000112339
ENSG00000257446
ENSG00000215012
ENSG00000116954
ENSG00000142751
ENSG00000022277
ENSG00000134375
ENSG00000179361
ENSG00000115129
ENSG00000250328
ENSG00000148600
ENSG00000075945
ENSG00000159307
ENSG00000155115
ENSG00000175354
ENSG00000105397
ENSG00000137494
ENSG00000164896
ENSG00000127511
ENSG00000130638
ENSG00000261488
ENSG00000278418
ENSG00000076716
ENSG00000125375
ENSG00000152193
ENSG00000178921
ENSG00000149930
ENSG00000073050
ENSG00000243279
ENSG00000228409
ENSG00000185090
ENSG00000124343
ENSG00000138166
ENSG00000248807
ENSG00000170458
ENSG00000257896
ENSG00000260704
ENSG00000144306
ENSG00000119772
ENSG00000138246
ENSG00000229533
ENSG00000108846
ENSG00000184887
ENSG00000214776
ENSG00000104856
ENSG00000154582
ENSG00000105486
ENSG00000186318
ENSG00000152104
ENSG00000233493
ENSG00000269335
ENSG00000253669
ENSG00000117877
ENSG00000149716
ENSG00000164398
ENSG00000168701
ENSG00000185129
ENSG00000250483
ENSG00000170915
ENSG00000224094
ENSG00000123584
ENSG00000278535
ENSG00000076003
ENSG00000135968
ENSG00000286099
ENSG00000104983
ENSG00000182318
ENSG00000213672
ENSG00000273449
ENSG00000130309
ENSG00000075303
ENSG00000286388
ENSG00000251562
ENSG00000127080
ENSG00000132881
ENSG00000105997
ENSG00000125347
ENSG00000109586
ENSG00000086232
ENSG00000134352
ENSG00000156265
ENSG00000131845
ENSG00000164308
ENSG00000058799
ENSG00000173451
ENSG00000149257
ENSG00000187676
ENSG00000228929
ENSG00000099377
ENSG00000181215
ENSG00000165630
ENSG00000086848
ENSG00000248138
ENSG00000233913
ENSG00000254595
ENSG00000196437
ENSG00000225975
ENSG00000254612
ENSG00000039650
ENSG00000229267
ENSG00000160877
ENSG00000170946
ENSG00000188938
ENSG00000198925
ENSG00000109472
ENSG00000008735
ENSG00000250120
ENSG00000164219
ENSG00000223374
ENSG00000248477
ENSG00000175387
ENSG00000184164
ENSG00000188266
ENSG00000138050
ENSG00000179912
ENSG00000107815
ENSG00000171428
ENSG00000187510
Novelgene0270
ENSG00000221230
ENSG00000085433
ENSG00000147133
ENSG00000205189
ENSG00000149541
ENSG00000112186
ENSG00000154767
ENSG00000143622
ENSG00000198648
ENSG00000051620
ENSG00000152520
ENSG00000101751
ENSG00000103154
ENSG00000004766
ENSG00000145362
ENSG00000120833
ENSG00000007350
ENSG00000005194
ENSG00000159263
ENSG00000272106
ENSG00000288107
ENSG00000171320
ENSG00000101311
ENSG00000267904
ENSG00000213790
ENSG00000104442
ENSG00000067829
ENSG00000128829
ENSG00000140632
ENSG00000280099
ENSG00000271303
ENSG00000223546
ENSG00000178927
ENSG00000122406
ENSG00000119321
ENSG00000107175
ENSG00000161267
ENSG00000152439
ENSG00000110921
ENSG00000189334
ENSG00000174500
ENSG00000287104
ENSG00000232545
ENSG00000240509
ENSG00000244041
ENSG00000159882
ENSG00000111012
ENSG00000181019
ENSG00000165807
ENSG00000130222
ENSG00000186940
ENSG00000108946
ENSG00000123810
ENSG00000150967
ENSG00000123838
ENSG00000177674
ENSG00000105499
ENSG00000073712
ENSG00000077312
ENSG00000079313
ENSG00000152082
ENSG00000081721
ENSG00000185101
ENSG00000153922
ENSG00000175581
ENSG00000275066
ENSG00000157379
ENSG00000186566
ENSG00000163938
ENSG00000083814
ENSG00000226179
ENSG00000151651
ENSG00000146281
ENSG00000102554
ENSG00000217716
ENSG00000138083
ENSG00000115652
ENSG00000257543
ENSG00000129566
ENSG00000233476
ENSG00000172500
ENSG00000090565
ENSG00000090376
ENSG00000189221
Novelgene0704
ENSG00000197647
ENSG00000176920
ENSG00000164266
ENSG00000181396
ENSG00000100814
ENSG00000270392
ENSG00000161265
ENSG00000121022
ENSG00000106404
ENSG00000252614
ENSG00000288559
ENSG00000102317
ENSG00000044446
ENSG00000203985
ENSG00000123297
ENSG00000204991
ENSG00000249353
ENSG00000108599
ENSG00000134909
ENSG00000116198
ENSG00000010278
ENSG00000168874
ENSG00000150867
ENSG00000100380
ENSG00000160813
ENSG00000179889
ENSG00000239857
ENSG00000234965
ENSG00000154548
ENSG00000081818
ENSG00000102900
ENSG00000136045
ENSG00000135002
ENSG00000267226
ENSG00000110074
ENSG00000198178
ENSG00000129518
ENSG00000179922
ENSG00000177192
ENSG00000154265
ENSG00000183597
ENSG00000185361
ENSG00000187239
ENSG00000148344
ENSG00000080839
ENSG00000112425
ENSG00000143878
ENSG00000078747
ENSG00000214765
ENSG00000186205
ENSG00000213683
ENSG00000198440
ENSG00000215812
ENSG00000176407
ENSG00000112159
ENSG00000147650
ENSG00000105988
ENSG00000085382
ENSG00000134602
ENSG00000250321
ENSG00000119906
ENSG00000232750
ENSG00000062524
ENSG00000226803
ENSG00000224831
ENSG00000162572
ENSG00000177663
ENSG00000255529
ENSG00000187288
ENSG00000276404
ENSG00000273261
ENSG00000162437
ENSG00000161921
ENSG00000028839
ENSG00000164403
ENSG00000200356
ENSG00000157540
ENSG00000116641
ENSG00000080823
ENSG00000111452
ENSG00000266401
ENSG00000173875
ENSG00000129354
ENSG00000155755
ENSG00000079459
ENSG00000230629
ENSG00000101343
ENSG00000105254
ENSG00000248663
ENSG00000241837
ENSG00000172175
ENSG00000273391
ENSG00000167996
ENSG00000211751
ENSG00000086200
ENSG00000160789
ENSG00000198815
ENSG00000121481
ENSG00000116489
ENSG00000168010
ENSG00000171450
ENSG00000145794
ENSG00000213139
ENSG00000152127
ENSG00000225399
ENSG00000220842
ENSG00000079482
ENSG00000238035
ENSG00000100150
ENSG00000189403
ENSG00000150756
ENSG00000178802
ENSG00000228363
ENSG00000172380
ENSG00000134769
ENSG00000065978
ENSG00000166946
ENSG00000109270
ENSG00000176105
ENSG00000070366
ENSG00000143061
ENSG00000134480
ENSG00000103671
ENSG00000254428
ENSG00000225580
ENSG00000198522
ENSG00000105643
ENSG00000118432
ENSG00000131899
ENSG00000109519
ENSG00000100823
ENSG00000163995
ENSG00000082996
ENSG00000285884
ENSG00000179935
ENSG00000139433
ENSG00000133422
ENSG00000180773
ENSG00000157014
ENSG00000120664
ENSG00000258405
ENSG00000163959
ENSG00000279837
ENSG00000266053
ENSG00000138795
ENSG00000148057
ENSG00000113248
ENSG00000205517
ENSG00000266145
ENSG00000199436
ENSG00000134940
ENSG00000225265
ENSG00000222011
ENSG00000260233
ENSG00000102081
ENSG00000144647
ENSG00000162896
ENSG00000115944
ENSG00000011114
ENSG00000141574
ENSG00000170144
ENSG00000283897
ENSG00000247095
ENSG00000151366
ENSG00000284052
ENSG00000262172
ENSG00000133687
ENSG00000168397
ENSG00000134815
ENSG00000163909
ENSG00000198794
ENSG00000119599
ENSG00000182583
ENSG00000029725
ENSG00000238058
ENSG00000170011
ENSG00000273424
ENSG00000115524
ENSG00000117519
ENSG00000286156
ENSG00000092439
ENSG00000286449
ENSG00000273611
ENSG00000221995
ENSG00000214826
ENSG00000060749
ENSG00000145016
ENSG00000148154
ENSG00000105887
ENSG00000260136
ENSG00000163888
ENSG00000132600
ENSG00000268034
ENSG00000201988
ENSG00000128039
ENSG00000229852
ENSG00000284783
ENSG00000010810
ENSG00000167971
ENSG00000177614
ENSG00000253829
ENSG00000268087
ENSG00000256973
ENSG00000224409
ENSG00000185386
ENSG00000264968
ENSG00000184009
ENSG00000084090
ENSG00000074071
ENSG00000164363
ENSG00000072110
ENSG00000286058
ENSG00000244701
ENSG00000204366
ENSG00000072518
ENSG00000001167
ENSG00000255642
ENSG00000260276
ENSG00000219682
ENSG00000162415
ENSG00000154277
ENSG00000139197
ENSG00000260404
ENSG00000132963
ENSG00000163904
ENSG00000050327
ENSG00000196455
ENSG00000100239
ENSG00000207475
ENSG00000100605
ENSG00000275485
ENSG00000178828
ENSG00000204815
ENSG00000130294
ENSG00000026036
ENSG00000166225
ENSG00000133243
ENSG00000107104
ENSG00000120784
ENSG00000240849
ENSG00000184106
ENSG00000265491
ENSG00000131730
ENSG00000270972
ENSG00000145247
ENSG00000181991
ENSG00000105835
ENSG00000147862
ENSG00000130707
ENSG00000128536
ENSG00000152443
ENSG00000065308
ENSG00000070614
ENSG00000062822
ENSG00000141295
ENSG00000253808
ENSG00000063660
ENSG00000126746
ENSG00000126602
ENSG00000166311
ENSG00000101391
ENSG00000278864
ENSG00000249863
ENSG00000163866
ENSG00000186501
ENSG00000136280
ENSG00000129235
ENSG00000110344
ENSG00000202415
ENSG00000180723
ENSG00000104290
ENSG00000086300
ENSG00000250979
ENSG00000140853
ENSG00000285331
ENSG00000159140
ENSG00000227855
ENSG00000227218
ENSG00000223509
ENSG00000145734
ENSG00000070367
ENSG00000184613
ENSG00000119888
ENSG00000107341
ENSG00000197769
ENSG00000243289
ENSG00000168077
ENSG00000117984
ENSG00000100796
ENSG00000104497
ENSG00000112379
ENSG00000077254
ENSG00000169071
ENSG00000169609
ENSG00000178852
ENSG00000196357
ENSG00000158865
ENSG00000166510
ENSG00000163428
ENSG00000173852
ENSG00000095564
ENSG00000104320
ENSG00000227598
ENSG00000178082
ENSG00000238103
ENSG00000171291
ENSG00000147065
ENSG00000100938
ENSG00000134333
ENSG00000100379
ENSG00000123144
ENSG00000158023
ENSG00000146776
ENSG00000164182
ENSG00000092201
ENSG00000170627
ENSG00000112852
ENSG00000231057
ENSG00000176381
ENSG00000224186
ENSG00000288253
ENSG00000099812
ENSG00000150764
ENSG00000226648
ENSG00000006071
ENSG00000281404
ENSG00000139546
ENSG00000171443
ENSG00000188383
ENSG00000273142
ENSG00000106682
ENSG00000178935
ENSG00000122140
ENSG00000182484
ENSG00000165714
ENSG00000139112
ENSG00000204618
ENSG00000272312
ENSG00000152503
ENSG00000280832
ENSG00000230590
ENSG00000113739
ENSG00000206530
ENSG00000279964
ENSG00000267244
ENSG00000232369
ENSG00000081189
ENSG00000201176
ENSG00000229409
ENSG00000134864
ENSG00000147601
ENSG00000226002
ENSG00000163584
ENSG00000154920
ENSG00000105290
ENSG00000207751
ENSG00000108306
ENSG00000198919
ENSG00000108395
ENSG00000124209
ENSG00000079819
ENSG00000006118
ENSG00000188092
ENSG00000240875
ENSG00000086205
ENSG00000170166
ENSG00000213722
ENSG00000148218
ENSG00000213888
ENSG00000233585
ENSG00000174939
ENSG00000160799
ENSG00000245970
ENSG00000138449
ENSG00000100749
ENSG00000181524
ENSG00000106299
ENSG00000163191
ENSG00000104964
ENSG00000138670
ENSG00000116771
ENSG00000142102
ENSG00000100211
ENSG00000136048
ENSG00000160803
ENSG00000092098
ENSG00000120697
ENSG00000086598
ENSG00000126216
ENSG00000228350
ENSG00000108839
ENSG00000258136
ENSG00000134744
ENSG00000114867
ENSG00000182841
ENSG00000088305
ENSG00000122705
ENSG00000141367
ENSG00000101447
ENSG00000187953
ENSG00000147459
ENSG00000005001
ENSG00000163945
ENSG00000127603
ENSG00000108671
ENSG00000110046
ENSG00000087191
ENSG00000222317
ENSG00000115365
ENSG00000286290
ENSG00000163635
ENSG00000079277
ENSG00000268912
ENSG00000213533
ENSG00000130749
ENSG00000171425
ENSG00000255507
ENSG00000111642
ENSG00000237506
ENSG00000147231
ENSG00000130414
ENSG00000267219
ENSG00000162882
ENSG00000094880
ENSG00000053747
ENSG00000168447
ENSG00000129055
ENSG00000089157
ENSG00000130725
ENSG00000168060
ENSG00000143207
ENSG00000174151
ENSG00000100316
ENSG00000213793
ENSG00000188010
ENSG00000111229
ENSG00000126261
ENSG00000161999
ENSG00000218018
ENSG00000272316
ENSG00000272419
ENSG00000188229
ENSG00000105671
ENSG00000147684
ENSG00000164172
ENSG00000270673
ENSG00000166169
ENSG00000178665
ENSG00000136108
ENSG00000076604
Novelgene0384
ENSG00000149260
ENSG00000137876
ENSG00000179750
ENSG00000255857
ENSG00000188219
ENSG00000188243
ENSG00000273891
ENSG00000140718
ENSG00000002726
ENSG00000229944
ENSG00000187193
ENSG00000138459
ENSG00000127837
ENSG00000111846
ENSG00000255121
ENSG00000187699
ENSG00000198189
ENSG00000233198
ENSG00000215845
ENSG00000138629
ENSG00000106993
ENSG00000168827
ENSG00000198033
ENSG00000105404
ENSG00000182359
ENSG00000168826
ENSG00000089916
ENSG00000275457
ENSG00000284946
ENSG00000106785
ENSG00000100433
ENSG00000170653
ENSG00000175906
ENSG00000285976
ENSG00000070214
ENSG00000159023
ENSG00000114812
ENSG00000262587
ENSG00000169905
ENSG00000139832
ENSG00000174460
ENSG00000180104
ENSG00000101000
ENSG00000156170
ENSG00000188315
ENSG00000259488
ENSG00000168152
ENSG00000174501
ENSG00000168955
ENSG00000160741
ENSG00000239272
ENSG00000184156
ENSG00000198369
ENSG00000163435
ENSG00000127129
ENSG00000164620
ENSG00000257956
ENSG00000083097
ENSG00000104368
ENSG00000287839
ENSG00000163235
ENSG00000269842
ENSG00000174953
ENSG00000199691
ENSG00000171055
ENSG00000196611
ENSG00000285417
ENSG00000269929
ENSG00000121691
ENSG00000070423
ENSG00000230982
ENSG00000128274
ENSG00000175550
ENSG00000198331
ENSG00000225742
ENSG00000235138
ENSG00000280927
ENSG00000272720
ENSG00000074696
ENSG00000105204
ENSG00000275180
ENSG00000119844
ENSG00000180011
ENSG00000179899
ENSG00000101421
ENSG00000277977
ENSG00000087111
ENSG00000102699
ENSG00000115363
ENSG00000170264
ENSG00000204388
ENSG00000273369
ENSG00000107338
ENSG00000186665
ENSG00000125746
ENSG00000250742
ENSG00000178567
ENSG00000179021
ENSG00000007062
ENSG00000065457
ENSG00000228253
ENSG00000272655
ENSG00000177873
ENSG00000284621
ENSG00000170364
ENSG00000245275
ENSG00000183762
ENSG00000028277
ENSG00000229413
ENSG00000129167
ENSG00000138674
ENSG00000138735
ENSG00000282381
ENSG00000187815
ENSG00000146038
ENSG00000176142
ENSG00000115596
ENSG00000196730
ENSG00000065600
ENSG00000128694
ENSG00000166734
ENSG00000106799
ENSG00000164164
ENSG00000198443
ENSG00000107937
ENSG00000175106
ENSG00000263766
ENSG00000225190
ENSG00000259840
ENSG00000175538
ENSG00000225526
ENSG00000162814
ENSG00000174243
ENSG00000184908
ENSG00000106392
ENSG00000223764
ENSG00000113269
ENSG00000267454
ENSG00000143498
ENSG00000226744
ENSG00000164010
ENSG00000105341
ENSG00000175575
ENSG00000259425
ENSG00000169760
ENSG00000127415
ENSG00000196741
ENSG00000251580
ENSG00000196814
ENSG00000115042
ENSG00000131401
ENSG00000157020
ENSG00000110047
ENSG00000169427
ENSG00000099800
ENSG00000204271
ENSG00000089022
ENSG00000115935
ENSG00000151876
ENSG00000110693
ENSG00000100568
ENSG00000108506
ENSG00000164056
ENSG00000158417
ENSG00000154814
ENSG00000103485
ENSG00000278467
ENSG00000162929
ENSG00000101161
ENSG00000266049
ENSG00000111052
ENSG00000231476
ENSG00000176988
ENSG00000067715
ENSG00000285043
ENSG00000155903
ENSG00000104907
ENSG00000205409
ENSG00000055917
ENSG00000112290
ENSG00000228727
ENSG00000131095
ENSG00000111203
ENSG00000172009
ENSG00000171806
ENSG00000073849
ENSG00000236939
ENSG00000235795
ENSG00000144827
ENSG00000158711
ENSG00000184441
ENSG00000185189
ENSG00000196505
ENSG00000136122
ENSG00000004700
ENSG00000166562
ENSG00000116809
ENSG00000245662
ENSG00000162517
ENSG00000171931
ENSG00000272501
ENSG00000081041
ENSG00000180900
ENSG00000203867
ENSG00000164463
ENSG00000143819
ENSG00000172757
ENSG00000244274
ENSG00000166337
ENSG00000105063
ENSG00000156970
ENSG00000198734
ENSG00000100209
ENSG00000150750
ENSG00000125520
ENSG00000163344
ENSG00000012223
ENSG00000140829
ENSG00000256043
ENSG00000088340
ENSG00000113068
ENSG00000105483
ENSG00000161217
ENSG00000103342
ENSG00000271882
ENSG00000225880
ENSG00000169020
ENSG00000228672
ENSG00000211648
ENSG00000273230
ENSG00000135956
ENSG00000256443
ENSG00000183323
ENSG00000265735
ENSG00000199172
ENSG00000076382
ENSG00000206838
ENSG00000260220
ENSG00000198792
ENSG00000122644
ENSG00000160710
ENSG00000204387
ENSG00000055118
ENSG00000176454
ENSG00000172466
ENSG00000082397
ENSG00000221387
ENSG00000145147
ENSG00000207445
ENSG00000216867
ENSG00000229931
ENSG00000269609
ENSG00000259475
ENSG00000160447
ENSG00000033178
ENSG00000100629
ENSG00000146733
ENSG00000224281
ENSG00000152409
ENSG00000235257
ENSG00000248275
ENSG00000111237
ENSG00000136021
ENSG00000105810
ENSG00000152284
ENSG00000183722
ENSG00000189046
ENSG00000131174
ENSG00000168710
ENSG00000253704
ENSG00000264278
ENSG00000126215
ENSG00000185716
ENSG00000253676
ENSG00000148848
ENSG00000099817
ENSG00000263723
ENSG00000198712
ENSG00000120910
ENSG00000141668
ENSG00000167862
ENSG00000148296
ENSG00000278012
ENSG00000116017
ENSG00000170236
ENSG00000266256
ENSG00000284308
ENSG00000227288
ENSG00000164296
ENSG00000171222
ENSG00000230267
ENSG00000144668
ENSG00000008838
ENSG00000183513
ENSG00000124260
ENSG00000138363
ENSG00000138081
ENSG00000215414
ENSG00000222489
ENSG00000189376
ENSG00000133134
ENSG00000251728
ENSG00000217165
ENSG00000183856
ENSG00000248508
ENSG00000225578
ENSG00000147874
ENSG00000248008
ENSG00000164167
ENSG00000178150
ENSG00000262412
ENSG00000125821
ENSG00000148730
ENSG00000116649
ENSG00000028116
ENSG00000169957
ENSG00000170745
ENSG00000130066
ENSG00000049449
ENSG00000156508
ENSG00000161671
ENSG00000125356
ENSG00000186687
ENSG00000242951
ENSG00000143891
ENSG00000272142
ENSG00000242599
ENSG00000118564
ENSG00000148426
ENSG00000160460
ENSG00000135740
ENSG00000269903
ENSG00000146109
ENSG00000011198
ENSG00000172845
ENSG00000127220
ENSG00000176095
ENSG00000287091
Novelgene0140
ENSG00000164749
ENSG00000234432
ENSG00000148200
ENSG00000132170
ENSG00000148019
ENSG00000002587
ENSG00000086730
ENSG00000159399
ENSG00000198134
ENSG00000175662
ENSG00000134294
ENSG00000226699
ENSG00000129173
ENSG00000248554
ENSG00000188636
ENSG00000111802
ENSG00000115756
ENSG00000152620
ENSG00000188316
ENSG00000129116
ENSG00000186575
ENSG00000251003
ENSG00000124532
ENSG00000278053
ENSG00000156140
ENSG00000271270
ENSG00000256591
ENSG00000170836
ENSG00000148834
ENSG00000228242
ENSG00000120334
ENSG00000047621
ENSG00000264745
ENSG00000165699
ENSG00000143603
ENSG00000154710
ENSG00000240891
ENSG00000169629
ENSG00000185379
ENSG00000263563
ENSG00000177426
ENSG00000062716
ENSG00000101882
ENSG00000231073
ENSG00000197128
ENSG00000183458
ENSG00000163249
ENSG00000196422
ENSG00000251652
ENSG00000105197
ENSG00000237638
ENSG00000206418
ENSG00000184677
ENSG00000212664
ENSG00000142892
ENSG00000183666
ENSG00000134901
ENSG00000271555
ENSG00000264057
ENSG00000148303
ENSG00000138028
ENSG00000118816
ENSG00000103942
ENSG00000132906
ENSG00000161558
ENSG00000120942
ENSG00000269837
ENSG00000140521
ENSG00000123154
ENSG00000236801
ENSG00000273855
ENSG00000226471
ENSG00000162105
ENSG00000188234
ENSG00000267534
ENSG00000158373
ENSG00000131143
ENSG00000152223
ENSG00000102007
ENSG00000196167
ENSG00000130363
ENSG00000235643
ENSG00000223547
ENSG00000056586
ENSG00000177272
ENSG00000182704
ENSG00000258429
ENSG00000235529
ENSG00000249936
ENSG00000223960
ENSG00000105732
ENSG00000273188
ENSG00000170681
ENSG00000197299
ENSG00000272128
ENSG00000143727
ENSG00000159409
ENSG00000077721
ENSG00000182389
ENSG00000065534
ENSG00000233966
ENSG00000118503
ENSG00000261790
ENSG00000084073
ENSG00000140479
ENSG00000188833
ENSG00000095397
ENSG00000110011
ENSG00000269867
ENSG00000144426
ENSG00000198298
ENSG00000094804
ENSG00000143374
ENSG00000081479
ENSG00000164855
ENSG00000104951
ENSG00000160679
ENSG00000115484
ENSG00000097096
ENSG00000118181
ENSG00000182263
ENSG00000008018
ENSG00000203685
ENSG00000053108
ENSG00000189127
Novelgene0210
ENSG00000259953
ENSG00000162194
ENSG00000099290
ENSG00000214439
ENSG00000256628
ENSG00000156869
ENSG00000197563
ENSG00000172046
ENSG00000187185
ENSG00000196132
ENSG00000214063
ENSG00000198816
ENSG00000119522
ENSG00000138495
ENSG00000188277
ENSG00000102547
ENSG00000101986
ENSG00000004660
ENSG00000182287
ENSG00000273576
ENSG00000179632
ENSG00000163083
ENSG00000100578
ENSG00000089486
ENSG00000249129
ENSG00000159314
ENSG00000241106
ENSG00000162817
ENSG00000164176
ENSG00000077984
ENSG00000123444
ENSG00000157045
ENSG00000100263
ENSG00000123609
ENSG00000139684
ENSG00000156521
ENSG00000143333
ENSG00000258365
ENSG00000172840
ENSG00000172239
ENSG00000169902
ENSG00000187446
ENSG00000114268
ENSG00000174370
ENSG00000073417
ENSG00000105640
ENSG00000134982
ENSG00000238129
ENSG00000141424
ENSG00000254064
ENSG00000168743
ENSG00000010404
ENSG00000230667
ENSG00000169926
ENSG00000172379
ENSG00000237977
ENSG00000223138
ENSG00000182253
ENSG00000171469
ENSG00000140396
ENSG00000243955
ENSG00000172590
ENSG00000137076
ENSG00000235082
ENSG00000001497
ENSG00000168175
ENSG00000101213
ENSG00000197056
ENSG00000205702
Novelgene0123
ENSG00000243716
ENSG00000168116
ENSG00000267592
ENSG00000165244
ENSG00000203993
ENSG00000243660
ENSG00000227782
ENSG00000274070
ENSG00000078246
ENSG00000226823
ENSG00000176428
ENSG00000227698
ENSG00000154930
ENSG00000138640
ENSG00000139722
ENSG00000254986
ENSG00000243004
ENSG00000288571
ENSG00000134291
ENSG00000140382
ENSG00000088356
ENSG00000163659
ENSG00000245060
ENSG00000254475
ENSG00000235029
ENSG00000148110
ENSG00000234353
ENSG00000063245
ENSG00000264112
ENSG00000274290
ENSG00000272989
ENSG00000159210
ENSG00000100335
ENSG00000136504
ENSG00000266707
ENSG00000135720
ENSG00000175886
ENSG00000131969
ENSG00000184786
ENSG00000262904
ENSG00000198466
ENSG00000185278
ENSG00000139146
ENSG00000174469
ENSG00000115520
ENSG00000136982
ENSG00000135763
ENSG00000113719
ENSG00000188033
ENSG00000125817
ENSG00000058262
ENSG00000161547
ENSG00000004864
ENSG00000253972
ENSG00000157870
ENSG00000169507
ENSG00000089818
ENSG00000137955
ENSG00000130762
ENSG00000196967
ENSG00000179348
ENSG00000139645
ENSG00000143512
ENSG00000174021
ENSG00000274315
ENSG00000205937
ENSG00000138587
ENSG00000120370
ENSG00000248476
ENSG00000145725
ENSG00000108854
ENSG00000186073
ENSG00000185633
ENSG00000284015
ENSG00000180398
ENSG00000235601
ENSG00000087269
ENSG00000016391
ENSG00000187123
ENSG00000171456
ENSG00000173064
ENSG00000263847
ENSG00000126903
ENSG00000106443
ENSG00000116857
ENSG00000156795
ENSG00000015171
ENSG00000230368
Novelgene0657
ENSG00000251429
ENSG00000173744
ENSG00000157181
ENSG00000128463
ENSG00000164054
ENSG00000141391
ENSG00000139899
ENSG00000137720
ENSG00000143553
ENSG00000051596
ENSG00000240449
ENSG00000087253
ENSG00000197024
ENSG00000101474
ENSG00000234912
ENSG00000267325
ENSG00000110713
ENSG00000211958
ENSG00000215817
ENSG00000090975
ENSG00000137185
ENSG00000279491
ENSG00000113100
ENSG00000112167
ENSG00000269947
ENSG00000103978
ENSG00000283429
ENSG00000131910
ENSG00000144063
ENSG00000132300
ENSG00000168748
ENSG00000150636
ENSG00000257303
ENSG00000154781
ENSG00000103653
ENSG00000117597
ENSG00000270993
ENSG00000214194
ENSG00000228288
ENSG00000267698
ENSG00000268575
ENSG00000123689
ENSG00000112787
ENSG00000110429
ENSG00000173404
ENSG00000237361
ENSG00000149311
ENSG00000181350
ENSG00000110514
ENSG00000267309
ENSG00000105778
ENSG00000134278
ENSG00000198959
ENSG00000164086
ENSG00000253582
ENSG00000132603
ENSG00000225417
ENSG00000278570
ENSG00000164733
ENSG00000109606
ENSG00000167625
ENSG00000112297
ENSG00000107036
ENSG00000163794
ENSG00000253559
ENSG00000080822
ENSG00000124216
ENSG00000204316
ENSG00000104915
ENSG00000166415
ENSG00000105325
ENSG00000153064
ENSG00000111962
ENSG00000108788
ENSG00000152422
ENSG00000280071
ENSG00000132581
ENSG00000006062
ENSG00000258412
ENSG00000166592
ENSG00000280229
ENSG00000087903
ENSG00000117394
ENSG00000152904
ENSG00000181754
ENSG00000170425
ENSG00000243943
ENSG00000143469
ENSG00000234420
ENSG00000011009
ENSG00000111300
ENSG00000138814
ENSG00000197857
ENSG00000285437
ENSG00000120162
ENSG00000141258
ENSG00000132405
ENSG00000103742
ENSG00000182154
ENSG00000257135
ENSG00000236088
ENSG00000100350
ENSG00000168495
ENSG00000160678
ENSG00000184619
ENSG00000178996
ENSG00000119401
ENSG00000216937
ENSG00000102882
ENSG00000181619
ENSG00000249413
ENSG00000138600
ENSG00000226312
ENSG00000073008
ENSG00000221740
ENSG00000165526
ENSG00000069248
ENSG00000071994
ENSG00000160716
ENSG00000203995
ENSG00000189229
ENSG00000214013
ENSG00000100461
ENSG00000219545
ENSG00000085231
ENSG00000102034
ENSG00000177182
ENSG00000250337
ENSG00000086589
ENSG00000063180
ENSG00000109189
ENSG00000104899
ENSG00000280374
ENSG00000197785
ENSG00000165733
ENSG00000035115
ENSG00000104312
ENSG00000198961
ENSG00000253563
ENSG00000121057
ENSG00000173530
ENSG00000184117
ENSG00000169230
ENSG00000198858
ENSG00000181800
ENSG00000230612
ENSG00000113296
ENSG00000110888
ENSG00000148835
ENSG00000164938
ENSG00000273270
ENSG00000242372
ENSG00000286373
ENSG00000152270
ENSG00000227370
ENSG00000080815
ENSG00000261884
ENSG00000162971
ENSG00000231663
ENSG00000151694
ENSG00000243232
ENSG00000215190
ENSG00000205544
ENSG00000168779
ENSG00000206145
ENSG00000217128
ENSG00000175868
ENSG00000105127
ENSG00000143537
ENSG00000269293
ENSG00000205085
ENSG00000138622
ENSG00000278861
ENSG00000236423
ENSG00000167232
ENSG00000025156
ENSG00000214655
ENSG00000230316
ENSG00000234919
ENSG00000200246
ENSG00000069974
ENSG00000158113
ENSG00000174780
ENSG00000175745
ENSG00000196705
ENSG00000240342
ENSG00000164683
ENSG00000138279
ENSG00000161011
ENSG00000095015
ENSG00000232640
ENSG00000173812
ENSG00000143612
ENSG00000136936
ENSG00000227953
ENSG00000106524
ENSG00000089737
ENSG00000268947
ENSG00000242114
ENSG00000196821
ENSG00000179476
ENSG00000137414
ENSG00000121753
ENSG00000272034
ENSG00000105971
ENSG00000111667
ENSG00000171858
ENSG00000272636
ENSG00000234745
ENSG00000164114
ENSG00000246582
ENSG00000140694
ENSG00000138175
ENSG00000150594
ENSG00000182685
ENSG00000140526
ENSG00000231890
ENSG00000258591
ENSG00000174705
ENSG00000142686
ENSG00000236008
Novelgene0703
ENSG00000170846
ENSG00000102898
Novelgene0154
ENSG00000112079
ENSG00000145632
ENSG00000144791
ENSG00000048707
ENSG00000247735
ENSG00000181982
ENSG00000155329
ENSG00000183145
ENSG00000279068
ENSG00000114648
ENSG00000102178
ENSG00000286004
ENSG00000144749
ENSG00000198498
ENSG00000126453
ENSG00000240065
ENSG00000232926
ENSG00000278175
ENSG00000229509
ENSG00000129534
ENSG00000115266
ENSG00000165168
ENSG00000165698
ENSG00000114416
ENSG00000198429
ENSG00000198049
ENSG00000220205
ENSG00000134533
ENSG00000137878
ENSG00000272695
ENSG00000189431
ENSG00000172201
ENSG00000281189
ENSG00000272578
ENSG00000246922
ENSG00000119013
ENSG00000104213
ENSG00000126464
ENSG00000119203
ENSG00000103066
ENSG00000165312
ENSG00000100154
ENSG00000142669
ENSG00000115649
ENSG00000078061
ENSG00000171311
ENSG00000177352
ENSG00000168016
ENSG00000214725
ENSG00000090060
ENSG00000231240
ENSG00000271119
Novelgene0231
ENSG00000121775
ENSG00000105185
ENSG00000253092
ENSG00000097021
ENSG00000170889
ENSG00000186868
ENSG00000176714
ENSG00000109084
ENSG00000224420
ENSG00000279278
ENSG00000274422
ENSG00000127334
Novelgene0643
ENSG00000100804
ENSG00000130529
ENSG00000077454
ENSG00000234616
ENSG00000112139
ENSG00000076351
ENSG00000060762
ENSG00000148123
Novelgene0488
ENSG00000142733
ENSG00000049192
ENSG00000158639
ENSG00000233822
ENSG00000164237
ENSG00000112319
ENSG00000145708
ENSG00000272438
ENSG00000133019
ENSG00000011021
ENSG00000204967
ENSG00000136522
ENSG00000189362
ENSG00000196227
ENSG00000156239
ENSG00000167110
ENSG00000251396
ENSG00000166770
ENSG00000163293
ENSG00000257596
ENSG00000108771
ENSG00000188739
ENSG00000173153
ENSG00000223768
ENSG00000115271
ENSG00000255136
ENSG00000178234
ENSG00000138668
ENSG00000203709
ENSG00000198804
ENSG00000164458
ENSG00000210196
ENSG00000074527
ENSG00000100065
ENSG00000176248
ENSG00000135164
ENSG00000114054
ENSG00000130429
ENSG00000177096
ENSG00000166886
ENSG00000285756
ENSG00000262503
ENSG00000163472
ENSG00000226696
ENSG00000089820
ENSG00000131773
ENSG00000181458
ENSG00000004975
ENSG00000212232
ENSG00000042286
ENSG00000246339
ENSG00000170802
ENSG00000167565
ENSG00000248161
ENSG00000238227
ENSG00000169371
ENSG00000138593
ENSG00000163935
ENSG00000154803
ENSG00000260095
ENSG00000227627
ENSG00000135829
ENSG00000115661
ENSG00000188779
ENSG00000105829
ENSG00000127952
ENSG00000278192
ENSG00000092847
ENSG00000232363
ENSG00000171889
ENSG00000153551
ENSG00000089248
ENSG00000186790
ENSG00000141232
ENSG00000151690
ENSG00000253540
ENSG00000231731
ENSG00000075413
ENSG00000132953
ENSG00000170271
ENSG00000183604
ENSG00000163734
ENSG00000141959
ENSG00000273542
ENSG00000139180
ENSG00000159640
ENSG00000162512
ENSG00000231920
ENSG00000109046
ENSG00000175792
ENSG00000083857
ENSG00000166902
ENSG00000087470
ENSG00000106526
ENSG00000261512
ENSG00000161791
ENSG00000149792
ENSG00000287110
ENSG00000104957
ENSG00000179611
ENSG00000082898
ENSG00000257511
ENSG00000166224
ENSG00000115128
ENSG00000156313
ENSG00000217648
ENSG00000146021
ENSG00000196792
ENSG00000162188
ENSG00000099625
ENSG00000119777
ENSG00000217416
ENSG00000278374
ENSG00000175764
ENSG00000100325
ENSG00000111837
ENSG00000271366
ENSG00000011405
ENSG00000164292
ENSG00000270933
ENSG00000137409
ENSG00000077935
ENSG00000233297
ENSG00000228192
ENSG00000105523
ENSG00000071889
ENSG00000154473
ENSG00000238160
ENSG00000271373
ENSG00000088899
Novelgene0005
ENSG00000242252
ENSG00000198633
ENSG00000112033
ENSG00000251287
ENSG00000173041
ENSG00000047457
ENSG00000272849
ENSG00000233276
ENSG00000166341
ENSG00000168118
ENSG00000107560
ENSG00000173905
ENSG00000124207
ENSG00000106591
ENSG00000129003
ENSG00000183778
ENSG00000159905
ENSG00000226043
ENSG00000235098
ENSG00000182858
ENSG00000156398
ENSG00000138604
ENSG00000197037
ENSG00000226780
ENSG00000244218
ENSG00000263361
ENSG00000279878
ENSG00000162267
ENSG00000126460
ENSG00000206052
ENSG00000239040
ENSG00000156469
ENSG00000110321
ENSG00000101670
ENSG00000168404
ENSG00000233016
ENSG00000109920
ENSG00000278383
ENSG00000054654
ENSG00000255142
ENSG00000047346
ENSG00000150961
ENSG00000179902
ENSG00000087074
ENSG00000187118
ENSG00000203772
ENSG00000136026
Novelgene0624
ENSG00000171503
ENSG00000127616
ENSG00000254213
ENSG00000185222
ENSG00000108830
ENSG00000113368
ENSG00000131462
ENSG00000140534
ENSG00000197702
ENSG00000279407
ENSG00000157450
ENSG00000100084
ENSG00000198373
ENSG00000214140
ENSG00000164902
ENSG00000162927
ENSG00000187792
ENSG00000278267
ENSG00000162300
ENSG00000074211
ENSG00000186063
ENSG00000140564
ENSG00000131711
ENSG00000214176
ENSG00000187257
ENSG00000253476
ENSG00000145687
ENSG00000165732
ENSG00000187555
ENSG00000175048
ENSG00000235169
ENSG00000132589
ENSG00000275325
ENSG00000175806
ENSG00000150093
ENSG00000175730
ENSG00000260589
ENSG00000245149
ENSG00000068654
ENSG00000266993
ENSG00000105613
ENSG00000089050
ENSG00000237670
ENSG00000084092
ENSG00000111696
ENSG00000260942
ENSG00000261238
ENSG00000051341
ENSG00000163362
ENSG00000115687
ENSG00000122515
ENSG00000164631
ENSG00000131797
ENSG00000115107
ENSG00000115318
ENSG00000170445
ENSG00000137814
ENSG00000162407
ENSG00000131788
ENSG00000179091
ENSG00000137171
ENSG00000137497
ENSG00000153310
ENSG00000014919
ENSG00000106258
ENSG00000204962
ENSG00000180376
ENSG00000133884
ENSG00000120699
ENSG00000100221
ENSG00000134452
ENSG00000172465
ENSG00000273437
ENSG00000183251
ENSG00000113583
ENSG00000180730
ENSG00000284654
ENSG00000088682
ENSG00000156411
ENSG00000166716
ENSG00000170632
ENSG00000160584
ENSG00000060642
ENSG00000285257
ENSG00000120256
ENSG00000101654
ENSG00000267100
ENSG00000160216
ENSG00000261798
ENSG00000273026
ENSG00000230847
ENSG00000197121
ENSG00000146083
ENSG00000116106
ENSG00000213433
ENSG00000105223
ENSG00000175390
Novelgene0706
ENSG00000164405
ENSG00000204389
ENSG00000078674
ENSG00000161610
ENSG00000213995
ENSG00000180834
ENSG00000187955
ENSG00000166411
ENSG00000100714
ENSG00000173334
ENSG00000259429
ENSG00000231789
ENSG00000189067
ENSG00000012171
ENSG00000159720
ENSG00000170469
ENSG00000188725
ENSG00000196235
ENSG00000184281
ENSG00000271964
ENSG00000101290
ENSG00000232645
ENSG00000102710
ENSG00000165233
ENSG00000054267
ENSG00000224550
ENSG00000090615
ENSG00000100226
ENSG00000213839
ENSG00000283199
ENSG00000175003
ENSG00000169221
ENSG00000040933
ENSG00000165105
ENSG00000115840
ENSG00000077380
ENSG00000197498
ENSG00000154001
ENSG00000092853
ENSG00000241975
ENSG00000167703
ENSG00000166435
ENSG00000037637
ENSG00000133835
ENSG00000225330
ENSG00000116667
ENSG00000163545
ENSG00000165802
ENSG00000227640
ENSG00000158301
ENSG00000173137
ENSG00000136319
ENSG00000083307
ENSG00000093072
ENSG00000171346
ENSG00000196876
ENSG00000137070
ENSG00000166289
ENSG00000125485
ENSG00000084652
ENSG00000168936
ENSG00000140455
ENSG00000176485
ENSG00000265688
ENSG00000218617
ENSG00000153786
ENSG00000183576
ENSG00000105053
ENSG00000134962
ENSG00000185065
ENSG00000215039
ENSG00000185104
ENSG00000257497
ENSG00000252311
ENSG00000142192
ENSG00000007038
ENSG00000107242
ENSG00000167074
ENSG00000119559
ENSG00000197226
ENSG00000133612
ENSG00000141378
ENSG00000214174
ENSG00000235954
ENSG00000279199
ENSG00000159588
ENSG00000164081
ENSG00000143951
ENSG00000094631
ENSG00000003249
ENSG00000100028
ENSG00000255302
ENSG00000274471
ENSG00000234694
ENSG00000107521
ENSG00000277511
ENSG00000092330
ENSG00000223571
Novelgene0523
ENSG00000168067
ENSG00000160214
ENSG00000138029
ENSG00000122958
ENSG00000276763
ENSG00000253330
ENSG00000279905
ENSG00000168234
ENSG00000114520
ENSG00000166823
ENSG00000084234
ENSG00000138594
ENSG00000161036
ENSG00000167671
ENSG00000262663
ENSG00000172915
ENSG00000164626
ENSG00000087088
ENSG00000205502
ENSG00000181378
ENSG00000117133
ENSG00000175220
ENSG00000183624
ENSG00000136044
ENSG00000119421
ENSG00000120053
ENSG00000100739
ENSG00000250366
ENSG00000117143
ENSG00000284024
ENSG00000263432
ENSG00000237765
ENSG00000254990
ENSG00000120217
ENSG00000132275
ENSG00000248909
ENSG00000185551
ENSG00000236829
ENSG00000267605
ENSG00000186787
ENSG00000182179
ENSG00000164117
ENSG00000003402
ENSG00000177556
ENSG00000164904
ENSG00000166783
ENSG00000178307
ENSG00000124920
ENSG00000162542
ENSG00000139865
ENSG00000046653
ENSG00000271943
ENSG00000276662
ENSG00000162576
ENSG00000279207
ENSG00000111907
ENSG00000127252
ENSG00000130803
ENSG00000104976
ENSG00000136327
ENSG00000213707
ENSG00000225648
ENSG00000101464
ENSG00000267106
ENSG00000251634
ENSG00000074276
ENSG00000124608
ENSG00000121454
ENSG00000204469
ENSG00000123358
ENSG00000229848
ENSG00000104517
ENSG00000141696
ENSG00000235636
ENSG00000107362
ENSG00000167283
ENSG00000225663
ENSG00000162069
ENSG00000233058
ENSG00000130772
Novelgene0048
ENSG00000006757
ENSG00000106089
ENSG00000250222
ENSG00000234797
ENSG00000068354
ENSG00000184517
ENSG00000133739
ENSG00000155097
ENSG00000214706
ENSG00000196361
ENSG00000224531
ENSG00000120832
ENSG00000196646
ENSG00000173011
ENSG00000102265
ENSG00000275580
ENSG00000188613
ENSG00000232139
ENSG00000278784
ENSG00000277744
ENSG00000246273
ENSG00000157399
ENSG00000162444
ENSG00000272654
ENSG00000267278
ENSG00000165521
ENSG00000117614
ENSG00000085465
ENSG00000165609
ENSG00000280067
ENSG00000268043
ENSG00000172586
ENSG00000230126
ENSG00000160194
ENSG00000196367
ENSG00000019186
ENSG00000159176
ENSG00000167491
ENSG00000075407
ENSG00000107854
ENSG00000181690
ENSG00000119950
ENSG00000207563
ENSG00000230699
ENSG00000259668
ENSG00000218902
ENSG00000246174
ENSG00000105641
ENSG00000245711
ENSG00000135451
ENSG00000180818
ENSG00000269556
ENSG00000129993
ENSG00000270558
ENSG00000171345
ENSG00000197879
ENSG00000197892
ENSG00000162222
ENSG00000126768
ENSG00000163507
ENSG00000259343
ENSG00000137098
ENSG00000226415
ENSG00000172890
ENSG00000136518
ENSG00000206417
ENSG00000080845
ENSG00000155324
ENSG00000162923
ENSG00000010165
ENSG00000135778
ENSG00000182621
ENSG00000202399
ENSG00000137337
ENSG00000121207
ENSG00000114686
ENSG00000070778
ENSG00000205482
ENSG00000272398
ENSG00000068137
ENSG00000070081
ENSG00000226287
ENSG00000158526
ENSG00000003400
ENSG00000185324
ENSG00000110768
ENSG00000133247
ENSG00000070501
ENSG00000104205
ENSG00000162616
ENSG00000137825
ENSG00000138434
ENSG00000175356
ENSG00000163501
ENSG00000114942
ENSG00000093009
ENSG00000141956
ENSG00000066405
ENSG00000149557
ENSG00000005339
ENSG00000066933
ENSG00000253636
ENSG00000100603
ENSG00000055147
ENSG00000143401
ENSG00000185658
ENSG00000131323
ENSG00000171823
ENSG00000115145
ENSG00000151503
ENSG00000256663
ENSG00000273680
ENSG00000163602
ENSG00000197147
ENSG00000183172
ENSG00000168283
ENSG00000157954
ENSG00000262089
ENSG00000239881
ENSG00000271971
ENSG00000230563
ENSG00000280173
ENSG00000133624
ENSG00000204832
ENSG00000125457
ENSG00000158480
ENSG00000145908
ENSG00000075290
ENSG00000155666
ENSG00000108064
ENSG00000171208
ENSG00000135211
ENSG00000224629
ENSG00000182327
Novelgene0454
ENSG00000138382
ENSG00000178105
ENSG00000153879
ENSG00000156860
ENSG00000011485
ENSG00000100330
ENSG00000168040
ENSG00000164776
ENSG00000175602
ENSG00000160714
ENSG00000174851
ENSG00000162639
ENSG00000223476
ENSG00000172888
ENSG00000188522
ENSG00000142453
ENSG00000135392
ENSG00000274363
ENSG00000112414
ENSG00000103067
ENSG00000258424
ENSG00000180801
ENSG00000156009
ENSG00000183255
ENSG00000124831
ENSG00000215784
ENSG00000203808
ENSG00000116191
ENSG00000187672
ENSG00000145332
ENSG00000167191
ENSG00000189091
ENSG00000115648
ENSG00000125107
ENSG00000239789
ENSG00000132819
ENSG00000111540
ENSG00000147955
ENSG00000212994
ENSG00000258969
ENSG00000169084
ENSG00000184208
ENSG00000130733
ENSG00000133112
ENSG00000207606
ENSG00000170266
ENSG00000133454
ENSG00000184261
ENSG00000132003
ENSG00000150455
ENSG00000196372
ENSG00000171552
ENSG00000185896
ENSG00000133943
ENSG00000115457
ENSG00000080608
ENSG00000136682
ENSG00000101150
ENSG00000273521
ENSG00000166228
Novelgene0282
ENSG00000279529
ENSG00000091732
ENSG00000162636
ENSG00000185721
ENSG00000107954
ENSG00000004487
ENSG00000200170
ENSG00000234899
ENSG00000168209
ENSG00000183971
ENSG00000105011
ENSG00000117528
ENSG00000274443
ENSG00000233246
ENSG00000156675
ENSG00000159884
ENSG00000185825
ENSG00000128656
ENSG00000125388
ENSG00000118454
ENSG00000264483
ENSG00000260325
ENSG00000038532
ENSG00000196715
ENSG00000253477
ENSG00000199400
ENSG00000167747
ENSG00000197182
ENSG00000286689
ENSG00000156515
ENSG00000130254
ENSG00000130164
ENSG00000139625
ENSG00000090861
ENSG00000164488
ENSG00000243431
ENSG00000168286
ENSG00000244198
ENSG00000261649
ENSG00000217702
ENSG00000110841
ENSG00000240682
ENSG00000229644
ENSG00000144231
ENSG00000183751
ENSG00000281097
ENSG00000129467
ENSG00000109501
ENSG00000196151
ENSG00000233859
ENSG00000002834
ENSG00000228463
ENSG00000142961
ENSG00000176386
ENSG00000115841
ENSG00000137642
ENSG00000172943
ENSG00000126217
ENSG00000235934
ENSG00000110680
ENSG00000171103
ENSG00000248405
ENSG00000170482
ENSG00000172137
ENSG00000107882
ENSG00000162434
ENSG00000171853
ENSG00000105723
ENSG00000237187
ENSG00000006327
ENSG00000269901
ENSG00000104331
ENSG00000028528
ENSG00000112855
ENSG00000107147
ENSG00000259865
ENSG00000082512
ENSG00000105519
ENSG00000154124
ENSG00000116455
ENSG00000196313
ENSG00000108773
ENSG00000177432
ENSG00000103335
ENSG00000212452
ENSG00000242086
ENSG00000165507
ENSG00000146731
ENSG00000152256
ENSG00000258932
ENSG00000142556
ENSG00000134253
ENSG00000221923
ENSG00000116754
ENSG00000155957
ENSG00000267216
ENSG00000260747
ENSG00000105929
ENSG00000287038
ENSG00000023516
ENSG00000273486
ENSG00000110395
ENSG00000108960
ENSG00000136104
ENSG00000197635
ENSG00000141499
ENSG00000224914
ENSG00000184319
ENSG00000173276
ENSG00000126243
ENSG00000161048
ENSG00000278416
ENSG00000183354
ENSG00000149929
ENSG00000099219
ENSG00000235084
ENSG00000184304
ENSG00000126895
ENSG00000169379
ENSG00000169758
ENSG00000113742
ENSG00000214198
ENSG00000130005
ENSG00000272562
ENSG00000011332
ENSG00000102871
ENSG00000095794
ENSG00000101052
ENSG00000275632
ENSG00000091490
ENSG00000184363
ENSG00000272779
ENSG00000263393
ENSG00000184500
ENSG00000129083
ENSG00000067334
ENSG00000117643
ENSG00000186470
ENSG00000113013
ENSG00000164089
ENSG00000073464
ENSG00000176170
ENSG00000164175
ENSG00000113361
ENSG00000094841
ENSG00000251661
ENSG00000239122
ENSG00000171703
ENSG00000185950
ENSG00000076928
ENSG00000169203
ENSG00000086619
ENSG00000110104
ENSG00000230330
ENSG00000184992
ENSG00000204172
ENSG00000143947
ENSG00000147119
ENSG00000107938
ENSG00000276744
ENSG00000072134
ENSG00000050393
ENSG00000174951
ENSG00000165092
ENSG00000163162
ENSG00000226084
ENSG00000233937
ENSG00000255717
ENSG00000242622
ENSG00000005889
ENSG00000145494
ENSG00000123384
ENSG00000246095
ENSG00000116791
ENSG00000181722
ENSG00000092096
ENSG00000285728
Novelgene0047
ENSG00000117114
ENSG00000147654
ENSG00000130962
ENSG00000169100
ENSG00000125846
ENSG00000266975
ENSG00000204104
ENSG00000203880
ENSG00000121350
ENSG00000127914
ENSG00000181744
ENSG00000235043
ENSG00000161298
ENSG00000011478
ENSG00000234518
ENSG00000270926
ENSG00000282936
ENSG00000104327
ENSG00000259291
ENSG00000119041
ENSG00000262001
ENSG00000103056
ENSG00000100462
ENSG00000171824
ENSG00000139737
ENSG00000272143
ENSG00000169738
ENSG00000107164
ENSG00000267321
ENSG00000162231
ENSG00000145321
ENSG00000125885
ENSG00000104375
ENSG00000102385
ENSG00000050344
ENSG00000277534
ENSG00000080644
ENSG00000121749
ENSG00000154874
ENSG00000188610
ENSG00000233559
ENSG00000185519
ENSG00000160007
ENSG00000232439
ENSG00000219201
ENSG00000227615
ENSG00000138018
ENSG00000244560
ENSG00000196428
ENSG00000148925
ENSG00000168566
ENSG00000214485
ENSG00000089505
ENSG00000236957
ENSG00000090266
ENSG00000168610
ENSG00000131771
ENSG00000129625
ENSG00000131475
ENSG00000226913
ENSG00000106003
ENSG00000118640
ENSG00000197256
ENSG00000165591
ENSG00000143355
ENSG00000059728
ENSG00000142002
ENSG00000173531
ENSG00000196074
ENSG00000164548
ENSG00000248973
ENSG00000066084
ENSG00000136040
ENSG00000165916
ENSG00000239552
ENSG00000160271
ENSG00000266313
ENSG00000287016
ENSG00000067365
ENSG00000167985
ENSG00000105429
ENSG00000197312
ENSG00000122729
ENSG00000091844
ENSG00000166133
ENSG00000116128
ENSG00000232119
ENSG00000278616
ENSG00000112977
ENSG00000163170
ENSG00000153201
ENSG00000202078
ENSG00000196465
ENSG00000099860
ENSG00000278989
ENSG00000156959
ENSG00000124766
ENSG00000188707
ENSG00000141433
ENSG00000127311
ENSG00000077238
ENSG00000199477
ENSG00000175305
ENSG00000126368
ENSG00000101493
ENSG00000079974
ENSG00000249484
ENSG00000151322
ENSG00000179101
ENSG00000211454
ENSG00000119681
ENSG00000171757
ENSG00000188343
ENSG00000198081
ENSG00000087302
ENSG00000188710
ENSG00000126562
ENSG00000237758
ENSG00000146453
ENSG00000176182
ENSG00000233927
ENSG00000213185
ENSG00000204961
ENSG00000126214
ENSG00000082701
ENSG00000171488
ENSG00000281026
ENSG00000091129
ENSG00000125637
ENSG00000198722
ENSG00000249996
ENSG00000171126
ENSG00000138744
ENSG00000187134
ENSG00000272140
ENSG00000170631
ENSG00000137842
ENSG00000234367
ENSG00000224271
ENSG00000007516
ENSG00000249655
ENSG00000148842
ENSG00000267041
ENSG00000155561
ENSG00000170837
ENSG00000197863
ENSG00000070759
ENSG00000108963
ENSG00000019582
ENSG00000101665
ENSG00000188280
ENSG00000241685
ENSG00000035681
ENSG00000147257
ENSG00000131100
ENSG00000203760
ENSG00000158457
ENSG00000287426
ENSG00000173221
ENSG00000106305
ENSG00000270184
ENSG00000119723
ENSG00000021300
ENSG00000243967
ENSG00000134371
ENSG00000128833
ENSG00000151779
ENSG00000101333
ENSG00000010017
ENSG00000163257
ENSG00000099917
ENSG00000164983
ENSG00000183386
ENSG00000164163
ENSG00000163870
ENSG00000242960
ENSG00000101057
ENSG00000169122
ENSG00000182022
ENSG00000168268
ENSG00000174963
ENSG00000163050
ENSG00000123908
ENSG00000114331
ENSG00000117139
ENSG00000244067
ENSG00000120860
ENSG00000196531
ENSG00000228889
ENSG00000198001
ENSG00000163515
ENSG00000286873
ENSG00000188013
ENSG00000131848
ENSG00000105856
ENSG00000104140
ENSG00000166575
ENSG00000110148
ENSG00000165868
ENSG00000183785
ENSG00000105072
ENSG00000115163
ENSG00000261087
ENSG00000131981
ENSG00000185115
ENSG00000141293
ENSG00000149187
ENSG00000165672
ENSG00000180008
ENSG00000114503
ENSG00000134871
ENSG00000196704
ENSG00000116396
ENSG00000012822
ENSG00000189129
ENSG00000174007
ENSG00000131721
ENSG00000250959
ENSG00000288658
ENSG00000174306
ENSG00000198883
ENSG00000183091
ENSG00000179241
ENSG00000273338
ENSG00000164306
ENSG00000260903
ENSG00000272669
ENSG00000162522
ENSG00000165424
ENSG00000223804
ENSG00000177504
ENSG00000167363
ENSG00000239213
ENSG00000186976
ENSG00000213131
ENSG00000121390
ENSG00000204175
ENSG00000220323
ENSG00000142661
ENSG00000118965
ENSG00000206869
ENSG00000205758
ENSG00000111727
ENSG00000271338
ENSG00000201121
ENSG00000203761
ENSG00000199961
ENSG00000140015
ENSG00000126775
ENSG00000139597
ENSG00000140612
ENSG00000158615
ENSG00000066044
ENSG00000268573
ENSG00000077044
ENSG00000127990
ENSG00000124380
ENSG00000166986
ENSG00000172339
ENSG00000054793
ENSG00000140326
ENSG00000067064
ENSG00000153113
ENSG00000270504
ENSG00000286067
ENSG00000007923
ENSG00000228624
ENSG00000148948
ENSG00000107290
ENSG00000125971
ENSG00000125170
ENSG00000081307
ENSG00000202522
ENSG00000223508
ENSG00000172725
ENSG00000100865
ENSG00000172461
ENSG00000175854
ENSG00000270647
ENSG00000270419
ENSG00000242781
ENSG00000066651
ENSG00000138678
ENSG00000119537
ENSG00000135503
ENSG00000107186
ENSG00000225976
ENSG00000174106
ENSG00000257365
ENSG00000112996
ENSG00000283108
ENSG00000143416
ENSG00000144935
ENSG00000137145
ENSG00000114904
ENSG00000172748
ENSG00000001617
ENSG00000120049
ENSG00000112697
ENSG00000214954
ENSG00000115514
ENSG00000182749
ENSG00000224699
ENSG00000171405
ENSG00000284731
ENSG00000142856
ENSG00000165060
ENSG00000175395
ENSG00000027847
ENSG00000227470
ENSG00000131944
ENSG00000125648
ENSG00000106012
ENSG00000197601
ENSG00000196391
ENSG00000181894
ENSG00000232021
ENSG00000232187
ENSG00000266538
ENSG00000234776
ENSG00000152133
ENSG00000185085
ENSG00000151835
ENSG00000167635
ENSG00000185252
ENSG00000173209
ENSG00000164989
ENSG00000112149
ENSG00000011454
ENSG00000104671
ENSG00000215269
ENSG00000100949
ENSG00000110811
ENSG00000183889
ENSG00000026950
ENSG00000261260
ENSG00000275022
ENSG00000130158
ENSG00000225588
ENSG00000243147
ENSG00000053372
ENSG00000237649
ENSG00000233396
ENSG00000164880
ENSG00000149273
ENSG00000158321
ENSG00000149679
ENSG00000119411
ENSG00000217130
ENSG00000158109
ENSG00000224848
ENSG00000127452
ENSG00000141279
ENSG00000118298
ENSG00000106686
ENSG00000204463
ENSG00000174238
ENSG00000165516
ENSG00000171160
ENSG00000107719
ENSG00000274011
ENSG00000239672
ENSG00000223518
ENSG00000286051
ENSG00000131188
ENSG00000198720
ENSG00000168002
ENSG00000223861
ENSG00000138160
ENSG00000160972
ENSG00000095066
ENSG00000272282
ENSG00000180881
ENSG00000084676
ENSG00000116675
ENSG00000278048
ENSG00000139178
ENSG00000102897
ENSG00000049759
ENSG00000153162
ENSG00000129245
ENSG00000170498
ENSG00000188177
ENSG00000287778
ENSG00000116731
ENSG00000272620
ENSG00000138772
ENSG00000233806
ENSG00000213860
ENSG00000111961
ENSG00000188612
ENSG00000281207
ENSG00000253923
ENSG00000167720
ENSG00000204160
ENSG00000282917
ENSG00000064692
ENSG00000264577
ENSG00000181016
ENSG00000167637
ENSG00000146386
ENSG00000099814
ENSG00000014824
ENSG00000246203
ENSG00000237938
ENSG00000101407
ENSG00000177084
ENSG00000065613
ENSG00000159259
ENSG00000172828
ENSG00000272462
ENSG00000114209
ENSG00000112304
ENSG00000198363
ENSG00000104447
ENSG00000215146
ENSG00000058453
ENSG00000285906
ENSG00000222881
ENSG00000116251
ENSG00000239407
ENSG00000197386
ENSG00000243368
ENSG00000131381
ENSG00000080503
ENSG00000039523
ENSG00000125871
ENSG00000123933
ENSG00000125037
ENSG00000135040
ENSG00000276988
ENSG00000070961
ENSG00000121644
ENSG00000263990
ENSG00000122218
ENSG00000176268
ENSG00000177200
ENSG00000162244
ENSG00000278785
ENSG00000264029
ENSG00000000457
ENSG00000178691
ENSG00000089163
ENSG00000137970
ENSG00000222019
ENSG00000126432
ENSG00000132000
ENSG00000203739
ENSG00000151364
ENSG00000131263
ENSG00000169884
ENSG00000146858
ENSG00000236698
ENSG00000226472
ENSG00000065518
ENSG00000075151
ENSG00000184110
ENSG00000177000
ENSG00000038382
ENSG00000107020
ENSG00000172469
ENSG00000141030
ENSG00000185947
ENSG00000260953
ENSG00000129460
ENSG00000131480
ENSG00000155229
ENSG00000263724
ENSG00000103534
ENSG00000198911
ENSG00000168216
ENSG00000047579
ENSG00000129347
ENSG00000088808
ENSG00000137806
ENSG00000183137
ENSG00000226981
ENSG00000262136
ENSG00000117691
ENSG00000174405
ENSG00000015413
ENSG00000274698
ENSG00000185811
ENSG00000171497
ENSG00000102981
ENSG00000136485
ENSG00000255046
ENSG00000228274
ENSG00000083812
ENSG00000134717
ENSG00000242791
ENSG00000161835
ENSG00000175505
ENSG00000111231
ENSG00000113552
ENSG00000212302
ENSG00000233985
ENSG00000099974
ENSG00000099204
ENSG00000138686
ENSG00000144199
ENSG00000136715
ENSG00000112624
ENSG00000110925
ENSG00000065268
ENSG00000269404
ENSG00000256944
ENSG00000163964
ENSG00000081923
ENSG00000106069
ENSG00000116885
ENSG00000132423
ENSG00000139410
ENSG00000183283
ENSG00000197249
ENSG00000197594
ENSG00000079689
ENSG00000278993
ENSG00000163681
ENSG00000173540
ENSG00000212237
ENSG00000198015
ENSG00000264961
ENSG00000128482
ENSG00000012232
ENSG00000237515
ENSG00000154040
ENSG00000206634
ENSG00000164091
ENSG00000151689
ENSG00000125772
ENSG00000198569
ENSG00000156858
ENSG00000181135
ENSG00000100852
ENSG00000213719
ENSG00000103876
ENSG00000113621
ENSG00000256294
ENSG00000205629
ENSG00000123983
ENSG00000163131
ENSG00000257008
ENSG00000176834
ENSG00000286753
ENSG00000105173
ENSG00000114439
ENSG00000175279
ENSG00000175866
ENSG00000153395
ENSG00000198155
ENSG00000235531
ENSG00000187079
ENSG00000253626
ENSG00000132254
ENSG00000100147
ENSG00000267082
ENSG00000185591
ENSG00000128683
ENSG00000164506
ENSG00000251273
ENSG00000225077
ENSG00000224468
ENSG00000001561
ENSG00000054983
ENSG00000105355
ENSG00000147894
ENSG00000250448
ENSG00000168297
ENSG00000246090
ENSG00000183741
ENSG00000263001
ENSG00000175727
ENSG00000100036
ENSG00000187624
ENSG00000188486
ENSG00000151468
ENSG00000163811
ENSG00000275763
ENSG00000184432
ENSG00000112218
ENSG00000110324
ENSG00000279583
ENSG00000281490
ENSG00000272088
ENSG00000011007
ENSG00000188167
ENSG00000285863
ENSG00000265458
ENSG00000171314
ENSG00000128585
ENSG00000156831
ENSG00000256806
ENSG00000132950
ENSG00000169567
ENSG00000165821
ENSG00000010270
ENSG00000266338
ENSG00000228544
ENSG00000090932
ENSG00000072954
ENSG00000152253
ENSG00000099330
ENSG00000212536
ENSG00000126012
ENSG00000126945
ENSG00000122674
ENSG00000139675
ENSG00000266456
ENSG00000072201
ENSG00000229994
ENSG00000161813
ENSG00000125445
ENSG00000160221
ENSG00000115233
ENSG00000117280
ENSG00000234350
ENSG00000223501
ENSG00000113657
ENSG00000262703
ENSG00000177853
ENSG00000003147
ENSG00000124615
ENSG00000130208
ENSG00000169239
ENSG00000225111
ENSG00000115204
ENSG00000095777
ENSG00000244405
ENSG00000231441
ENSG00000207399
ENSG00000232732
ENSG00000144036
ENSG00000154153
ENSG00000256967
ENSG00000255725
ENSG00000163029
ENSG00000127249
ENSG00000188647
ENSG00000151623
ENSG00000188242
ENSG00000138448
ENSG00000283646
ENSG00000165215
ENSG00000109686
ENSG00000169919
ENSG00000188227
ENSG00000160282
ENSG00000119596
ENSG00000170324
ENSG00000131584
ENSG00000152219
ENSG00000153234
ENSG00000130702
ENSG00000230306
ENSG00000173376
ENSG00000116574
ENSG00000213085
ENSG00000095932
ENSG00000237523
ENSG00000059769
ENSG00000107816
ENSG00000286808
ENSG00000113494
ENSG00000163374
ENSG00000076864
ENSG00000112511
ENSG00000007944
ENSG00000273136
ENSG00000135052
ENSG00000206053
ENSG00000137691
ENSG00000088986
ENSG00000173846
ENSG00000258634
ENSG00000120254
ENSG00000185621
ENSG00000266852
ENSG00000205531
ENSG00000235174
ENSG00000070610
ENSG00000163093
ENSG00000197375
ENSG00000116199
ENSG00000147724
ENSG00000276520
ENSG00000267707
ENSG00000042317
ENSG00000143933
ENSG00000070159
ENSG00000170004
ENSG00000072958
ENSG00000138074
ENSG00000105618
ENSG00000127947
ENSG00000260808
ENSG00000078177
ENSG00000202379
ENSG00000224769
ENSG00000206140
ENSG00000182481
ENSG00000115286
ENSG00000214867
ENSG00000136891
ENSG00000201208
ENSG00000166426
ENSG00000128283
ENSG00000031698
ENSG00000228956
ENSG00000105617
ENSG00000287486
ENSG00000196363
ENSG00000287407
ENSG00000102780
ENSG00000118689
ENSG00000277978
ENSG00000005893
ENSG00000152952
Novelgene0002
ENSG00000171772
ENSG00000184343
ENSG00000067221
ENSG00000207457
ENSG00000147488
ENSG00000145348
ENSG00000130826
ENSG00000134548
ENSG00000280077
ENSG00000136451
ENSG00000228412
ENSG00000279048
ENSG00000253047
ENSG00000233214
ENSG00000267541
ENSG00000196696
ENSG00000166181
ENSG00000278952
ENSG00000104112
ENSG00000197363
ENSG00000145088
ENSG00000242474
ENSG00000263321
ENSG00000268942
ENSG00000173950
ENSG00000172663
ENSG00000187144
ENSG00000148384
ENSG00000140280
ENSG00000126005
ENSG00000143554
ENSG00000198535
ENSG00000106244
ENSG00000068878
ENSG00000266028
ENSG00000197674
ENSG00000148331
ENSG00000197261
ENSG00000038358
ENSG00000168906
ENSG00000107438
ENSG00000197927
ENSG00000162813
ENSG00000177173
ENSG00000164841
ENSG00000131051
ENSG00000164941
ENSG00000275004
ENSG00000197381
ENSG00000176049
ENSG00000262484
ENSG00000186198
ENSG00000137288
ENSG00000266578
ENSG00000168405
ENSG00000196353
ENSG00000279088
ENSG00000117748
ENSG00000260774
ENSG00000223745
ENSG00000174456
ENSG00000259321
ENSG00000144369
ENSG00000114023
ENSG00000156042
ENSG00000173706
ENSG00000133704
ENSG00000117408
ENSG00000171793
ENSG00000131165
ENSG00000153721
ENSG00000081019
ENSG00000233954
ENSG00000266783
ENSG00000234629
ENSG00000182095
ENSG00000271659
ENSG00000272841
ENSG00000165449
ENSG00000184083
ENSG00000005156
ENSG00000110057
ENSG00000249379
ENSG00000092140
ENSG00000179094
ENSG00000197111
ENSG00000166797
ENSG00000185864
ENSG00000158411
ENSG00000103343
ENSG00000167778
ENSG00000131724
ENSG00000258376
ENSG00000167900
ENSG00000146678
ENSG00000111911
ENSG00000119899
ENSG00000185522
ENSG00000229092
ENSG00000153250
ENSG00000261737
ENSG00000185164
ENSG00000280068
ENSG00000007520
ENSG00000257524
ENSG00000272529
ENSG00000101109
ENSG00000284428
ENSG00000228791
ENSG00000160439
ENSG00000166987
ENSG00000197928
ENSG00000120093
ENSG00000248238
ENSG00000153015
ENSG00000156103
ENSG00000204001
ENSG00000260778
ENSG00000128849
ENSG00000165188
ENSG00000213222
ENSG00000137841
ENSG00000184719
ENSG00000157077
ENSG00000251247
ENSG00000166788
ENSG00000226781
ENSG00000136273
ENSG00000262681
ENSG00000102174
ENSG00000259065
ENSG00000143847
ENSG00000114062
ENSG00000144642
ENSG00000186496
ENSG00000171161
ENSG00000240750
ENSG00000254231
ENSG00000234062
ENSG00000106070
ENSG00000050438
ENSG00000213015
ENSG00000114127
ENSG00000132383
ENSG00000145569
ENSG00000067836
ENSG00000285219
ENSG00000175467
ENSG00000136011
ENSG00000164898
ENSG00000082438
ENSG00000119714
ENSG00000113810
ENSG00000180720
ENSG00000140006
ENSG00000110906
ENSG00000117625
ENSG00000104537
ENSG00000284575
ENSG00000242715
ENSG00000115241
ENSG00000163406
ENSG00000104805
ENSG00000078668
ENSG00000251520
ENSG00000081377
ENSG00000143793
ENSG00000068971
ENSG00000288612
ENSG00000141971
ENSG00000117222
Novelgene0485
ENSG00000287735
ENSG00000048649
ENSG00000125827
ENSG00000205464
ENSG00000116793
ENSG00000102384
ENSG00000254314
ENSG00000285804
ENSG00000173253
ENSG00000245571
ENSG00000139668
ENSG00000226564
ENSG00000226088
ENSG00000010704
ENSG00000171368
ENSG00000197355
ENSG00000188529
ENSG00000133640
ENSG00000287387
ENSG00000198695
ENSG00000266970
ENSG00000278129
ENSG00000184163
ENSG00000246465
ENSG00000213930
ENSG00000277142
ENSG00000236439
ENSG00000267114
ENSG00000172409
ENSG00000116353
ENSG00000227775
ENSG00000267108
ENSG00000139641
ENSG00000116337
ENSG00000147419
ENSG00000167193
ENSG00000204616
ENSG00000106266
ENSG00000064313
ENSG00000235560
ENSG00000249992
ENSG00000169302
ENSG00000223482
ENSG00000155090
ENSG00000140931
ENSG00000233382
ENSG00000256452
ENSG00000226709
ENSG00000137478
ENSG00000120008
ENSG00000183155
ENSG00000275964
ENSG00000266405
ENSG00000267419
ENSG00000268447
ENSG00000247903
ENSG00000184988
ENSG00000205622
ENSG00000205763
ENSG00000258944
ENSG00000229891
ENSG00000196597
ENSG00000168496
ENSG00000131373
ENSG00000169856
ENSG00000234337
Novelgene0314
ENSG00000042445
ENSG00000236307
ENSG00000001460
ENSG00000131495
ENSG00000158092
ENSG00000133460
ENSG00000165240
ENSG00000180822
ENSG00000267317
ENSG00000051825
ENSG00000145198
ENSG00000228126
ENSG00000123124
ENSG00000125851
ENSG00000127463
ENSG00000181315
ENSG00000244300
ENSG00000112312
ENSG00000229447
ENSG00000138606
ENSG00000125820
ENSG00000189337
ENSG00000132749
ENSG00000165055
ENSG00000198807
ENSG00000196290
ENSG00000134313
ENSG00000103888
ENSG00000115137
ENSG00000218426
ENSG00000127483
ENSG00000197385
ENSG00000177301
ENSG00000254505
ENSG00000057019
ENSG00000189043
ENSG00000285184
ENSG00000160207
ENSG00000216775
ENSG00000261652
ENSG00000070444
ENSG00000272072
Novelgene0494
ENSG00000105058
ENSG00000228451
ENSG00000011143
ENSG00000184949
ENSG00000141026
ENSG00000144674
ENSG00000287112
ENSG00000179958
ENSG00000141028
ENSG00000119973
ENSG00000159921
ENSG00000125447
ENSG00000102096
ENSG00000100387
ENSG00000067113
ENSG00000160539
ENSG00000261716
ENSG00000066827
ENSG00000232680
ENSG00000198171
ENSG00000129988
ENSG00000263327
Novelgene0651
ENSG00000137819
ENSG00000232499
ENSG00000234664
ENSG00000270108
ENSG00000266236
ENSG00000163624
ENSG00000198183
ENSG00000256151
ENSG00000130770
ENSG00000172007
ENSG00000198513
ENSG00000013588
ENSG00000047932
ENSG00000183049
ENSG00000117834
ENSG00000247287
ENSG00000157837
ENSG00000283098
ENSG00000248489
ENSG00000224138
ENSG00000238041
ENSG00000116898
ENSG00000115685
ENSG00000112667
ENSG00000146414
ENSG00000196262
ENSG00000156475
ENSG00000247373
ENSG00000170852
ENSG00000147533
ENSG00000147853
ENSG00000239653
ENSG00000196656
ENSG00000105376
ENSG00000171813
ENSG00000205930
ENSG00000214135
ENSG00000104299
ENSG00000155858
ENSG00000117632
ENSG00000085063
ENSG00000157510
ENSG00000198870
ENSG00000204982
ENSG00000111344
ENSG00000119392
ENSG00000198301
ENSG00000100299
ENSG00000198618
ENSG00000155827
ENSG00000139324
ENSG00000180537
ENSG00000211459
ENSG00000114315
ENSG00000226964
ENSG00000259405
ENSG00000108528
ENSG00000179222
ENSG00000207956
ENSG00000115806
ENSG00000261207
ENSG00000123989
ENSG00000151150
ENSG00000112096
ENSG00000280739
ENSG00000139880
ENSG00000197479
ENSG00000137343
ENSG00000170092
ENSG00000105854
ENSG00000053254
ENSG00000286669
ENSG00000286545
ENSG00000163157
ENSG00000108924
ENSG00000163513
ENSG00000284738
ENSG00000245937
ENSG00000198890
ENSG00000269427
ENSG00000244879
ENSG00000122870
ENSG00000152527
ENSG00000172780
ENSG00000197933
ENSG00000283196
ENSG00000165898
ENSG00000156787
ENSG00000102890
ENSG00000159556
ENSG00000122966
ENSG00000101342
ENSG00000117862
ENSG00000180229
ENSG00000103415
ENSG00000159579
ENSG00000130830
ENSG00000079931
ENSG00000233325
ENSG00000275410
ENSG00000077097
ENSG00000164168
Novelgene0035
ENSG00000047230
ENSG00000137492
ENSG00000120725
ENSG00000256053
ENSG00000230148
ENSG00000084112
ENSG00000165983
ENSG00000214290
ENSG00000260274
ENSG00000165792
ENSG00000141503
ENSG00000117054
ENSG00000105672
ENSG00000213699
ENSG00000172594
ENSG00000076201
ENSG00000177830
ENSG00000188373
ENSG00000181751
ENSG00000184451
ENSG00000279483
ENSG00000227500
ENSG00000186174
ENSG00000163931
ENSG00000105669
ENSG00000166123
ENSG00000125089
ENSG00000093167
ENSG00000204220
ENSG00000279332
ENSG00000173141
ENSG00000215915
ENSG00000074935
ENSG00000247556
ENSG00000187498
ENSG00000258890
ENSG00000196417
ENSG00000163827
ENSG00000213190
ENSG00000168887
ENSG00000115616
ENSG00000161996
ENSG00000101166
ENSG00000138085
ENSG00000113119
ENSG00000109689
ENSG00000138738
ENSG00000196296
ENSG00000137807
ENSG00000117616
ENSG00000265010
ENSG00000253361
ENSG00000181704
ENSG00000067082
ENSG00000182405
ENSG00000130021
ENSG00000135744
ENSG00000128335
ENSG00000277290
ENSG00000142252
ENSG00000167842
ENSG00000141527
ENSG00000264808
ENSG00000279227
ENSG00000277968
ENSG00000156030
ENSG00000134686
ENSG00000223198
ENSG00000154240
ENSG00000151474
ENSG00000072736
ENSG00000261469
ENSG00000202523
ENSG00000141294
ENSG00000138400
ENSG00000259863
ENSG00000182220
ENSG00000279253
ENSG00000278558
ENSG00000228506
ENSG00000178074
ENSG00000249626
ENSG00000167103
ENSG00000067167
ENSG00000276234
ENSG00000101276
ENSG00000131375
ENSG00000140525
Novelgene0682
ENSG00000235720
ENSG00000100997
ENSG00000243404
ENSG00000165617
ENSG00000240695
ENSG00000138185
ENSG00000157326
ENSG00000178467
ENSG00000128165
ENSG00000228204
ENSG00000259086
ENSG00000146350
ENSG00000172732
ENSG00000273604
ENSG00000110108
ENSG00000174990
ENSG00000146233
ENSG00000171462
ENSG00000121067
ENSG00000069869
ENSG00000279520
ENSG00000159131
ENSG00000258798
ENSG00000106608
ENSG00000074054
ENSG00000240694
ENSG00000020256
ENSG00000171759
ENSG00000165731
ENSG00000198743
ENSG00000124228
ENSG00000106609
ENSG00000241464
ENSG00000047315
ENSG00000240356
ENSG00000228150
ENSG00000123353
ENSG00000074590
ENSG00000227934
ENSG00000164946
ENSG00000121879
ENSG00000236104
ENSG00000239305
ENSG00000145386
ENSG00000178537
ENSG00000167552
ENSG00000109654
ENSG00000226067
ENSG00000162910
Novelgene0511
ENSG00000196323
ENSG00000156973
ENSG00000056972
ENSG00000254681
ENSG00000124562
ENSG00000227036
ENSG00000184060
ENSG00000231113
ENSG00000103269
ENSG00000122735
ENSG00000116830
ENSG00000198876
ENSG00000186635
ENSG00000100722
ENSG00000265660
ENSG00000138386
ENSG00000182752
ENSG00000153132
ENSG00000171223
ENSG00000231993
ENSG00000142330
ENSG00000184012
ENSG00000185608
ENSG00000278619
ENSG00000246451
ENSG00000249485
ENSG00000231365
ENSG00000153832
ENSG00000196689
ENSG00000124762
ENSG00000165487
ENSG00000243479
ENSG00000113384
ENSG00000078018
ENSG00000090857
ENSG00000169131
ENSG00000117868
ENSG00000198046
ENSG00000198799
ENSG00000198938
ENSG00000118518
ENSG00000180089
ENSG00000129473
ENSG00000105619
ENSG00000179583
ENSG00000277705
ENSG00000124172
ENSG00000175203
ENSG00000138468
ENSG00000085514
ENSG00000150995
ENSG00000187961
ENSG00000213906
ENSG00000128567
ENSG00000159200
ENSG00000108679
ENSG00000000003
ENSG00000255345
ENSG00000160766
ENSG00000184497
ENSG00000241493
ENSG00000253921
ENSG00000263884
ENSG00000250282
ENSG00000101220
ENSG00000252768
ENSG00000114738
ENSG00000163013
ENSG00000100241
ENSG00000109445
ENSG00000267185
ENSG00000240376
ENSG00000177666
ENSG00000204983
ENSG00000214087
ENSG00000121766
ENSG00000100104
ENSG00000235106
ENSG00000196526
ENSG00000140750
ENSG00000151881
ENSG00000265136
ENSG00000147439
ENSG00000181885
ENSG00000135314
ENSG00000183023
ENSG00000111785
ENSG00000182670
ENSG00000288398
ENSG00000171298
ENSG00000106617
ENSG00000250579
ENSG00000164070
ENSG00000118507
ENSG00000103042
ENSG00000021355
ENSG00000183475
ENSG00000121690
ENSG00000008869
ENSG00000100106
ENSG00000234814
ENSG00000260400
ENSG00000101224
ENSG00000278828
ENSG00000157782
ENSG00000144744
ENSG00000166333
ENSG00000143801
ENSG00000238840
ENSG00000258359
ENSG00000133026
ENSG00000113318
ENSG00000106123
ENSG00000276384
ENSG00000143952
ENSG00000114395
ENSG00000116747
ENSG00000173145
ENSG00000257815
ENSG00000102241
ENSG00000138750
ENSG00000156711
ENSG00000162645
ENSG00000157107
ENSG00000135100
ENSG00000100354
ENSG00000120693
ENSG00000248641
ENSG00000203667
ENSG00000118217
ENSG00000134369
ENSG00000229419
ENSG00000197977
ENSG00000103160
ENSG00000181007
ENSG00000107968
ENSG00000164978
ENSG00000232434
ENSG00000197275
ENSG00000163872
ENSG00000243176
ENSG00000146587
ENSG00000178229
ENSG00000148702
ENSG00000131669
ENSG00000106028
ENSG00000151208
ENSG00000163636
ENSG00000196586
ENSG00000166821
ENSG00000090339
ENSG00000283235
ENSG00000152359
ENSG00000170322
ENSG00000070269
ENSG00000229956
ENSG00000173207
ENSG00000116918
ENSG00000118596
ENSG00000030110
ENSG00000112238
ENSG00000220785
ENSG00000127419
ENSG00000233230
ENSG00000260992
ENSG00000286456
ENSG00000256061
ENSG00000271218
ENSG00000083444
ENSG00000065491
ENSG00000108175
ENSG00000122873
ENSG00000138785
ENSG00000170791
ENSG00000101489
ENSG00000172955
ENSG00000143643
ENSG00000148339
ENSG00000280120
ENSG00000152217
ENSG00000233762
ENSG00000250770
ENSG00000225756
ENSG00000155066
ENSG00000149923
ENSG00000219200
ENSG00000224843
ENSG00000185839
ENSG00000105085
ENSG00000101417
ENSG00000023287
ENSG00000084764
ENSG00000135821
ENSG00000282855
ENSG00000204264
ENSG00000272800
ENSG00000165417
ENSG00000273314
ENSG00000109184
ENSG00000106554
ENSG00000198039
ENSG00000169180
ENSG00000110660
ENSG00000137502
ENSG00000089159
ENSG00000159674
ENSG00000180764
ENSG00000183389
ENSG00000275395
ENSG00000103994
ENSG00000116478
ENSG00000273148
ENSG00000251484
ENSG00000197362
ENSG00000165626
ENSG00000269392
ENSG00000268916
ENSG00000188295
ENSG00000236739
ENSG00000119125
ENSG00000100228
ENSG00000129317
ENSG00000155265
ENSG00000151461
ENSG00000102032
ENSG00000100916
ENSG00000129422
ENSG00000136100
ENSG00000174885
ENSG00000134780
ENSG00000201151
ENSG00000186907
ENSG00000185761
ENSG00000164430
ENSG00000046647
ENSG00000138381
ENSG00000251050
ENSG00000163683
ENSG00000112685
ENSG00000189238
ENSG00000151553
ENSG00000204634
ENSG00000185219
ENSG00000139291
ENSG00000173614
ENSG00000120756
Novelgene0702
ENSG00000166833
ENSG00000172809
ENSG00000109320
ENSG00000258744
ENSG00000112320
ENSG00000112695
ENSG00000161654
ENSG00000213326
ENSG00000147457
ENSG00000160256
ENSG00000116406
ENSG00000072135
ENSG00000237149
ENSG00000091947
ENSG00000101346
ENSG00000228549
ENSG00000154978
ENSG00000127124
ENSG00000196781
ENSG00000197296
ENSG00000112992
ENSG00000155660
ENSG00000144583
ENSG00000244363
ENSG00000146001
ENSG00000137434
ENSG00000233589
ENSG00000176945
ENSG00000108840
ENSG00000171307
ENSG00000066279
ENSG00000128512
ENSG00000198064
ENSG00000099957
ENSG00000238711
ENSG00000134709
ENSG00000132323
ENSG00000185220
ENSG00000205740
ENSG00000101160
ENSG00000164049
ENSG00000159917
ENSG00000212901
ENSG00000106771
ENSG00000147234
ENSG00000207708
ENSG00000204519
ENSG00000205488
ENSG00000254973
ENSG00000117751
ENSG00000067057
ENSG00000131061
ENSG00000136235
ENSG00000137200
ENSG00000134809
ENSG00000231165
ENSG00000143870
ENSG00000170471
ENSG00000280852
ENSG00000122707
ENSG00000075886
ENSG00000285803
ENSG00000088836
ENSG00000236086
ENSG00000196230
ENSG00000254093
ENSG00000181481
ENSG00000154429
ENSG00000280836
ENSG00000204186
ENSG00000197860
ENSG00000227071
ENSG00000167553
ENSG00000153237
ENSG00000198960
ENSG00000164758
ENSG00000215251
ENSG00000171431
ENSG00000202347
ENSG00000121104
ENSG00000131153
ENSG00000134644
ENSG00000100906
ENSG00000140450
ENSG00000126778
ENSG00000233080
ENSG00000233041
ENSG00000238793
ENSG00000172671
ENSG00000218739
ENSG00000161912
ENSG00000114098
ENSG00000251493
ENSG00000147403
ENSG00000184557
ENSG00000171700
ENSG00000119787
ENSG00000234206
ENSG00000114978
ENSG00000155100
ENSG00000120688
ENSG00000175701
ENSG00000115290
ENSG00000155093
ENSG00000123136
ENSG00000130985
ENSG00000182379
ENSG00000144355
ENSG00000164654
ENSG00000065154
ENSG00000144229
ENSG00000179532
ENSG00000141858
ENSG00000143179
ENSG00000132842
ENSG00000264589
ENSG00000018699
ENSG00000203965
ENSG00000245849
ENSG00000135835
ENSG00000277287
ENSG00000125898
ENSG00000249115
ENSG00000108509
Novelgene0531
ENSG00000169359
ENSG00000078900
ENSG00000178821
ENSG00000143258
ENSG00000164062
ENSG00000184277
ENSG00000267248
ENSG00000135094
ENSG00000159899
ENSG00000188493
ENSG00000214941
ENSG00000054523
ENSG00000107951
ENSG00000184900
ENSG00000215021
ENSG00000101843
ENSG00000114450
ENSG00000103005
ENSG00000275023
ENSG00000125378
ENSG00000133627
ENSG00000274265
ENSG00000049541
ENSG00000207031
ENSG00000282964
ENSG00000272374
ENSG00000157193
ENSG00000182580
ENSG00000249174
ENSG00000235437
ENSG00000120539
ENSG00000172366
ENSG00000170421
ENSG00000165406
ENSG00000117477
ENSG00000133131
ENSG00000166796
ENSG00000137267
ENSG00000102870
ENSG00000100292
ENSG00000143882
ENSG00000260941
ENSG00000183067
Novelgene0615
ENSG00000223725
ENSG00000033030
ENSG00000274210
ENSG00000075234
ENSG00000127022
ENSG00000122378
ENSG00000109079
ENSG00000108826
ENSG00000103356
ENSG00000128699
ENSG00000103047
ENSG00000165629
ENSG00000204347
Novelgene0616
ENSG00000168785
ENSG00000069943
ENSG00000149292
ENSG00000150051
ENSG00000176473
ENSG00000103024
ENSG00000172936
ENSG00000140022
ENSG00000278991
ENSG00000175768
ENSG00000126088
ENSG00000175197
ENSG00000236296
ENSG00000157933
ENSG00000126351
ENSG00000164078
ENSG00000183891
ENSG00000204590
ENSG00000132259
ENSG00000146122
ENSG00000108061
ENSG00000147912
ENSG00000154118
ENSG00000224536
ENSG00000141385
ENSG00000110048
ENSG00000275318
ENSG00000287733
ENSG00000073605
ENSG00000226121
ENSG00000286158
ENSG00000135317
ENSG00000143324
ENSG00000138592
ENSG00000183647
ENSG00000066379
ENSG00000260005
ENSG00000226314
ENSG00000204580
ENSG00000137073
ENSG00000232352
ENSG00000116459
ENSG00000164307
ENSG00000229692
ENSG00000104154
ENSG00000112782
ENSG00000136754
ENSG00000230311
ENSG00000144554
ENSG00000171643
ENSG00000184809
ENSG00000072571
ENSG00000279799
ENSG00000131508
ENSG00000259736
ENSG00000086062
ENSG00000198034
ENSG00000100418
ENSG00000187147
ENSG00000236711
ENSG00000249031
ENSG00000180178
ENSG00000277806
ENSG00000149488
ENSG00000139974
ENSG00000176148
ENSG00000197149
ENSG00000166171
ENSG00000106804
ENSG00000065413
ENSG00000232762
ENSG00000249685
ENSG00000263528
ENSG00000281133
ENSG00000176472
ENSG00000179943
ENSG00000196976
ENSG00000131652
ENSG00000116761
ENSG00000233868
ENSG00000139370
ENSG00000280789
ENSG00000142541
ENSG00000233820
ENSG00000124507
ENSG00000240291
ENSG00000048544
ENSG00000279500
ENSG00000162992
ENSG00000068745
ENSG00000140367
ENSG00000116863
ENSG00000207561
ENSG00000138172
ENSG00000151458
ENSG00000165775
ENSG00000183655
ENSG00000239827
ENSG00000010219
ENSG00000169715
ENSG00000125319
ENSG00000128654
ENSG00000271816
ENSG00000131023
ENSG00000198246
ENSG00000213079
ENSG00000005206
ENSG00000185730
ENSG00000167925
ENSG00000235558
Novelgene0015
ENSG00000177125
ENSG00000135069
ENSG00000229932
ENSG00000116852
ENSG00000196305
ENSG00000092470
ENSG00000145780
ENSG00000080802
ENSG00000139946
ENSG00000095203
ENSG00000126107
ENSG00000254206
ENSG00000110619
ENSG00000108592
ENSG00000146677
ENSG00000231177
ENSG00000132182
ENSG00000005469
ENSG00000260588
ENSG00000133818
ENSG00000140859
ENSG00000007047
ENSG00000152778
ENSG00000168843
ENSG00000110900
ENSG00000172264
ENSG00000164209
ENSG00000160951
ENSG00000198453
ENSG00000288558
ENSG00000225200
ENSG00000049283
ENSG00000143845
ENSG00000161381
ENSG00000169991
ENSG00000146066
ENSG00000198646
ENSG00000124171
ENSG00000114999
ENSG00000160075
ENSG00000197748
ENSG00000173083
ENSG00000240270
ENSG00000232098
ENSG00000090534
ENSG00000213244
ENSG00000136159
ENSG00000004059
ENSG00000116209
ENSG00000213760
ENSG00000070540
ENSG00000177879
ENSG00000107295
ENSG00000200502
ENSG00000167972
ENSG00000224698
ENSG00000207864
ENSG00000100280
ENSG00000103599
ENSG00000185880
ENSG00000283023
ENSG00000077514
ENSG00000066427
ENSG00000176171
ENSG00000181610
ENSG00000226383
ENSG00000154217
ENSG00000129810
ENSG00000023572
ENSG00000253394
ENSG00000170873
ENSG00000155508
ENSG00000092607
ENSG00000171658
ENSG00000240053
ENSG00000148498
ENSG00000257727
ENSG00000168872
ENSG00000134443
ENSG00000236137
ENSG00000104419
ENSG00000188060
ENSG00000133065
ENSG00000147573
ENSG00000260219
ENSG00000215030
ENSG00000261572
ENSG00000082515
ENSG00000227081
ENSG00000240857
ENSG00000167608
ENSG00000281332
ENSG00000224316
ENSG00000286918
ENSG00000112659
ENSG00000151247
ENSG00000258450
ENSG00000015133
ENSG00000170099
ENSG00000091436
ENSG00000154832
ENSG00000145354
ENSG00000159202
ENSG00000171224
ENSG00000179978
ENSG00000119862
ENSG00000234402
ENSG00000185112
ENSG00000173726
ENSG00000148429
ENSG00000113575
ENSG00000151498
ENSG00000248367
ENSG00000211961
ENSG00000164402
ENSG00000178971
ENSG00000137857
ENSG00000141933
ENSG00000157514
ENSG00000066027
ENSG00000236859
ENSG00000101639
ENSG00000182117
ENSG00000173465
Novelgene0658
ENSG00000124788
ENSG00000107959
ENSG00000182568
Novelgene0368
ENSG00000230658
ENSG00000163840
ENSG00000138942
ENSG00000154511
ENSG00000232059
ENSG00000101180
ENSG00000184916
ENSG00000148343
ENSG00000104859
ENSG00000088832
ENSG00000080493
ENSG00000068024
ENSG00000231028
ENSG00000166548
ENSG00000185624
ENSG00000229320
ENSG00000169297
ENSG00000204623
ENSG00000112984
ENSG00000131759
ENSG00000107372
ENSG00000213621
ENSG00000126709
ENSG00000035862
ENSG00000203497
ENSG00000166889
ENSG00000266750
ENSG00000111726
ENSG00000196150
ENSG00000042493
ENSG00000159618
ENSG00000108590
ENSG00000078725
ENSG00000139515
ENSG00000153561
ENSG00000261777
ENSG00000137561
ENSG00000273998
ENSG00000178385
ENSG00000232124
ENSG00000259562
ENSG00000177511
ENSG00000214046
ENSG00000164975
ENSG00000262246
ENSG00000168952
ENSG00000259527
ENSG00000101079
ENSG00000168090
ENSG00000055950
ENSG00000147124
ENSG00000188554
ENSG00000152683
Novelgene0223
ENSG00000188026
ENSG00000003393
ENSG00000144824
ENSG00000169684
ENSG00000201136
ENSG00000258676
ENSG00000131653
ENSG00000196247
ENSG00000196756
ENSG00000058272
ENSG00000234948
ENSG00000147677
ENSG00000110435
ENSG00000161920
ENSG00000273373
ENSG00000118246
ENSG00000132967
ENSG00000164169
ENSG00000029993
ENSG00000131374
ENSG00000132153
ENSG00000177721
ENSG00000186111
ENSG00000151292
ENSG00000148180
ENSG00000169683
ENSG00000006451
ENSG00000185052
ENSG00000107669
ENSG00000100982
ENSG00000278960
ENSG00000105880
ENSG00000108387
ENSG00000169499
ENSG00000065665
ENSG00000260269
ENSG00000204599
ENSG00000108515
ENSG00000170629
ENSG00000142910
ENSG00000137440
ENSG00000155850
ENSG00000159459
ENSG00000104093
ENSG00000111860
ENSG00000036672
ENSG00000172551
ENSG00000099968
ENSG00000167523
ENSG00000103253
ENSG00000123600
ENSG00000110955
ENSG00000138308
ENSG00000153531
ENSG00000216819
ENSG00000268288
ENSG00000217555
ENSG00000169914
ENSG00000268201
ENSG00000242147
ENSG00000114745
ENSG00000176399
ENSG00000122584
ENSG00000178301
ENSG00000119977
ENSG00000114279
ENSG00000279730
ENSG00000260386
ENSG00000161509
ENSG00000170835
ENSG00000198825
ENSG00000173559
ENSG00000058404
ENSG00000101901
ENSG00000145391
ENSG00000147854
ENSG00000168374
ENSG00000226243
ENSG00000173432
ENSG00000198018
ENSG00000148356
ENSG00000109458
ENSG00000197728
ENSG00000168672
ENSG00000214078
ENSG00000242110
ENSG00000125970
ENSG00000167220
ENSG00000100426
ENSG00000141560
ENSG00000143578
ENSG00000177822
ENSG00000264569
ENSG00000230006
ENSG00000146007
ENSG00000238829
ENSG00000259349
ENSG00000164048
ENSG00000285661
ENSG00000162086
ENSG00000112039
ENSG00000265763
ENSG00000164331
ENSG00000160051
ENSG00000197603
ENSG00000269376
ENSG00000179163
ENSG00000144747
ENSG00000165304
ENSG00000241369
ENSG00000144712
ENSG00000089234
ENSG00000240280
ENSG00000186017
ENSG00000076641
ENSG00000072210
ENSG00000214293
ENSG00000167355
ENSG00000152092
ENSG00000204177
ENSG00000133606
ENSG00000179588
ENSG00000132692
ENSG00000116819
ENSG00000157184
ENSG00000154359
ENSG00000267197
ENSG00000064115
ENSG00000229925
ENSG00000221963
ENSG00000261377
ENSG00000170468
ENSG00000176946
ENSG00000116062
ENSG00000254454
ENSG00000081154
ENSG00000279800
ENSG00000198055
ENSG00000102893
ENSG00000134825
ENSG00000115275
ENSG00000153291
ENSG00000162819
ENSG00000145685
ENSG00000109919
ENSG00000158863
ENSG00000177034
Novelgene0667
ENSG00000105464
ENSG00000144395
ENSG00000254027
ENSG00000241476
ENSG00000275481
ENSG00000168158
ENSG00000167333
ENSG00000141198
ENSG00000174132
ENSG00000187867
ENSG00000106399
ENSG00000171385
ENSG00000278811
ENSG00000090447
ENSG00000234175
ENSG00000178741
ENSG00000287579
ENSG00000076706
ENSG00000161277
ENSG00000144061
ENSG00000004866
ENSG00000171109
ENSG00000180211
ENSG00000059122
ENSG00000181852
ENSG00000107949
ENSG00000173193
ENSG00000100575
ENSG00000240086
ENSG00000128245
ENSG00000179598
ENSG00000228049
ENSG00000198125
ENSG00000122965
ENSG00000082458
ENSG00000156011
ENSG00000139767
ENSG00000228218
ENSG00000160285
ENSG00000214050
ENSG00000163900
ENSG00000023191
ENSG00000115073
ENSG00000025293
ENSG00000143748
ENSG00000184828
ENSG00000197081
ENSG00000169756
ENSG00000238317
Novelgene0111
ENSG00000071205
ENSG00000121058
ENSG00000181450
ENSG00000099622
ENSG00000132561
ENSG00000274105
ENSG00000229719
ENSG00000019144
ENSG00000261305
ENSG00000182165
ENSG00000228487
ENSG00000108958
ENSG00000183814
ENSG00000236908
ENSG00000204435
ENSG00000139352
ENSG00000287742
ENSG00000197444
ENSG00000163877
ENSG00000176101
ENSG00000129696
ENSG00000032444
ENSG00000006625
ENSG00000128016
ENSG00000169895
ENSG00000165506
ENSG00000127585
ENSG00000230650
ENSG00000253320
ENSG00000136842
ENSG00000179041
ENSG00000267390
ENSG00000171121
ENSG00000115364
ENSG00000240230
ENSG00000196345
ENSG00000269893
ENSG00000253326
ENSG00000198551
ENSG00000107651
ENSG00000102837
ENSG00000168237
ENSG00000166526
ENSG00000073614
ENSG00000043514
ENSG00000235105
ENSG00000120925
ENSG00000197971
ENSG00000211772
ENSG00000253328
ENSG00000227542
ENSG00000169241
ENSG00000120533
ENSG00000057294
ENSG00000224424
ENSG00000101997
ENSG00000104529
ENSG00000133106
ENSG00000154957
ENSG00000106330
ENSG00000239388
ENSG00000168758
ENSG00000143942
ENSG00000197579
ENSG00000095596
ENSG00000181026
ENSG00000173917
ENSG00000258645
ENSG00000034533
ENSG00000254208
ENSG00000135916
ENSG00000250471
ENSG00000225210
ENSG00000108588
ENSG00000179455
ENSG00000092094
ENSG00000206535
ENSG00000166454
ENSG00000124789
ENSG00000250510
ENSG00000188368
ENSG00000132522
ENSG00000087157
ENSG00000257285
ENSG00000149346
ENSG00000172889
ENSG00000100290
ENSG00000224032
ENSG00000066777
ENSG00000062485
ENSG00000163930
ENSG00000160392
ENSG00000129437
ENSG00000089692
ENSG00000100889
ENSG00000135362
ENSG00000132434
ENSG00000148297
ENSG00000186188
ENSG00000163357
ENSG00000041353
ENSG00000173039
Novelgene0335
ENSG00000165819
ENSG00000112335
ENSG00000106038
ENSG00000005100
ENSG00000147509
ENSG00000259856
ENSG00000236081
ENSG00000116273
ENSG00000165416
ENSG00000169740
ENSG00000167182
ENSG00000136870
ENSG00000073921
ENSG00000183605
ENSG00000117593
ENSG00000170734
ENSG00000164929
ENSG00000264932
ENSG00000166484
ENSG00000170876
ENSG00000173065
ENSG00000164627
ENSG00000218418
ENSG00000006715
ENSG00000145217
Novelgene0009
ENSG00000136750
ENSG00000251689
ENSG00000102786
ENSG00000169814
ENSG00000273162
ENSG00000035928
ENSG00000236713
ENSG00000122861
ENSG00000008128
ENSG00000228393
ENSG00000182150
ENSG00000110917
ENSG00000130720
ENSG00000106246
ENSG00000115112
ENSG00000229780
ENSG00000168994
ENSG00000132313
ENSG00000135441
ENSG00000205746
ENSG00000114626
ENSG00000167535
ENSG00000130204
ENSG00000166579
ENSG00000178338
ENSG00000103089
ENSG00000184428
ENSG00000145740
ENSG00000185798
ENSG00000186889
ENSG00000204946
ENSG00000131504
ENSG00000177738
ENSG00000198952
ENSG00000105136
ENSG00000160111
ENSG00000131779
ENSG00000197506
ENSG00000129968
ENSG00000122643
ENSG00000127533
ENSG00000180628
ENSG00000080546
ENSG00000132640
ENSG00000171388
ENSG00000168852
ENSG00000064309
ENSG00000156531
ENSG00000169242
ENSG00000272108
ENSG00000204310
ENSG00000106853
ENSG00000108370
ENSG00000180992
ENSG00000146243
ENSG00000119900
ENSG00000148965
ENSG00000131778
ENSG00000123146
ENSG00000287498
ENSG00000117009
ENSG00000012174
ENSG00000165501
ENSG00000268516
ENSG00000162585
ENSG00000008277
ENSG00000259098
ENSG00000008300
ENSG00000244480
ENSG00000169446
ENSG00000183779
ENSG00000133193
ENSG00000277203
ENSG00000094916
Novelgene0263
Novelgene0364
ENSG00000133424
ENSG00000143222
ENSG00000150556
ENSG00000144504
ENSG00000113532
ENSG00000136942
ENSG00000081386
ENSG00000188760
ENSG00000265399
ENSG00000187049
ENSG00000108861
ENSG00000167930
ENSG00000143373
ENSG00000270265
ENSG00000198408
ENSG00000172269
ENSG00000170608
ENSG00000205309
ENSG00000133789
ENSG00000189423
ENSG00000184470
ENSG00000123975
ENSG00000156413
ENSG00000142875
ENSG00000129474
ENSG00000143375
ENSG00000136699
ENSG00000258230
ENSG00000214193
ENSG00000157500
ENSG00000113300
ENSG00000134748
ENSG00000157483
ENSG00000100401
ENSG00000053501
ENSG00000170827
ENSG00000225945
ENSG00000099958
ENSG00000103404
ENSG00000272555
ENSG00000248243
Novelgene0219
ENSG00000113811
ENSG00000163251
ENSG00000253948
ENSG00000263727
ENSG00000087258
ENSG00000100599
ENSG00000150667
ENSG00000129158
ENSG00000173258
ENSG00000136824
ENSG00000272842
ENSG00000170340
ENSG00000259956
ENSG00000272335
ENSG00000167995
ENSG00000144736
ENSG00000140688
ENSG00000114270
ENSG00000139163
ENSG00000162909
ENSG00000166801
ENSG00000180370
ENSG00000130311
ENSG00000196652
ENSG00000135678
ENSG00000133619
ENSG00000129484
ENSG00000147144
ENSG00000169857
ENSG00000168517
ENSG00000140993
ENSG00000170667
ENSG00000143815
ENSG00000090382
ENSG00000196205
ENSG00000189077
ENSG00000099956
ENSG00000111328
ENSG00000101331
ENSG00000180479
ENSG00000165102
ENSG00000162073
ENSG00000134684
ENSG00000130706
ENSG00000270195
ENSG00000163788
ENSG00000102221
ENSG00000119541
ENSG00000187713
ENSG00000215388
ENSG00000151465
ENSG00000117448
ENSG00000233098
ENSG00000163617
ENSG00000198237
ENSG00000198663
ENSG00000134046
ENSG00000090686
ENSG00000146556
ENSG00000260260
ENSG00000179604
ENSG00000087274
ENSG00000162975
ENSG00000236519
ENSG00000255031
ENSG00000241468
ENSG00000238405
ENSG00000095739
ENSG00000147689
ENSG00000183773
ENSG00000273247
ENSG00000145743
ENSG00000204514
ENSG00000149150
ENSG00000214223
ENSG00000132763
ENSG00000267523
ENSG00000247950
ENSG00000187742
ENSG00000198003
ENSG00000162396
ENSG00000197562
ENSG00000258704
ENSG00000213551
ENSG00000241764
ENSG00000099875
ENSG00000152582
ENSG00000251495
ENSG00000123374
ENSG00000112874
ENSG00000198746
ENSG00000224680
ENSG00000127824
ENSG00000124215
ENSG00000103769
ENSG00000257576
ENSG00000272810
ENSG00000063322
ENSG00000263829
ENSG00000114656
ENSG00000135870
ENSG00000264290
ENSG00000176222
ENSG00000198700
ENSG00000185168
ENSG00000257191
ENSG00000152684
ENSG00000230454
ENSG00000238098
ENSG00000198087
ENSG00000167986
ENSG00000228696
ENSG00000166908
ENSG00000267249
ENSG00000162849
ENSG00000096093
ENSG00000155463
ENSG00000181392
ENSG00000196182
ENSG00000178460
ENSG00000144867
ENSG00000105048
ENSG00000225891
ENSG00000130224
Novelgene0353
ENSG00000262227
ENSG00000114573
ENSG00000165879
ENSG00000083168
ENSG00000254343
ENSG00000272836
ENSG00000168329
ENSG00000250988
ENSG00000151287
ENSG00000134698
ENSG00000124226
ENSG00000165813
ENSG00000286208
ENSG00000159322
ENSG00000130600
ENSG00000171155
ENSG00000132612
ENSG00000139436
ENSG00000074370
ENSG00000233247
ENSG00000140650
ENSG00000066422
ENSG00000207034
ENSG00000183775
ENSG00000164934
ENSG00000132394
ENSG00000239521
ENSG00000105339
ENSG00000179564
ENSG00000081181
ENSG00000149294
ENSG00000133740
ENSG00000169136
ENSG00000178177
ENSG00000148308
ENSG00000048162
ENSG00000102781
ENSG00000124399
ENSG00000200152
ENSG00000128655
ENSG00000146833
ENSG00000089053
ENSG00000149639
ENSG00000110237
ENSG00000181264
ENSG00000214029
ENSG00000260761
ENSG00000213430
ENSG00000161202
Novelgene0218
ENSG00000244932
ENSG00000137193
ENSG00000070182
ENSG00000251532
ENSG00000003509
ENSG00000069812
ENSG00000161647
ENSG00000255112
ENSG00000064995
ENSG00000272141
ENSG00000151718
ENSG00000273965
ENSG00000285751
ENSG00000175183
ENSG00000237276
ENSG00000027075
ENSG00000072310
ENSG00000226686
ENSG00000183808
ENSG00000235290
ENSG00000102753
ENSG00000136492
ENSG00000142627
ENSG00000177105
ENSG00000226942
ENSG00000185236
ENSG00000105357
ENSG00000264672
ENSG00000253465
ENSG00000172425
ENSG00000182378
ENSG00000164920
ENSG00000180867
ENSG00000145365
ENSG00000197329
ENSG00000051180
ENSG00000167065
ENSG00000115255
ENSG00000270012
ENSG00000179698
ENSG00000241549
ENSG00000212899
ENSG00000185347
ENSG00000168781
ENSG00000243547
ENSG00000162236
ENSG00000273654
ENSG00000105467
ENSG00000087086
ENSG00000168646
ENSG00000137177
ENSG00000106789
ENSG00000261526
ENSG00000274322
ENSG00000275709
ENSG00000177189
Novelgene0274
ENSG00000129295
ENSG00000099849
ENSG00000231683
ENSG00000278642
ENSG00000163166
ENSG00000139910
ENSG00000278730
ENSG00000255320
ENSG00000243679
ENSG00000167759
ENSG00000265095
ENSG00000142871
ENSG00000182208
ENSG00000175213
ENSG00000068120
ENSG00000135414
ENSG00000134056
ENSG00000252061
ENSG00000124602
ENSG00000170296
ENSG00000169660
ENSG00000287326
ENSG00000075568
ENSG00000112584
ENSG00000124574
ENSG00000158882
ENSG00000269921
ENSG00000137491
ENSG00000163161
ENSG00000181284
ENSG00000263069
ENSG00000109790
Novelgene0367
Novelgene0069
ENSG00000273076
ENSG00000079805
ENSG00000147364
ENSG00000269910
ENSG00000079134
ENSG00000126752
ENSG00000253276
ENSG00000213341
ENSG00000115548
ENSG00000088256
ENSG00000259017
ENSG00000104518
ENSG00000163682
ENSG00000198933
ENSG00000155959
ENSG00000196083
ENSG00000172765
ENSG00000227589
ENSG00000167965
ENSG00000224616
ENSG00000197555
ENSG00000242247
ENSG00000167173
ENSG00000183864
ENSG00000173421
ENSG00000114019
ENSG00000285876
ENSG00000248445
ENSG00000163539
ENSG00000228340
ENSG00000088448
ENSG00000248103
ENSG00000137656
ENSG00000204642
ENSG00000185561
ENSG00000070729
ENSG00000119698
ENSG00000184047
ENSG00000139173
ENSG00000113312
ENSG00000230124
ENSG00000166275
ENSG00000244586
ENSG00000109971
ENSG00000166024
ENSG00000125434
ENSG00000006453
ENSG00000143198
ENSG00000146842
ENSG00000051009
ENSG00000213918
ENSG00000105289
ENSG00000134490
ENSG00000170633
ENSG00000106701
ENSG00000145675
ENSG00000211765
ENSG00000034693
ENSG00000197852
ENSG00000267265
ENSG00000244490
ENSG00000226124
Novelgene0349
Novelgene0671
ENSG00000263396
ENSG00000187566
ENSG00000165997
ENSG00000198879
ENSG00000100532
ENSG00000086506
ENSG00000163347
ENSG00000125484
ENSG00000128513
ENSG00000170775
ENSG00000167615
ENSG00000118655
ENSG00000163328
ENSG00000261461
ENSG00000280670
ENSG00000212371
ENSG00000200815
ENSG00000120709
ENSG00000186472
ENSG00000170917
ENSG00000287431
ENSG00000211649
ENSG00000162897
ENSG00000138411
ENSG00000137968
Novelgene0428
ENSG00000237438
ENSG00000104524
ENSG00000003096
ENSG00000149927
ENSG00000100650
ENSG00000024526
ENSG00000167711
ENSG00000116750
ENSG00000131116
ENSG00000284602
ENSG00000100647
ENSG00000086544
ENSG00000175970
ENSG00000125148
ENSG00000234492
ENSG00000166136
ENSG00000150779
ENSG00000180979
ENSG00000198198
ENSG00000173480
Novelgene0177
ENSG00000261618
ENSG00000128609
ENSG00000133874
ENSG00000162878
ENSG00000164134
ENSG00000176532
ENSG00000083457
ENSG00000168412
ENSG00000251381
ENSG00000119402
ENSG00000096968
ENSG00000008323
ENSG00000138399
ENSG00000123427
ENSG00000287655
ENSG00000188959
ENSG00000240395
ENSG00000198176
ENSG00000185482
ENSG00000143033
ENSG00000265820
ENSG00000168291
ENSG00000256433
ENSG00000118495
ENSG00000065559
ENSG00000197062
ENSG00000146856
ENSG00000188883
ENSG00000248712
ENSG00000205336
ENSG00000273032
ENSG00000166140
ENSG00000279425
ENSG00000168243
ENSG00000115970
ENSG00000135679
ENSG00000047644
ENSG00000111266
ENSG00000162757
ENSG00000108518
ENSG00000188931
ENSG00000284691
ENSG00000141384
ENSG00000073905
ENSG00000287222
ENSG00000011638
ENSG00000109819
ENSG00000196865
ENSG00000144909
ENSG00000223878
ENSG00000261172
ENSG00000174718
ENSG00000227540
ENSG00000267680
ENSG00000284678
ENSG00000286408
ENSG00000102878
ENSG00000248685
ENSG00000157617
ENSG00000229520
ENSG00000279233
ENSG00000232237
ENSG00000185627
ENSG00000152433
ENSG00000138107
ENSG00000196369
ENSG00000137764
ENSG00000187266
ENSG00000226386
ENSG00000178473
ENSG00000237298
ENSG00000110042
ENSG00000149179
ENSG00000143093
ENSG00000133104
ENSG00000085415
ENSG00000274712
ENSG00000127589
ENSG00000104408
ENSG00000245750
ENSG00000146463
ENSG00000159128
ENSG00000162377
ENSG00000114993
ENSG00000218891
ENSG00000150054
ENSG00000240057
ENSG00000216895
ENSG00000152705
ENSG00000248593
ENSG00000286677
ENSG00000196628
ENSG00000151327
ENSG00000262979
ENSG00000090520
ENSG00000116030
ENSG00000235859
Novelgene0165
ENSG00000165637
ENSG00000138780
ENSG00000161904
ENSG00000165632
ENSG00000176273
ENSG00000204272
ENSG00000185596
ENSG00000173991
ENSG00000208772
ENSG00000112118
ENSG00000143977
ENSG00000165392
ENSG00000162366
ENSG00000064012
ENSG00000105514
ENSG00000263612
ENSG00000248363
ENSG00000186792
ENSG00000134255
ENSG00000153815
ENSG00000171992
ENSG00000269235
ENSG00000198276
ENSG00000138769
ENSG00000256673
ENSG00000154945
ENSG00000143450
ENSG00000257126
ENSG00000100083
ENSG00000101246
ENSG00000118515
ENSG00000202314
Novelgene0439
ENSG00000177954
ENSG00000255050
ENSG00000261188
ENSG00000134108
ENSG00000161021
ENSG00000042753
ENSG00000229659
ENSG00000163812
ENSG00000168724
ENSG00000132837
ENSG00000257800
ENSG00000155906
ENSG00000167105
ENSG00000106245
ENSG00000135541
ENSG00000155975
ENSG00000133059
ENSG00000030582
ENSG00000256006
ENSG00000174125
ENSG00000274372
ENSG00000198894
ENSG00000091483
ENSG00000177963
ENSG00000173653
ENSG00000162409
ENSG00000244723
ENSG00000136950
ENSG00000143412
ENSG00000281386
ENSG00000121774
ENSG00000170502
ENSG00000229807
ENSG00000114861
ENSG00000125534
ENSG00000172244
ENSG00000132122
ENSG00000273243
ENSG00000166164
ENSG00000158014
ENSG00000262652
ENSG00000143156
ENSG00000176909
ENSG00000168944
ENSG00000138376
ENSG00000168228
ENSG00000198252
ENSG00000222997
ENSG00000273015
ENSG00000189143
ENSG00000107625
ENSG00000196405
ENSG00000229131
ENSG00000135372
ENSG00000089091
ENSG00000085998
ENSG00000066136
ENSG00000101361
ENSG00000155034
ENSG00000180354
ENSG00000135387
ENSG00000158769
ENSG00000185158
ENSG00000235734
ENSG00000165359
ENSG00000132005
ENSG00000181163
ENSG00000119185
ENSG00000196604
ENSG00000139651
ENSG00000200029
ENSG00000140263
ENSG00000048405
ENSG00000074416
ENSG00000184792
ENSG00000214975
ENSG00000134574
ENSG00000103316
ENSG00000235065
ENSG00000100281
ENSG00000170571
ENSG00000287260
ENSG00000103199
ENSG00000158467
ENSG00000260528
ENSG00000285725
ENSG00000197258
ENSG00000152669
ENSG00000176055
ENSG00000006756
ENSG00000168564
ENSG00000172375
ENSG00000100285
ENSG00000234608
ENSG00000176896
ENSG00000275713
ENSG00000141401
ENSG00000133477
ENSG00000257923
ENSG00000173702
ENSG00000267048
ENSG00000277117
ENSG00000186998
ENSG00000148341
ENSG00000204947
ENSG00000157429
ENSG00000137843
ENSG00000244187
ENSG00000106025
ENSG00000250474
ENSG00000144579
ENSG00000260751
ENSG00000182809
ENSG00000073578
ENSG00000162981
ENSG00000152556
ENSG00000124780
ENSG00000234373
ENSG00000136146
ENSG00000223044
ENSG00000117020
ENSG00000089048
ENSG00000067369
ENSG00000185127
ENSG00000165275
ENSG00000168438
ENSG00000261575
ENSG00000120948
ENSG00000234156
ENSG00000060237
ENSG00000164574
ENSG00000135925
ENSG00000156875
ENSG00000126247
ENSG00000116786
ENSG00000161016
ENSG00000235297
ENSG00000170577
ENSG00000161203
ENSG00000197472
ENSG00000189409
ENSG00000108819
ENSG00000149532
ENSG00000138071
ENSG00000145741
ENSG00000063176
ENSG00000196365
ENSG00000256282
ENSG00000187720
ENSG00000275409
ENSG00000237310
ENSG00000235024
ENSG00000132475
ENSG00000101888
ENSG00000103507
ENSG00000181085
ENSG00000241030
ENSG00000064886
ENSG00000184925
ENSG00000143164
ENSG00000143850
ENSG00000237126
ENSG00000197958
ENSG00000258927
ENSG00000182923
ENSG00000278845
ENSG00000166377
ENSG00000286532
ENSG00000073150
ENSG00000198517
ENSG00000065054
ENSG00000119688
ENSG00000105726
ENSG00000198225
ENSG00000065548
ENSG00000165119
ENSG00000100664
ENSG00000118271
ENSG00000228137
ENSG00000229132
ENSG00000106133
ENSG00000099821
ENSG00000280027
ENSG00000150637
ENSG00000105808
ENSG00000259495
Novelgene0686
ENSG00000169718
ENSG00000109787
ENSG00000163041
ENSG00000145919
ENSG00000132698
ENSG00000129219
ENSG00000116005
ENSG00000077157
ENSG00000220154
ENSG00000106665
ENSG00000283341
ENSG00000061918
ENSG00000248762
ENSG00000106290
ENSG00000130713
ENSG00000084628
ENSG00000141552
ENSG00000137965
ENSG00000171533
ENSG00000075340
ENSG00000146477
ENSG00000162624
ENSG00000185187
ENSG00000103642
ENSG00000206754
ENSG00000253898
ENSG00000196935
ENSG00000010803
ENSG00000152942
ENSG00000203865
ENSG00000164889
ENSG00000107165
ENSG00000224155
Novelgene0597
ENSG00000231064
ENSG00000071553
ENSG00000215193
ENSG00000147789
ENSG00000241343
ENSG00000198826
ENSG00000237476
ENSG00000144535
ENSG00000206013
ENSG00000159111
ENSG00000124422
ENSG00000236896
ENSG00000065135
ENSG00000037241
ENSG00000265778
ENSG00000198420
ENSG00000139620
ENSG00000160049
ENSG00000180921
ENSG00000147799
ENSG00000100479
ENSG00000281649
ENSG00000241973
ENSG00000234500
ENSG00000108091
ENSG00000152939
ENSG00000205593
ENSG00000100442
ENSG00000255337
ENSG00000061936
ENSG00000206195
ENSG00000081177
ENSG00000102921
ENSG00000229519
ENSG00000230438
ENSG00000114841
ENSG00000181220
ENSG00000065621
ENSG00000264539
ENSG00000287248
ENSG00000164951
ENSG00000177683
ENSG00000148399
ENSG00000171680
ENSG00000142186
ENSG00000198723
ENSG00000198755
ENSG00000140044
ENSG00000156603
ENSG00000231738
ENSG00000164761
ENSG00000154553
ENSG00000147649
ENSG00000170175
ENSG00000168993
ENSG00000168556
ENSG00000143756
ENSG00000136231
ENSG00000130522
ENSG00000198556
ENSG00000204624
ENSG00000263006
ENSG00000188338
Novelgene0021
ENSG00000223803
ENSG00000196839
ENSG00000205885
ENSG00000176871
ENSG00000044115
ENSG00000182093
ENSG00000146674
ENSG00000196693
ENSG00000005075
ENSG00000119446
ENSG00000115461
ENSG00000204977
ENSG00000108829
ENSG00000144021
ENSG00000165716
ENSG00000188130
ENSG00000187630
ENSG00000228748
ENSG00000116237
ENSG00000144366
ENSG00000272391
ENSG00000130159
ENSG00000165914
ENSG00000234134
ENSG00000113441
ENSG00000261663
ENSG00000181924
ENSG00000261168
ENSG00000185133
ENSG00000144635
ENSG00000251487
ENSG00000121005
ENSG00000204237
ENSG00000141101
ENSG00000171723
ENSG00000139915
ENSG00000163479
ENSG00000153707
ENSG00000167257
ENSG00000198740
ENSG00000271070
ENSG00000122778
ENSG00000101084
ENSG00000118412
ENSG00000083828
ENSG00000168386
ENSG00000122481
ENSG00000115738
ENSG00000110721
ENSG00000143149
ENSG00000092978
ENSG00000143001
ENSG00000262333
ENSG00000171720
ENSG00000144895
ENSG00000176208
ENSG00000124641
ENSG00000203392
ENSG00000248049
ENSG00000119227
ENSG00000269356
ENSG00000171453
ENSG00000249628
ENSG00000124257
ENSG00000232388
ENSG00000144158
ENSG00000183960
ENSG00000077549
ENSG00000160072
ENSG00000162063
ENSG00000182903
ENSG00000123416
ENSG00000124786
ENSG00000060138
ENSG00000169689
ENSG00000115053
ENSG00000169032
ENSG00000040531
ENSG00000134186
ENSG00000089094
ENSG00000170270
ENSG00000181652
ENSG00000218048
ENSG00000224858
ENSG00000177337
ENSG00000257122
ENSG00000132972
ENSG00000249014
ENSG00000235552
ENSG00000179981
ENSG00000215302
ENSG00000128342
ENSG00000213214
ENSG00000166803
ENSG00000006282
ENSG00000173898
ENSG00000264304
ENSG00000166444
ENSG00000138798
ENSG00000100580
ENSG00000166848
ENSG00000170017
ENSG00000100813
ENSG00000254827
ENSG00000161328
ENSG00000105865
ENSG00000110871
ENSG00000176927
ENSG00000272721
ENSG00000080819
ENSG00000273151
ENSG00000136425
ENSG00000111011
ENSG00000267213
ENSG00000136144
ENSG00000176371
ENSG00000075275
ENSG00000102401
ENSG00000134330
ENSG00000183654
ENSG00000143257
ENSG00000133265
ENSG00000175265
ENSG00000052126
ENSG00000073060
ENSG00000273143
ENSG00000198742
ENSG00000247679
ENSG00000278600
ENSG00000260923
ENSG00000275160
ENSG00000055070
ENSG00000186314
ENSG00000120616
ENSG00000259120
ENSG00000270761
ENSG00000151348
ENSG00000286280
ENSG00000143228
ENSG00000279421
ENSG00000239142
ENSG00000279726
ENSG00000118985
ENSG00000119866
ENSG00000177640
ENSG00000186594
ENSG00000014123
ENSG00000166126
ENSG00000234352
ENSG00000203896
ENSG00000169021
ENSG00000185753
ENSG00000232472
ENSG00000155868
ENSG00000184898
ENSG00000230555
ENSG00000182010
ENSG00000251148
ENSG00000166482
ENSG00000205730
ENSG00000136897
ENSG00000198900
ENSG00000147526
ENSG00000143079
ENSG00000187122
ENSG00000156017
ENSG00000273559
ENSG00000110455
ENSG00000165025
ENSG00000272425
ENSG00000121671
ENSG00000256742
ENSG00000120549
ENSG00000101132
ENSG00000197982
ENSG00000104883
ENSG00000170579
ENSG00000260855
ENSG00000138802
ENSG00000235655
ENSG00000213413
ENSG00000100815
ENSG00000248866
ENSG00000108312
ENSG00000225335
ENSG00000109475
ENSG00000196981
ENSG00000082146
ENSG00000119414
ENSG00000241322
ENSG00000139350
ENSG00000140740
ENSG00000260160
ENSG00000089693
ENSG00000103264
ENSG00000114742
ENSG00000121039
ENSG00000169862
ENSG00000188112
ENSG00000205913
ENSG00000107960
ENSG00000260302
ENSG00000054598
ENSG00000169813
ENSG00000255622
ENSG00000254635
ENSG00000166002
ENSG00000116990
ENSG00000005189
ENSG00000186132
ENSG00000149483
ENSG00000182134
ENSG00000136535
ENSG00000168026
ENSG00000109685
ENSG00000143674
ENSG00000110801
ENSG00000185344
ENSG00000186777
ENSG00000151353
ENSG00000175318
ENSG00000227347
ENSG00000171016
ENSG00000053702
ENSG00000176912
ENSG00000142784
ENSG00000202461
ENSG00000253846
ENSG00000254860
ENSG00000100523
ENSG00000148584
ENSG00000166347
ENSG00000103018
ENSG00000141540
ENSG00000235774
ENSG00000198754
ENSG00000179271
ENSG00000149573
ENSG00000175104
ENSG00000214967
ENSG00000180817
ENSG00000255445
ENSG00000162139
ENSG00000132326
ENSG00000272205
ENSG00000011260
ENSG00000255062
ENSG00000177374
ENSG00000214429
ENSG00000040633
ENSG00000169231
ENSG00000147118
ENSG00000213569
ENSG00000196576
ENSG00000100266
ENSG00000108406
ENSG00000170382
ENSG00000148481
ENSG00000285763
ENSG00000214960
ENSG00000134590
ENSG00000206815
ENSG00000224559
ENSG00000250312
ENSG00000143126
ENSG00000154114
ENSG00000138443
ENSG00000168137
ENSG00000100644
ENSG00000203644
ENSG00000185686
ENSG00000135108
ENSG00000111885
ENSG00000131591
ENSG00000236496
ENSG00000123104
ENSG00000275720
ENSG00000118260
ENSG00000274523
ENSG00000113580
ENSG00000270441
ENSG00000162736
ENSG00000110719
ENSG00000175063
ENSG00000287900
ENSG00000261423
ENSG00000108039
ENSG00000204889
ENSG00000111057
ENSG00000224051
ENSG00000132305
ENSG00000163376
ENSG00000143153
ENSG00000162783
ENSG00000161970
ENSG00000247982
ENSG00000112739
ENSG00000288596
ENSG00000065057
ENSG00000186810
ENSG00000144843
ENSG00000123595
ENSG00000120705
ENSG00000102804
ENSG00000221539
ENSG00000273173
ENSG00000108187
ENSG00000233223
ENSG00000112419
ENSG00000230002
ENSG00000127804
ENSG00000099992
ENSG00000156136
ENSG00000258559
ENSG00000180785
ENSG00000136878
ENSG00000148300
ENSG00000017797
ENSG00000169436
ENSG00000242028
ENSG00000108591
ENSG00000121903
ENSG00000109736
ENSG00000051108
ENSG00000105538
ENSG00000160691
ENSG00000251209
ENSG00000070018
ENSG00000286791
ENSG00000240429
ENSG00000279089
ENSG00000248131
ENSG00000041880
ENSG00000075239
ENSG00000270060
ENSG00000166822
ENSG00000118242
ENSG00000183426
ENSG00000170542
ENSG00000104332
ENSG00000175556
ENSG00000180448
ENSG00000196754
ENSG00000134910
ENSG00000179387
ENSG00000150787
ENSG00000124508
ENSG00000157456
ENSG00000178401
ENSG00000125144
ENSG00000138658
ENSG00000224437
ENSG00000070190
ENSG00000143476
ENSG00000135452
ENSG00000104660
ENSG00000205659
ENSG00000143751
ENSG00000280063
ENSG00000143771
ENSG00000213782
ENSG00000168958
ENSG00000205208
ENSG00000108256
ENSG00000174276
ENSG00000142046
ENSG00000285632
ENSG00000145623
ENSG00000147255
ENSG00000112773
ENSG00000138867
ENSG00000183036
ENSG00000181873
ENSG00000135070
ENSG00000132341
ENSG00000099999
ENSG00000187783
ENSG00000154889
ENSG00000275807
ENSG00000137693
ENSG00000196407
ENSG00000126070
ENSG00000078967
ENSG00000213713
ENSG00000101096
ENSG00000185504
ENSG00000101605
ENSG00000127084
ENSG00000204778
ENSG00000007968
ENSG00000205707
ENSG00000139428
ENSG00000196923
ENSG00000119729
ENSG00000113761
ENSG00000159063
ENSG00000196371
ENSG00000133641
ENSG00000267002
ENSG00000260279
ENSG00000161526
ENSG00000140463
ENSG00000120555
ENSG00000259248
ENSG00000107130
ENSG00000200087
ENSG00000253552
ENSG00000224243
ENSG00000162769
ENSG00000176406
ENSG00000253607
ENSG00000226221
ENSG00000251867
ENSG00000136848
ENSG00000104872
ENSG00000152402
ENSG00000162601
ENSG00000141098
ENSG00000199719
ENSG00000188352
ENSG00000087502
ENSG00000223901
ENSG00000142188
ENSG00000163239
ENSG00000272518
ENSG00000129355
ENSG00000166446
ENSG00000167106
ENSG00000175329
ENSG00000177951
ENSG00000185986
ENSG00000132670
ENSG00000245680
ENSG00000091640
ENSG00000176809
ENSG00000285784
ENSG00000206762
ENSG00000207185
ENSG00000255501
ENSG00000155629
ENSG00000111897
ENSG00000115486
ENSG00000197712
ENSG00000124097
ENSG00000207554
ENSG00000130227
ENSG00000180611
ENSG00000099250
ENSG00000119326
ENSG00000168675
ENSG00000166974
ENSG00000171227
ENSG00000260671
ENSG00000285938
ENSG00000092108
ENSG00000227718
ENSG00000164077
ENSG00000234072
ENSG00000251129
ENSG00000215630
ENSG00000103496
ENSG00000118276
ENSG00000204954
Novelgene0623
ENSG00000164105
ENSG00000118705
ENSG00000184640
ENSG00000116117
ENSG00000213160
ENSG00000101574
ENSG00000212802
ENSG00000177119
ENSG00000140988
ENSG00000047249
ENSG00000100628
ENSG00000213225
ENSG00000196139
ENSG00000170448
ENSG00000173848
ENSG00000155363
ENSG00000019505
ENSG00000145824
ENSG00000171735
ENSG00000111676
ENSG00000234614
ENSG00000172901
ENSG00000231952
ENSG00000287574
ENSG00000263177
ENSG00000101162
ENSG00000128266
ENSG00000188185
ENSG00000099246
ENSG00000140274
ENSG00000100246
ENSG00000206149
ENSG00000146670
ENSG00000158941
ENSG00000202502
ENSG00000136531
ENSG00000135655
ENSG00000164754
ENSG00000204394
ENSG00000208028
ENSG00000287625
ENSG00000142765
ENSG00000184863
ENSG00000171612
ENSG00000174353
ENSG00000140598
ENSG00000147642
ENSG00000131400
ENSG00000175073
ENSG00000049130
ENSG00000157216
ENSG00000233006
ENSG00000261474
ENSG00000283078
ENSG00000009954
ENSG00000265964
ENSG00000197157
ENSG00000155085
ENSG00000077585
ENSG00000130349
ENSG00000151320
ENSG00000169282
ENSG00000155052
ENSG00000251787
ENSG00000132294
ENSG00000182674
ENSG00000166192
ENSG00000272660
ENSG00000107745
ENSG00000060709
ENSG00000118193
ENSG00000277476
ENSG00000156509
ENSG00000106263
ENSG00000082196
ENSG00000227372
ENSG00000243960
ENSG00000139405
ENSG00000107771
Novelgene0029
ENSG00000074621
ENSG00000198435
ENSG00000270816
ENSG00000257654
ENSG00000136450
ENSG00000136828
ENSG00000132478
ENSG00000096080
ENSG00000105750
ENSG00000137462
ENSG00000274227
ENSG00000132780
Novelgene0366
ENSG00000158195
ENSG00000273841
ENSG00000166888
ENSG00000131941
ENSG00000096384
ENSG00000220377
ENSG00000100439
ENSG00000227070
ENSG00000149600
ENSG00000134138
ENSG00000140563
ENSG00000120669
ENSG00000181513
ENSG00000282386
ENSG00000111674
ENSG00000006747
ENSG00000026508
ENSG00000166503
ENSG00000276445
ENSG00000119408
ENSG00000278594
ENSG00000197345
ENSG00000185808
ENSG00000204351
ENSG00000139187
ENSG00000100478
ENSG00000273582
ENSG00000232593
ENSG00000158805
ENSG00000251322
ENSG00000166401
ENSG00000260027
ENSG00000280198
ENSG00000232995
ENSG00000255200
ENSG00000182324
ENSG00000255545
ENSG00000145736
ENSG00000124784
ENSG00000151090
ENSG00000272977
ENSG00000125630
ENSG00000128965
ENSG00000173327
ENSG00000212205
ENSG00000236303
ENSG00000262877
ENSG00000172172
ENSG00000257093
ENSG00000162881
ENSG00000105321
ENSG00000175548
ENSG00000166143
ENSG00000140575
ENSG00000136149
ENSG00000133706
ENSG00000055163
Novelgene0520
ENSG00000184897
ENSG00000111850
ENSG00000231983
ENSG00000251957
ENSG00000234602
ENSG00000247934
ENSG00000181038
ENSG00000102974
ENSG00000100554
ENSG00000064545
ENSG00000120265
ENSG00000029364
ENSG00000144524
ENSG00000127445
ENSG00000135617
ENSG00000127527
ENSG00000134532
ENSG00000261499
ENSG00000113594
ENSG00000231527
ENSG00000028310
ENSG00000280355
ENSG00000067533
ENSG00000007541
ENSG00000164867
ENSG00000189007
ENSG00000141837
ENSG00000103174
ENSG00000039560
ENSG00000186474
ENSG00000259456
ENSG00000149657
ENSG00000132635
ENSG00000260518
ENSG00000143493
ENSG00000225193
ENSG00000149289
ENSG00000270048
ENSG00000013523
ENSG00000253954
ENSG00000149262
ENSG00000266709
ENSG00000213742
ENSG00000166004
ENSG00000167562
ENSG00000162772
ENSG00000204685
ENSG00000176390
ENSG00000241506
ENSG00000163637
ENSG00000179715
ENSG00000257185
ENSG00000069275
ENSG00000089127
ENSG00000286064
ENSG00000184292
ENSG00000235079
ENSG00000278200
ENSG00000259485
ENSG00000213928
ENSG00000140543
ENSG00000146409
ENSG00000244513
ENSG00000206674
ENSG00000196154
ENSG00000234750
ENSG00000147576
ENSG00000150712
ENSG00000089195
ENSG00000162341
ENSG00000178502
ENSG00000165943
ENSG00000020129
ENSG00000136819
ENSG00000285872
ENSG00000134297
ENSG00000080603
ENSG00000147669
ENSG00000145536
ENSG00000165209
ENSG00000171791
ENSG00000199906
ENSG00000106624
ENSG00000087263
ENSG00000178685
ENSG00000205534
ENSG00000259657
ENSG00000198954
ENSG00000183684
ENSG00000147027
ENSG00000153044
ENSG00000224877
ENSG00000148444
Novelgene0357
ENSG00000213300
ENSG00000170035
ENSG00000183844
ENSG00000147155
ENSG00000198673
ENSG00000260259
ENSG00000160949
ENSG00000268006
ENSG00000258738
ENSG00000160298
ENSG00000165661
ENSG00000029534
ENSG00000145996
ENSG00000285128
ENSG00000102879
ENSG00000116151
ENSG00000138336
ENSG00000212493
ENSG00000163430
ENSG00000171681
ENSG00000225855
ENSG00000271737
ENSG00000100023
ENSG00000166925
ENSG00000064763
ENSG00000229930
ENSG00000248126
ENSG00000160360
Novelgene0700
ENSG00000155256
ENSG00000086666
ENSG00000258839
ENSG00000148229
ENSG00000176401
ENSG00000231822
ENSG00000125843
ENSG00000143494
ENSG00000174282
ENSG00000091137
ENSG00000143183
ENSG00000214391
ENSG00000100156
ENSG00000116044
ENSG00000127399
ENSG00000083642
ENSG00000173581
ENSG00000013374
ENSG00000186716
ENSG00000171617
ENSG00000135334
Novelgene0054
ENSG00000164808
ENSG00000268521
ENSG00000198406
ENSG00000276925
ENSG00000263786
ENSG00000196396
ENSG00000282508
ENSG00000002933
ENSG00000141985
ENSG00000139726
ENSG00000254837
ENSG00000248794
ENSG00000230551
ENSG00000240522
ENSG00000143753
ENSG00000134419
ENSG00000276997
ENSG00000153246
ENSG00000107679
ENSG00000199506
ENSG00000106635
ENSG00000107581
ENSG00000143862
ENSG00000236264
ENSG00000243554
ENSG00000213693
ENSG00000002016
ENSG00000197943
ENSG00000232952
ENSG00000228649
ENSG00000152137
ENSG00000228979
ENSG00000246889
ENSG00000204619
ENSG00000249602
ENSG00000220749
ENSG00000271936
ENSG00000118402
ENSG00000103035
ENSG00000162688
ENSG00000169193
Novelgene0512
ENSG00000167360
ENSG00000205038
ENSG00000270112
ENSG00000140105
ENSG00000127995
ENSG00000254433
ENSG00000157259
ENSG00000206344
ENSG00000128534
ENSG00000111664
ENSG00000265972
ENSG00000125798
ENSG00000110200
ENSG00000132388
ENSG00000160310
ENSG00000130054
ENSG00000148634
ENSG00000225630
ENSG00000246263
ENSG00000075188
ENSG00000185989
ENSG00000157214
ENSG00000176659
ENSG00000133302
ENSG00000152977
ENSG00000217930
ENSG00000139218
ENSG00000233337
ENSG00000151806
ENSG00000011132
ENSG00000144840
ENSG00000264575
ENSG00000135336
ENSG00000134970
ENSG00000163516
ENSG00000234771
ENSG00000224269
ENSG00000197746
ENSG00000174579
ENSG00000269028
ENSG00000118322
ENSG00000232775
ENSG00000136930
ENSG00000125046
ENSG00000235526
ENSG00000224975
ENSG00000157601
ENSG00000018869
ENSG00000205302
ENSG00000171766
ENSG00000166398
ENSG00000185513
ENSG00000163803
ENSG00000137947
ENSG00000107863
ENSG00000183579
ENSG00000170075
ENSG00000184371
ENSG00000262655
Novelgene0329
ENSG00000175061
ENSG00000196975
ENSG00000118418
ENSG00000182446
ENSG00000181449
ENSG00000261799
ENSG00000139714
ENSG00000235298
ENSG00000125835
ENSG00000212242
ENSG00000135631
ENSG00000091409
ENSG00000129514
ENSG00000105327
ENSG00000141556
ENSG00000124743
ENSG00000257704
ENSG00000119965
ENSG00000267682
ENSG00000134987
ENSG00000118363
ENSG00000182504
ENSG00000213339
ENSG00000196510
ENSG00000250995
ENSG00000196421
ENSG00000134146
ENSG00000102225
ENSG00000110025
ENSG00000274849
ENSG00000168214
ENSG00000101194
ENSG00000112110
ENSG00000117155
ENSG00000196776
ENSG00000117569
ENSG00000135250
ENSG00000101413
ENSG00000157423
ENSG00000152894
ENSG00000140264
ENSG00000211892
ENSG00000186591
ENSG00000164221
ENSG00000108551
ENSG00000233421
ENSG00000197582
ENSG00000260947
ENSG00000012061
ENSG00000157191
ENSG00000153107
ENSG00000137460
ENSG00000128309
ENSG00000132570
ENSG00000087842
ENSG00000173163
ENSG00000160613
ENSG00000133398
ENSG00000150477
ENSG00000163618
ENSG00000215271
ENSG00000260231
ENSG00000144852
ENSG00000270964
ENSG00000134759
ENSG00000160226
ENSG00000213123
ENSG00000136099
ENSG00000287262
ENSG00000223799
ENSG00000153094
ENSG00000009335
ENSG00000271833
ENSG00000265195
ENSG00000146247
ENSG00000137393
ENSG00000169548
ENSG00000164603
ENSG00000188690
ENSG00000212789
ENSG00000125454
ENSG00000273117
ENSG00000068697
ENSG00000251803
ENSG00000112514
ENSG00000246575
ENSG00000230149
ENSG00000160323
ENSG00000138698
ENSG00000111110
ENSG00000122912
ENSG00000050130
ENSG00000135722
ENSG00000130559
ENSG00000235092
ENSG00000145191
ENSG00000286138
ENSG00000074410
ENSG00000168056
ENSG00000185475
ENSG00000074755
ENSG00000285676
ENSG00000204335
ENSG00000166596
ENSG00000141380
ENSG00000196549
ENSG00000001084
ENSG00000139631
ENSG00000175216
ENSG00000152492
ENSG00000179965
ENSG00000120875
ENSG00000164828
ENSG00000159713
ENSG00000247626
ENSG00000269067
ENSG00000147416
ENSG00000168487
ENSG00000235026
ENSG00000134851
ENSG00000130175
ENSG00000100225
ENSG00000169016
ENSG00000183665
ENSG00000119650
ENSG00000133657
ENSG00000232608
ENSG00000129103
ENSG00000167874
ENSG00000260838
ENSG00000184709
ENSG00000103037
ENSG00000104177
ENSG00000147121
ENSG00000110700
ENSG00000134245
ENSG00000254978
ENSG00000068079
ENSG00000144401
ENSG00000078699
ENSG00000196653
ENSG00000118197
ENSG00000111445
ENSG00000237289
ENSG00000176124
ENSG00000186468
ENSG00000204856
ENSG00000064601
ENSG00000111530
ENSG00000254840
ENSG00000122884
ENSG00000227354
ENSG00000134339
ENSG00000234743
ENSG00000115561
ENSG00000269997
ENSG00000243056
ENSG00000172638
ENSG00000117525
ENSG00000180745
ENSG00000213638
ENSG00000230365
ENSG00000270723
ENSG00000141404
ENSG00000175895
ENSG00000252620
ENSG00000160999
ENSG00000167757
ENSG00000157106
ENSG00000197008
ENSG00000092531
ENSG00000128908
ENSG00000151239
ENSG00000155893
ENSG00000221821
ENSG00000207547
ENSG00000272163
ENSG00000092421
ENSG00000184207
ENSG00000135525
ENSG00000168491
ENSG00000250387
ENSG00000167136
ENSG00000206561
ENSG00000068784
ENSG00000115350
ENSG00000128973
ENSG00000162065
ENSG00000088298
ENSG00000243896
ENSG00000275052
ENSG00000235316
ENSG00000258725
ENSG00000180336
ENSG00000125977
ENSG00000218175
ENSG00000204525
ENSG00000198783
ENSG00000106031
ENSG00000204315
ENSG00000128000
ENSG00000272320
ENSG00000153012
ENSG00000236529
ENSG00000204792
ENSG00000180747
ENSG00000143811
ENSG00000164038
ENSG00000135521
ENSG00000145439
ENSG00000078114
Novelgene0698
ENSG00000153179
ENSG00000104142
ENSG00000141526
ENSG00000231628
ENSG00000242485
ENSG00000145388
ENSG00000167716
ENSG00000197885
ENSG00000133028
ENSG00000183337
ENSG00000196458
ENSG00000201451
ENSG00000103549
ENSG00000188566
ENSG00000142507
ENSG00000254473
ENSG00000159363
ENSG00000121964
ENSG00000183397
ENSG00000106536
ENSG00000036054
ENSG00000179104
ENSG00000100097
ENSG00000197019
ENSG00000121864
ENSG00000196557
ENSG00000145982
ENSG00000006530
ENSG00000243696
ENSG00000023445
ENSG00000227088
ENSG00000245248
ENSG00000105220
ENSG00000269982
ENSG00000135341
ENSG00000253982
ENSG00000172456
ENSG00000104973
ENSG00000257267
ENSG00000089199
ENSG00000214517
Novelgene0694
ENSG00000137449
ENSG00000122483
ENSG00000165434
ENSG00000123728
ENSG00000204406
ENSG00000175334
ENSG00000130787
ENSG00000182533
ENSG00000177788
ENSG00000160401
ENSG00000113716
ENSG00000168734
ENSG00000178458
ENSG00000253796
ENSG00000104980
ENSG00000005249
ENSG00000173272
ENSG00000172113
ENSG00000242615
ENSG00000159685
ENSG00000043039
ENSG00000263956
ENSG00000176014
ENSG00000153936
ENSG00000108785
ENSG00000100321
ENSG00000136877
ENSG00000075711
ENSG00000024048
ENSG00000108669
ENSG00000039139
ENSG00000157404
ENSG00000259448
ENSG00000155252
ENSG00000100836
ENSG00000113456
ENSG00000123700
ENSG00000104969
ENSG00000154914
ENSG00000233588
ENSG00000111490
ENSG00000187244
ENSG00000196267
ENSG00000108848
ENSG00000215270
ENSG00000170606
ENSG00000162894
ENSG00000125875
ENSG00000164045
ENSG00000186130
ENSG00000254166
ENSG00000196470
ENSG00000182054
ENSG00000124275
ENSG00000140990
ENSG00000175938
ENSG00000197070
ENSG00000079432
ENSG00000068001
ENSG00000095209
ENSG00000272777
ENSG00000165309
ENSG00000221883
ENSG00000272024
ENSG00000198216
ENSG00000276148
ENSG00000257839
ENSG00000174672
ENSG00000241015
ENSG00000104835
ENSG00000084754
ENSG00000213654
ENSG00000166105
ENSG00000057663
ENSG00000274528
ENSG00000003987
ENSG00000275993
ENSG00000250767
ENSG00000144320
ENSG00000108106
ENSG00000207119
ENSG00000287808
ENSG00000126822
ENSG00000167470
ENSG00000279375
ENSG00000167674
ENSG00000284726
ENSG00000272154
ENSG00000123094
ENSG00000265137
ENSG00000132694
ENSG00000198857
ENSG00000264660
ENSG00000176840
ENSG00000074319
ENSG00000241058
ENSG00000176623
ENSG00000110756
Novelgene0505
ENSG00000198677
ENSG00000174109
ENSG00000258867
ENSG00000079102
ENSG00000166529
ENSG00000213025
ENSG00000219481
ENSG00000162374
ENSG00000140948
ENSG00000109171
ENSG00000141580
ENSG00000213639
ENSG00000275557
ENSG00000158258
ENSG00000165527
ENSG00000203724
ENSG00000215067
ENSG00000158470
ENSG00000198354
ENSG00000271122
ENSG00000231551
ENSG00000182544
ENSG00000260257
ENSG00000131979
ENSG00000101004
ENSG00000049239
ENSG00000228862
ENSG00000239557
ENSG00000287446
ENSG00000099797
ENSG00000256546
ENSG00000122678
ENSG00000233266
ENSG00000267750
ENSG00000175984
ENSG00000015676
ENSG00000164104
ENSG00000166704
ENSG00000165655
ENSG00000111816
ENSG00000172059
ENSG00000158286
ENSG00000055211
ENSG00000213445
ENSG00000164818
ENSG00000263272
ENSG00000185909
ENSG00000169288
ENSG00000196757
ENSG00000134775
ENSG00000280347
ENSG00000163697
ENSG00000147164
ENSG00000078403
ENSG00000138069
ENSG00000039068
ENSG00000127418
ENSG00000131781
ENSG00000198887
ENSG00000144589
ENSG00000108379
ENSG00000175634
ENSG00000099282
ENSG00000085644
ENSG00000167183
ENSG00000150760
ENSG00000196550
ENSG00000100219
ENSG00000237356
ENSG00000177732
ENSG00000165660
ENSG00000226525
ENSG00000279789
ENSG00000123268
ENSG00000015520
ENSG00000116350
ENSG00000100162
ENSG00000183520
ENSG00000226352
ENSG00000205643
ENSG00000074657
ENSG00000272150
ENSG00000240184
ENSG00000239887
ENSG00000126858
ENSG00000088205
ENSG00000137880
ENSG00000091157
ENSG00000286496
ENSG00000182149
ENSG00000180535
ENSG00000100027
ENSG00000269940
ENSG00000095002
ENSG00000222112
Novelgene0542
ENSG00000162441
ENSG00000236790
ENSG00000198860
ENSG00000149485
ENSG00000278540
ENSG00000173457
ENSG00000109118
ENSG00000161040
ENSG00000189195
ENSG00000253159
ENSG00000233242
ENSG00000163702
ENSG00000100030
ENSG00000135315
ENSG00000164949
ENSG00000221823
ENSG00000278009
ENSG00000023041
ENSG00000087495
ENSG00000115183
ENSG00000253294
ENSG00000164180
ENSG00000106105
ENSG00000130202
ENSG00000125753
ENSG00000160326
ENSG00000107821
ENSG00000236603
ENSG00000165283
ENSG00000101871
ENSG00000085185
ENSG00000126934
ENSG00000198853
ENSG00000075142
ENSG00000205704
ENSG00000141441
ENSG00000241431
ENSG00000176022
Novelgene0569
ENSG00000109618
ENSG00000100941
ENSG00000101452
ENSG00000149735
Novelgene0394
ENSG00000225828
ENSG00000282458
ENSG00000240303
ENSG00000145375
ENSG00000148143
ENSG00000112164
ENSG00000166922
ENSG00000159216
ENSG00000163629
ENSG00000139990
ENSG00000115159
ENSG00000148843
ENSG00000071189
ENSG00000092208
ENSG00000231752
ENSG00000127578
ENSG00000204576
ENSG00000272345
ENSG00000163655
ENSG00000164953
ENSG00000149308
ENSG00000127540
ENSG00000213740
ENSG00000184508
ENSG00000137831
ENSG00000131849
ENSG00000168389
ENSG00000117262
ENSG00000160867
ENSG00000284976
ENSG00000197780
ENSG00000084444
ENSG00000279058
ENSG00000227502
ENSG00000142937
ENSG00000157823
ENSG00000137285
ENSG00000152763
ENSG00000261582
ENSG00000132481
ENSG00000069345
ENSG00000253649
ENSG00000185245
Novelgene0680
ENSG00000159873
ENSG00000272844
ENSG00000101442
ENSG00000085491
ENSG00000287580
ENSG00000246067
ENSG00000134996
ENSG00000143479
ENSG00000177989
ENSG00000198846
ENSG00000171747
ENSG00000143889
ENSG00000287430
ENSG00000129691
ENSG00000229939
ENSG00000238269
ENSG00000168310
ENSG00000114790
ENSG00000133812
ENSG00000103647
ENSG00000127957
ENSG00000078070
ENSG00000213949
ENSG00000230295
ENSG00000166710
ENSG00000261167
ENSG00000048392
ENSG00000234722
ENSG00000198431
ENSG00000113282
ENSG00000101347
ENSG00000132199
ENSG00000205269
ENSG00000186871
ENSG00000145920
ENSG00000015568
ENSG00000173933
ENSG00000084207
ENSG00000077150
ENSG00000174738
ENSG00000198976
ENSG00000125868
ENSG00000188163
ENSG00000198948
ENSG00000079950
ENSG00000232909
ENSG00000111206
ENSG00000132507
ENSG00000144792
ENSG00000167701
ENSG00000067955
ENSG00000250462
ENSG00000196683
ENSG00000285533
ENSG00000119403
ENSG00000090316
ENSG00000184939
ENSG00000261879
ENSG00000126773
ENSG00000124588
ENSG00000147437
ENSG00000259032
ENSG00000168769
ENSG00000163882
ENSG00000140157
ENSG00000165669
ENSG00000100092
ENSG00000126814
ENSG00000152932
ENSG00000232546
ENSG00000223697
ENSG00000287394
ENSG00000158423
ENSG00000187860
ENSG00000272461
ENSG00000260176
ENSG00000119669
ENSG00000213963
ENSG00000132849
ENSG00000231856
ENSG00000011426
ENSG00000242756
ENSG00000163820
ENSG00000132485
ENSG00000110422
ENSG00000197208
ENSG00000100029
ENSG00000118900
ENSG00000144677
ENSG00000238390
ENSG00000136861
ENSG00000181555
ENSG00000085511
ENSG00000167800
ENSG00000267546
ENSG00000241563
ENSG00000114631
ENSG00000183486
ENSG00000277283
ENSG00000179454
ENSG00000114646
ENSG00000230565
ENSG00000145220
ENSG00000178075
ENSG00000053900
ENSG00000085276
ENSG00000182472
ENSG00000047056
ENSG00000159352
ENSG00000118873
ENSG00000144868
ENSG00000177225
ENSG00000128886
ENSG00000143376
ENSG00000254518
ENSG00000165238
ENSG00000149196
ENSG00000158710
ENSG00000160746
ENSG00000163154
ENSG00000164270
ENSG00000124570
ENSG00000065427
ENSG00000102743
ENSG00000236618
ENSG00000131149
ENSG00000083844
ENSG00000205609
ENSG00000143294
ENSG00000114353
ENSG00000277728
ENSG00000269399
ENSG00000167476
ENSG00000101928
ENSG00000140995
ENSG00000142166
ENSG00000206337
ENSG00000204428
ENSG00000168256
ENSG00000230107
ENSG00000163975
ENSG00000141570
ENSG00000132676
ENSG00000119328
ENSG00000100867
ENSG00000231359
ENSG00000231530
ENSG00000121289
ENSG00000131931
ENSG00000156298
ENSG00000176387
ENSG00000223959
ENSG00000197291
ENSG00000013810
ENSG00000135905
ENSG00000269858
ENSG00000136147
ENSG00000139977
ENSG00000163558
ENSG00000125818
ENSG00000196418
ENSG00000109775
ENSG00000275401
ENSG00000100376
ENSG00000176986
ENSG00000135097
ENSG00000196141
ENSG00000263843
ENSG00000156853
ENSG00000205838
ENSG00000184100
ENSG00000182986
ENSG00000236333
ENSG00000177855
ENSG00000127191
ENSG00000244119
ENSG00000103194
ENSG00000106868
ENSG00000084070
ENSG00000267080
ENSG00000145248
ENSG00000131126
ENSG00000058600
ENSG00000103326
ENSG00000101868
ENSG00000165476
ENSG00000086102
ENSG00000197696
ENSG00000156381
ENSG00000250033
ENSG00000124795
ENSG00000211450
Novelgene0240
ENSG00000175772
ENSG00000226328
ENSG00000135940
ENSG00000103043
ENSG00000146648
ENSG00000155158
ENSG00000121966
ENSG00000157764
ENSG00000067992
ENSG00000130119
ENSG00000269951
ENSG00000152455
ENSG00000182400
ENSG00000173120
ENSG00000114544
ENSG00000205571
ENSG00000214425
ENSG00000155961
ENSG00000113163
ENSG00000058091
ENSG00000170291
ENSG00000124074
ENSG00000160808
ENSG00000016402
ENSG00000158747
ENSG00000101695
ENSG00000173557
ENSG00000177888
ENSG00000090013
ENSG00000258102
ENSG00000167395
ENSG00000260917
ENSG00000048540
ENSG00000185900
ENSG00000170298
ENSG00000231925
ENSG00000075914
ENSG00000225178
ENSG00000182934
ENSG00000118496
ENSG00000248268
ENSG00000232810
ENSG00000169607
ENSG00000251131
ENSG00000256894
ENSG00000180917
ENSG00000186765
ENSG00000227671
ENSG00000059691
ENSG00000119953
ENSG00000253366
ENSG00000258733
ENSG00000014641
ENSG00000163898
ENSG00000246695
ENSG00000088002
ENSG00000132669
ENSG00000155016
ENSG00000276975
ENSG00000081059
ENSG00000249352
ENSG00000253919
ENSG00000164199
ENSG00000277311
ENSG00000132017
ENSG00000167165
ENSG00000259685
ENSG00000013306
ENSG00000140400
ENSG00000260167
ENSG00000113272
ENSG00000140395
ENSG00000274211
ENSG00000183726
ENSG00000128881
ENSG00000175832
ENSG00000120129
ENSG00000177030
ENSG00000253785
ENSG00000254165
ENSG00000241990
ENSG00000185250
ENSG00000169955
ENSG00000164338
ENSG00000116604
ENSG00000202358
ENSG00000080824
ENSG00000141522
ENSG00000167967
ENSG00000160973
ENSG00000112282
ENSG00000188976
ENSG00000156504
ENSG00000111752
ENSG00000150753
ENSG00000134324
ENSG00000116171
ENSG00000254731
ENSG00000125755
ENSG00000135299
ENSG00000005007
ENSG00000080345
ENSG00000108828
ENSG00000131966
ENSG00000166148
ENSG00000120215
ENSG00000073910
ENSG00000198944
ENSG00000281641
ENSG00000238084
ENSG00000129667
ENSG00000092010
ENSG00000287760
ENSG00000070010
ENSG00000146955
ENSG00000163110
ENSG00000272138
ENSG00000145779
ENSG00000233231
ENSG00000232022
ENSG00000152413
ENSG00000253293
ENSG00000274525
ENSG00000151012
ENSG00000069188
ENSG00000146530
ENSG00000182057
ENSG00000168062
ENSG00000160862
ENSG00000132361
ENSG00000175115
ENSG00000135506
ENSG00000100583
ENSG00000142197
ENSG00000116903
ENSG00000182747
ENSG00000085552
ENSG00000266916
ENSG00000108932
ENSG00000128692
ENSG00000232573
ENSG00000262188
ENSG00000087301
ENSG00000231412
ENSG00000105516
ENSG00000196302
ENSG00000170689
ENSG00000168348
ENSG00000196547
ENSG00000236015
ENSG00000280195
ENSG00000117724
ENSG00000263513
ENSG00000177519
ENSG00000160294
ENSG00000100425
ENSG00000125449
ENSG00000129559
ENSG00000113845
ENSG00000174136
ENSG00000090097
ENSG00000049323
ENSG00000103168
ENSG00000159658
ENSG00000052344
ENSG00000171763
ENSG00000008283
ENSG00000217801
ENSG00000203875
ENSG00000093183
ENSG00000177917
ENSG00000115216
ENSG00000122126
ENSG00000100504
ENSG00000287024
ENSG00000029363
ENSG00000224046
ENSG00000235245
ENSG00000182541
ENSG00000011295
ENSG00000153914
ENSG00000130513
ENSG00000133069
ENSG00000117318
ENSG00000137309
ENSG00000260063
ENSG00000132437
ENSG00000100485
ENSG00000177410
ENSG00000251141
ENSG00000175087
ENSG00000006555
ENSG00000157657
ENSG00000152464
ENSG00000259315
ENSG00000140471
ENSG00000124383
ENSG00000130921
ENSG00000159147
ENSG00000184634
ENSG00000205918
ENSG00000161618
ENSG00000069956
ENSG00000205356
ENSG00000075131
ENSG00000132912
ENSG00000163623
ENSG00000149499
ENSG00000169188
ENSG00000258439
ENSG00000218336
ENSG00000136986
ENSG00000164051
ENSG00000284968
ENSG00000127325
ENSG00000251188
ENSG00000077063
ENSG00000187097
ENSG00000165533
Novelgene0582
ENSG00000021826
ENSG00000279493
ENSG00000181830
ENSG00000179933
ENSG00000163946
ENSG00000069702
ENSG00000138741
ENSG00000134222
ENSG00000200714
ENSG00000079691
ENSG00000131828
ENSG00000104388
ENSG00000184486
ENSG00000125826
ENSG00000237973
ENSG00000112078
ENSG00000198892
ENSG00000105438
ENSG00000103275
ENSG00000167702
ENSG00000167566
ENSG00000174514
Novelgene0620
ENSG00000257773
ENSG00000070756
ENSG00000102575
ENSG00000214113
ENSG00000276293
ENSG00000166924
ENSG00000275055
ENSG00000175595
ENSG00000113273
ENSG00000140992
ENSG00000162302
ENSG00000170522
ENSG00000260852
ENSG00000128228
ENSG00000139697
ENSG00000164849
ENSG00000118046
ENSG00000145390
Novelgene0525
ENSG00000213442
ENSG00000240771
ENSG00000166396
ENSG00000049245
ENSG00000134575
ENSG00000139083
ENSG00000135119
ENSG00000187187
ENSG00000267023
ENSG00000152128
ENSG00000248487
ENSG00000158158
ENSG00000271138
ENSG00000104522
ENSG00000079335
ENSG00000244425
ENSG00000114779
ENSG00000162924
ENSG00000064102
ENSG00000169116
ENSG00000237883
ENSG00000198203
ENSG00000167323
ENSG00000129480
ENSG00000138663
ENSG00000174529
ENSG00000132334
ENSG00000167264
ENSG00000189057
ENSG00000237004
ENSG00000198265
ENSG00000111912
ENSG00000206633
ENSG00000232901
ENSG00000247572
ENSG00000285928
ENSG00000131115
ENSG00000068323
ENSG00000164124
ENSG00000171940
ENSG00000047578
ENSG00000124783
ENSG00000075223
ENSG00000131351
ENSG00000133169
ENSG00000064666
ENSG00000103512
ENSG00000273355
ENSG00000155545
ENSG00000165280
ENSG00000157426
ENSG00000142444
ENSG00000145476
ENSG00000257740
ENSG00000185215
ENSG00000240470
ENSG00000102678
ENSG00000272455
ENSG00000148362
ENSG00000260018
ENSG00000204334
ENSG00000102908
ENSG00000089723
ENSG00000172974
ENSG00000160781
ENSG00000225783
ENSG00000164465
ENSG00000067606
ENSG00000234741
ENSG00000130590
ENSG00000065150
ENSG00000158560
ENSG00000007202
ENSG00000122477
ENSG00000270885
ENSG00000278311
ENSG00000070814
ENSG00000156735
ENSG00000140983
ENSG00000169598
ENSG00000167077
ENSG00000153933
ENSG00000175497
ENSG00000134202
ENSG00000100100
ENSG00000100068
ENSG00000106351
ENSG00000133433
ENSG00000134758
ENSG00000171566
ENSG00000123213
ENSG00000143224
ENSG00000120802
ENSG00000179262
ENSG00000136997
ENSG00000106772
ENSG00000077782
ENSG00000231607
ENSG00000197566
ENSG00000165861
ENSG00000175054
ENSG00000169891
ENSG00000178440
ENSG00000277147
ENSG00000164815
ENSG00000013297
ENSG00000128298
ENSG00000169714
ENSG00000272432
ENSG00000153944
ENSG00000090612
ENSG00000240710
ENSG00000276141
ENSG00000237522
ENSG00000085872
ENSG00000240440
ENSG00000143740
ENSG00000213199
ENSG00000214309
ENSG00000225377
ENSG00000007545
ENSG00000074201
ENSG00000285018
ENSG00000137877
ENSG00000078814
ENSG00000135469
ENSG00000228232
ENSG00000136643
ENSG00000110315
ENSG00000178464
ENSG00000198353
ENSG00000109572
ENSG00000258884
ENSG00000026103
ENSG00000083896
ENSG00000260423
ENSG00000221044
ENSG00000145945
ENSG00000252333
ENSG00000137161
ENSG00000120306
ENSG00000134308
ENSG00000197045
ENSG00000204410
ENSG00000268047
ENSG00000254598
ENSG00000184481
ENSG00000277493
ENSG00000121653
ENSG00000185722
ENSG00000164347
ENSG00000180964
ENSG00000262050
ENSG00000069020
ENSG00000157315
ENSG00000143303
ENSG00000100014
ENSG00000173598
ENSG00000136802
ENSG00000137726
ENSG00000099385
ENSG00000258458
ENSG00000138134
ENSG00000066557
ENSG00000215421
ENSG00000267886
ENSG00000117650
ENSG00000188917
ENSG00000137441
ENSG00000091140
ENSG00000116016
ENSG00000286548
ENSG00000261804
ENSG00000095319
ENSG00000231969
ENSG00000105612
ENSG00000120029
ENSG00000271327
ENSG00000268061
ENSG00000168036
ENSG00000104341
ENSG00000165288
ENSG00000204060
ENSG00000286391
ENSG00000270711
ENSG00000148120
ENSG00000113712
ENSG00000114354
ENSG00000105649
ENSG00000095485
ENSG00000186088
ENSG00000196459
ENSG00000260793
ENSG00000029639
ENSG00000198218
ENSG00000232811
ENSG00000207807
ENSG00000151338
ENSG00000172292
ENSG00000068305
ENSG00000221944
ENSG00000204564
ENSG00000164291
ENSG00000256745
ENSG00000188021
ENSG00000160796
ENSG00000120647
ENSG00000104722
ENSG00000198089
ENSG00000134852
ENSG00000100528
ENSG00000116521
ENSG00000265982
ENSG00000108021
ENSG00000135862
ENSG00000178950
ENSG00000086189
ENSG00000234630
ENSG00000119632
ENSG00000135127
ENSG00000173401
ENSG00000188747
ENSG00000130844
ENSG00000125430
ENSG00000160695
ENSG00000104960
ENSG00000137747
ENSG00000121101
ENSG00000124356
ENSG00000204628
ENSG00000253833
ENSG00000211455
ENSG00000168904
ENSG00000187994
ENSG00000102763
ENSG00000077235
ENSG00000205485
ENSG00000215908
ENSG00000253438
ENSG00000183929
ENSG00000148572
ENSG00000259849
ENSG00000267395
ENSG00000132677
ENSG00000224023
ENSG00000178694
ENSG00000108443
ENSG00000137496
ENSG00000112715
ENSG00000187522
ENSG00000132872
ENSG00000226874
ENSG00000022556
ENSG00000246859
ENSG00000013016
ENSG00000223496
ENSG00000131470
ENSG00000201806
ENSG00000092199
ENSG00000267809
ENSG00000155465
ENSG00000219507
ENSG00000131148
ENSG00000174808
ENSG00000176155
ENSG00000137274
ENSG00000087095
ENSG00000062650
ENSG00000133328
ENSG00000219891
ENSG00000258484
ENSG00000254461
ENSG00000177685
ENSG00000093144
ENSG00000180878
ENSG00000087884
ENSG00000261455
ENSG00000197223
ENSG00000227741
ENSG00000261351
ENSG00000172262
ENSG00000276045
ENSG00000095321
ENSG00000279452
ENSG00000173085
ENSG00000134827
ENSG00000163832
ENSG00000271930
ENSG00000144815
ENSG00000197617
ENSG00000280129
ENSG00000213903
ENSG00000156261
ENSG00000119979
ENSG00000146072
ENSG00000157388
ENSG00000176919
ENSG00000096088
ENSG00000235944
ENSG00000205212
ENSG00000162571
ENSG00000158062
ENSG00000171466
ENSG00000132466
ENSG00000104695
ENSG00000058063
ENSG00000198920
ENSG00000154917
ENSG00000054965
ENSG00000237686
ENSG00000214578
ENSG00000091542
ENSG00000164418
ENSG00000037042
ENSG00000072803
ENSG00000179941
ENSG00000141873
ENSG00000226465
ENSG00000119684
ENSG00000152484
ENSG00000167658
ENSG00000167524
ENSG00000276390
ENSG00000188706
ENSG00000134256
ENSG00000123992
ENSG00000171467
ENSG00000124939
ENSG00000119638
ENSG00000157600
ENSG00000227057
ENSG00000085721
ENSG00000274487
ENSG00000069998
ENSG00000177602
ENSG00000257913
ENSG00000243926
ENSG00000151914
ENSG00000198324
ENSG00000075618
ENSG00000180988
ENSG00000175309
ENSG00000223442
ENSG00000116685
ENSG00000185359
ENSG00000106852
ENSG00000197114
ENSG00000241627
ENSG00000115239
ENSG00000128641
ENSG00000205903
ENSG00000120742
ENSG00000072042
ENSG00000262943
ENSG00000006831
ENSG00000226359
ENSG00000236753
ENSG00000153898
ENSG00000230606
ENSG00000124222
ENSG00000133731
ENSG00000284709
Novelgene0464
ENSG00000235897
ENSG00000188215
ENSG00000156304
ENSG00000054116
ENSG00000185834
ENSG00000170049
ENSG00000197102
ENSG00000255517
ENSG00000151413
ENSG00000198899
ENSG00000133773
ENSG00000277959
ENSG00000120526
ENSG00000068308
ENSG00000231841
ENSG00000072071
ENSG00000169093
ENSG00000185630
ENSG00000273080
ENSG00000124120
ENSG00000257883
ENSG00000109536
ENSG00000129351
ENSG00000153989
ENSG00000234005
ENSG00000116329
ENSG00000251667
ENSG00000198026
ENSG00000196968
ENSG00000167549
ENSG00000164011
ENSG00000149328
ENSG00000197989
Novelgene0634
ENSG00000136014
ENSG00000240970
ENSG00000278156
ENSG00000179178
ENSG00000235194
ENSG00000248559
ENSG00000013583
ENSG00000269416
ENSG00000109861
ENSG00000138326
ENSG00000112576
ENSG00000227431
ENSG00000163069
ENSG00000165644
ENSG00000143499
ENSG00000035141
ENSG00000154479
ENSG00000125686
ENSG00000154743
ENSG00000163291
ENSG00000276023
ENSG00000111647
ENSG00000173264
ENSG00000117906
ENSG00000215883
ENSG00000038219
ENSG00000161204
ENSG00000140386
ENSG00000185442
ENSG00000175567
ENSG00000198000
ENSG00000175643
ENSG00000152240
ENSG00000006015
ENSG00000169372
ENSG00000117480
ENSG00000233403
ENSG00000267128
ENSG00000286769
ENSG00000141219
ENSG00000197530
ENSG00000198515
ENSG00000132026
ENSG00000280417
ENSG00000066583
ENSG00000221909
ENSG00000277678
ENSG00000170464
ENSG00000113758
ENSG00000148935
ENSG00000134897
ENSG00000108239
ENSG00000279863
ENSG00000010539
ENSG00000263465
ENSG00000227885
ENSG00000172893
Novelgene0336
ENSG00000197417
ENSG00000033100
ENSG00000134243
ENSG00000106948
ENSG00000206105
ENSG00000253739
ENSG00000256235
ENSG00000163001
ENSG00000263729
ENSG00000124496
ENSG00000162694
ENSG00000231528
ENSG00000150907
ENSG00000213862
ENSG00000263934
ENSG00000187653
ENSG00000116922
ENSG00000265828
ENSG00000126106
ENSG00000138778
ENSG00000143420
ENSG00000252206
ENSG00000161013
ENSG00000285416
ENSG00000161533
ENSG00000078487
ENSG00000143162
ENSG00000179151
ENSG00000139719
ENSG00000116473
ENSG00000135378
ENSG00000224251
ENSG00000140987
ENSG00000165702
ENSG00000128789
ENSG00000239912
ENSG00000168003
ENSG00000167393
ENSG00000251991
ENSG00000116035
ENSG00000280020
ENSG00000111319
ENSG00000170037
ENSG00000148943
ENSG00000223263
ENSG00000232118
ENSG00000100888
ENSG00000204843
ENSG00000251988
ENSG00000119314
ENSG00000085832
ENSG00000156232
ENSG00000109113
ENSG00000147044
ENSG00000159256
ENSG00000143036
ENSG00000167840
Novelgene0676
ENSG00000137834
ENSG00000226210
ENSG00000163082
ENSG00000213080
ENSG00000184661
ENSG00000112759
ENSG00000133027
ENSG00000287769
ENSG00000143515
ENSG00000122034
ENSG00000188312
ENSG00000204569
ENSG00000064652
ENSG00000136717
ENSG00000198270
ENSG00000143772
ENSG00000151151
ENSG00000288670
ENSG00000102119
ENSG00000259439
ENSG00000265418
ENSG00000143319
ENSG00000171148
ENSG00000197568
ENSG00000249459
ENSG00000101473
ENSG00000231686
ENSG00000272092
ENSG00000251600
ENSG00000105819
ENSG00000280116
ENSG00000271151
ENSG00000188559
ENSG00000121281
ENSG00000279140
ENSG00000234287
ENSG00000139160
ENSG00000209042
ENSG00000165061
ENSG00000112701
ENSG00000170293
ENSG00000135093
ENSG00000088727
ENSG00000274964
ENSG00000180257
ENSG00000198467
ENSG00000115274
ENSG00000226284
ENSG00000263535
ENSG00000163728
ENSG00000002549
ENSG00000142039
ENSG00000203799
ENSG00000142494
ENSG00000198791
ENSG00000134444
ENSG00000125967
ENSG00000125652
ENSG00000287966
ENSG00000119042
ENSG00000130340
ENSG00000171130
ENSG00000212135
ENSG00000178531
ENSG00000169967
ENSG00000266651
ENSG00000135447
ENSG00000183281
ENSG00000125462
ENSG00000177990
ENSG00000163743
ENSG00000239419
ENSG00000269896
ENSG00000067596
ENSG00000166012
ENSG00000064225
ENSG00000173542
ENSG00000149823
ENSG00000080371
ENSG00000107672
ENSG00000165410
ENSG00000112029
ENSG00000180353
ENSG00000253522
ENSG00000086065
ENSG00000069329
ENSG00000158691
ENSG00000167670
ENSG00000255395
ENSG00000266392
ENSG00000118194
ENSG00000198131
ENSG00000131876
ENSG00000160469
ENSG00000104904
ENSG00000114529
ENSG00000163399
ENSG00000204568
ENSG00000256001
ENSG00000159788
ENSG00000234964
ENSG00000160190
ENSG00000111652
ENSG00000233791
ENSG00000176853
ENSG00000123329
ENSG00000186395
ENSG00000108578
ENSG00000180488
ENSG00000172345
ENSG00000133703
ENSG00000156804
ENSG00000250081
ENSG00000176410
ENSG00000130477
ENSG00000244968
ENSG00000232519
Novelgene0419
ENSG00000188735
ENSG00000178252
ENSG00000151414
ENSG00000161270
ENSG00000177239
ENSG00000231185
ENSG00000259153
ENSG00000215458
ENSG00000198468
ENSG00000136213
ENSG00000075975
ENSG00000126821
ENSG00000269489
ENSG00000185499
ENSG00000126267
ENSG00000197343
ENSG00000275464
ENSG00000144847
ENSG00000123219
ENSG00000174516
ENSG00000112651
ENSG00000084710
ENSG00000165171
ENSG00000151576
ENSG00000171729
ENSG00000229036
ENSG00000253683
ENSG00000117595
ENSG00000148926
ENSG00000198805
ENSG00000173926
ENSG00000228728
ENSG00000167595
ENSG00000115902
ENSG00000226363
ENSG00000124357
ENSG00000261609
ENSG00000131469
ENSG00000107862
ENSG00000155657
ENSG00000135930
ENSG00000268030
ENSG00000198589
ENSG00000196872
ENSG00000169727
ENSG00000133250
ENSG00000198682
ENSG00000163874
ENSG00000163378
ENSG00000109674
ENSG00000088325
ENSG00000109794
ENSG00000280162
Novelgene0113
ENSG00000086015
ENSG00000117407
ENSG00000075399
ENSG00000278259
ENSG00000111817
ENSG00000163349
ENSG00000139624
ENSG00000105866
ENSG00000196456
ENSG00000179218
ENSG00000157343
ENSG00000122299
ENSG00000260382
ENSG00000087995
ENSG00000134508
ENSG00000157036
ENSG00000102760
ENSG00000197894
ENSG00000236140
ENSG00000170113
ENSG00000186767
ENSG00000185973
ENSG00000229097
ENSG00000182247
ENSG00000122547
ENSG00000162669
ENSG00000166913
ENSG00000167705
ENSG00000104774
ENSG00000253210
ENSG00000252684
ENSG00000169994
ENSG00000162702
ENSG00000270177
ENSG00000103932
ENSG00000136143
ENSG00000127884
ENSG00000103502
ENSG00000102003
ENSG00000144445
ENSG00000155542
ENSG00000145041
ENSG00000127081
ENSG00000275024
ENSG00000109390
ENSG00000260317
ENSG00000105793
ENSG00000173786
ENSG00000157168
ENSG00000263004
ENSG00000132823
ENSG00000136908
ENSG00000071537
ENSG00000144407
ENSG00000171241
ENSG00000133083
ENSG00000272717
ENSG00000279495
ENSG00000260805
ENSG00000173692
ENSG00000238045
ENSG00000112562
ENSG00000104613
ENSG00000132406
ENSG00000139998
ENSG00000137760
ENSG00000167555
ENSG00000063244
ENSG00000144908
ENSG00000273066
ENSG00000173928
ENSG00000254901
ENSG00000260536
ENSG00000080986
ENSG00000204385
ENSG00000280649
ENSG00000173992
ENSG00000086475
ENSG00000168092
ENSG00000135407
ENSG00000259250
ENSG00000254999
ENSG00000242553
ENSG00000150776
ENSG00000137507
ENSG00000198242
ENSG00000155254
ENSG00000125845
ENSG00000110063
ENSG00000138100
ENSG00000254367
ENSG00000136169
ENSG00000090971
ENSG00000250295
ENSG00000162825
ENSG00000174669
ENSG00000165185
ENSG00000260608
ENSG00000174788
ENSG00000239523
ENSG00000091073
ENSG00000126756
ENSG00000156876
ENSG00000135457
ENSG00000171310
ENSG00000159592
ENSG00000258592
ENSG00000107551
ENSG00000121210
ENSG00000115425
ENSG00000170677
ENSG00000120451
ENSG00000174827
ENSG00000086712
ENSG00000182196
ENSG00000185418
ENSG00000275832
ENSG00000230487
ENSG00000137731
ENSG00000237940
ENSG00000189227
ENSG00000183298
ENSG00000175110
ENSG00000101577
ENSG00000230988
ENSG00000080031
ENSG00000058056
ENSG00000145882
ENSG00000172315
ENSG00000038210
ENSG00000196990
ENSG00000158234
ENSG00000272275
ENSG00000196535
ENSG00000152558
ENSG00000162004
ENSG00000196843
ENSG00000175155
ENSG00000274173
ENSG00000145907
ENSG00000151332
ENSG00000221880
ENSG00000273284
ENSG00000124596
ENSG00000101040
ENSG00000183044
ENSG00000163814
ENSG00000204084
ENSG00000235349
ENSG00000203727
ENSG00000134248
ENSG00000246982
ENSG00000152795
ENSG00000110080
ENSG00000164794
ENSG00000132382
ENSG00000133313
ENSG00000149480
ENSG00000207181
ENSG00000275017
ENSG00000288638
ENSG00000187650
ENSG00000258344
ENSG00000212607
ENSG00000130165
ENSG00000135318
ENSG00000100413
ENSG00000267751
ENSG00000163710
ENSG00000167766
ENSG00000100284
ENSG00000207741
ENSG00000065911
ENSG00000178796
ENSG00000099940
ENSG00000083123
ENSG00000176018
ENSG00000279536
Novelgene0465
ENSG00000135917
ENSG00000198886
ENSG00000170085
ENSG00000198909
ENSG00000010818
ENSG00000199349
ENSG00000133056
ENSG00000102796
ENSG00000099326
ENSG00000221990
ENSG00000008394
ENSG00000104129
ENSG00000106077
ENSG00000221829
ENSG00000197858
ENSG00000168259
ENSG00000250299
ENSG00000137124
ENSG00000105186
ENSG00000131094
ENSG00000095380
ENSG00000135480
ENSG00000136826
ENSG00000134049
ENSG00000133135
ENSG00000124688
ENSG00000255753
ENSG00000276805
ENSG00000236824
ENSG00000130517
ENSG00000164111
ENSG00000130741
ENSG00000140832
ENSG00000185875
ENSG00000185269
ENSG00000104043
ENSG00000158864
ENSG00000137054
ENSG00000101337
ENSG00000006712
ENSG00000272990
ENSG00000204304
ENSG00000100271
ENSG00000177058
ENSG00000138385
ENSG00000072864
ENSG00000171604
ENSG00000217624
ENSG00000229043
ENSG00000104472
ENSG00000068400
ENSG00000136938
ENSG00000105146
ENSG00000130584
ENSG00000283930
ENSG00000232600
ENSG00000079616
ENSG00000091536
ENSG00000178980
ENSG00000129255
ENSG00000115221
ENSG00000071626
ENSG00000259295
ENSG00000156273
ENSG00000165891
ENSG00000018610
ENSG00000131503
ENSG00000183562
ENSG00000102038
ENSG00000232389
ENSG00000186376
ENSG00000189079
ENSG00000102390
ENSG00000079435
ENSG00000088826
ENSG00000156976
ENSG00000101782
ENSG00000102024
ENSG00000141994
ENSG00000067560
ENSG00000185619
ENSG00000228044
ENSG00000246763
ENSG00000188321
ENSG00000231300
ENSG00000197442
ENSG00000184903
ENSG00000096401
ENSG00000144724
ENSG00000071894
ENSG00000101443
ENSG00000287576
ENSG00000235888
ENSG00000126001
ENSG00000177628
ENSG00000278492
ENSG00000176641
ENSG00000186648
ENSG00000196189
ENSG00000268606
ENSG00000275334
ENSG00000250764
ENSG00000273403
ENSG00000251602
ENSG00000163818
ENSG00000141644
ENSG00000176396
ENSG00000119969
ENSG00000163040
ENSG00000183506
ENSG00000164932
ENSG00000249345
ENSG00000198836
ENSG00000235829
ENSG00000277687
ENSG00000114541
ENSG00000197937
ENSG00000204386
ENSG00000159228
ENSG00000100601
ENSG00000174599
ENSG00000137941
ENSG00000230409
ENSG00000132702
ENSG00000132386
ENSG00000135253
ENSG00000137710
ENSG00000264920
ENSG00000232801
ENSG00000164404
ENSG00000129493
ENSG00000105270
ENSG00000270264
ENSG00000188306
ENSG00000124444
ENSG00000196793
ENSG00000109756
ENSG00000167037
ENSG00000276168
ENSG00000234286
ENSG00000174917
ENSG00000235052
ENSG00000121440
ENSG00000253187
ENSG00000157796
ENSG00000159753
ENSG00000004848
ENSG00000106780
ENSG00000020577
ENSG00000198399
ENSG00000237989
ENSG00000287299
ENSG00000244398
ENSG00000196504
ENSG00000159173
ENSG00000160633
ENSG00000135945
ENSG00000161551
ENSG00000122085
ENSG00000182108
ENSG00000271851
ENSG00000070495
ENSG00000155792
ENSG00000106479
ENSG00000118263
ENSG00000261159
ENSG00000052841
ENSG00000162402
ENSG00000204152
ENSG00000225484
ENSG00000204370
ENSG00000243498
ENSG00000121716
ENSG00000167685
ENSG00000168461
ENSG00000283050
ENSG00000233024
Novelgene0038
ENSG00000135605
ENSG00000130540
ENSG00000020426
ENSG00000166188
ENSG00000188783
ENSG00000276292
ENSG00000164919
ENSG00000144040
ENSG00000270062
ENSG00000221838
ENSG00000119396
ENSG00000182742
ENSG00000255992
ENSG00000076984
ENSG00000221914
ENSG00000103544
ENSG00000104081
ENSG00000177150
ENSG00000010318
ENSG00000178093
Novelgene0677
ENSG00000117322
ENSG00000130402
ENSG00000262165
ENSG00000200879
ENSG00000140323
ENSG00000100206
ENSG00000100227
ENSG00000235016
ENSG00000275131
ENSG00000156639
ENSG00000140279
ENSG00000258099
ENSG00000186222
ENSG00000157227
ENSG00000048740
ENSG00000164976
ENSG00000204054
ENSG00000082258
ENSG00000196123
ENSG00000043355
ENSG00000196172
ENSG00000083290
ENSG00000258343
ENSG00000138413
ENSG00000135549
ENSG00000108799
ENSG00000131389
ENSG00000096872
ENSG00000163382
ENSG00000167186
ENSG00000141012
ENSG00000100473
ENSG00000103064
ENSG00000268095
ENSG00000136770
ENSG00000153391
ENSG00000125872
ENSG00000243244
ENSG00000151304
ENSG00000158163
ENSG00000232677
ENSG00000184588
ENSG00000130764
ENSG00000169057
ENSG00000262692
ENSG00000103061
ENSG00000168350
ENSG00000100056
ENSG00000239665
ENSG00000185420
ENSG00000111786
ENSG00000172071
ENSG00000271511
ENSG00000119929
ENSG00000204427
ENSG00000236283
ENSG00000130193
ENSG00000164484
ENSG00000136193
ENSG00000146592
ENSG00000016082
ENSG00000137817
ENSG00000136807
ENSG00000169764
ENSG00000165929
ENSG00000059573
ENSG00000151746
ENSG00000237732
ENSG00000226608
ENSG00000110844
ENSG00000261183
ENSG00000250506
ENSG00000079112
ENSG00000122565
ENSG00000102226
ENSG00000107262
ENSG00000108055
ENSG00000075856
ENSG00000228039
ENSG00000125651
ENSG00000167272
ENSG00000244733
ENSG00000118894
ENSG00000167487
ENSG00000180015
ENSG00000126883
ENSG00000006704
ENSG00000286729
ENSG00000106603
ENSG00000165097
ENSG00000124733
ENSG00000146426
ENSG00000271147
ENSG00000175471
ENSG00000153071
ENSG00000029153
ENSG00000116095
ENSG00000188342
ENSG00000224689
ENSG00000145555
ENSG00000252743
ENSG00000136153
ENSG00000285967
ENSG00000101349
ENSG00000288066
ENSG00000185332
ENSG00000117305
ENSG00000206077
ENSG00000199237
ENSG00000101966
ENSG00000065883
ENSG00000169964
ENSG00000123415
ENSG00000138768
ENSG00000149084
ENSG00000089220
ENSG00000170222
ENSG00000184669
ENSG00000137692
ENSG00000267978
ENSG00000286329
ENSG00000147130
ENSG00000167548
ENSG00000108423
ENSG00000287978
ENSG00000099991
ENSG00000188313
ENSG00000248323
ENSG00000104870
ENSG00000279838
ENSG00000243989
ENSG00000255176
ENSG00000252274
ENSG00000197816
ENSG00000113851
ENSG00000130024
ENSG00000287543
ENSG00000115325
ENSG00000139874
ENSG00000166477
ENSG00000162599
ENSG00000184194
ENSG00000243927
ENSG00000169976
ENSG00000126804
ENSG00000158528
ENSG00000179528
ENSG00000257526
ENSG00000167302
ENSG00000204604
ENSG00000038002
ENSG00000125877
Novelgene0186
ENSG00000163879
ENSG00000156642
ENSG00000265194
ENSG00000143367
ENSG00000113391
ENSG00000063978
ENSG00000148541
ENSG00000151846
ENSG00000165219
ENSG00000259407
ENSG00000124839
ENSG00000177542
ENSG00000138801
ENSG00000233184
ENSG00000198492
ENSG00000118096
ENSG00000117592
ENSG00000262248
ENSG00000198856
ENSG00000272420
ENSG00000256683
ENSG00000128891
Novelgene0613
ENSG00000255152
ENSG00000228175
ENSG00000168754
ENSG00000089177
ENSG00000113569
ENSG00000242612
ENSG00000230082
ENSG00000197321
ENSG00000257086
ENSG00000125744
ENSG00000286176
ENSG00000115556
ENSG00000238000
ENSG00000249743
ENSG00000225439
ENSG00000166971
ENSG00000139890
ENSG00000163138
ENSG00000175518
ENSG00000224505
ENSG00000141068
ENSG00000231431
ENSG00000104863
ENSG00000099331
ENSG00000106006
ENSG00000162144
ENSG00000010030
ENSG00000166949
ENSG00000167797
ENSG00000286025
ENSG00000139613
ENSG00000259673
ENSG00000174943
ENSG00000228903
ENSG00000151470
ENSG00000267203
ENSG00000157833
ENSG00000112130
ENSG00000064419
ENSG00000137571
ENSG00000174891
ENSG00000250799
ENSG00000069011
ENSG00000136856
ENSG00000135205
ENSG00000143858
ENSG00000259479
ENSG00000122786
ENSG00000081791
ENSG00000188868
ENSG00000196748
ENSG00000166006
ENSG00000234042
ENSG00000005302
ENSG00000173715
ENSG00000267571
ENSG00000279386
ENSG00000231764
ENSG00000177465
ENSG00000123545
ENSG00000130856
ENSG00000011275
ENSG00000277791
ENSG00000178585
ENSG00000069493
ENSG00000263002
ENSG00000285796
ENSG00000181798
ENSG00000160113
ENSG00000100883
ENSG00000185046
ENSG00000111775
ENSG00000173230
ENSG00000168101
ENSG00000101104
ENSG00000166595
ENSG00000205078
ENSG00000136560
ENSG00000068489
ENSG00000076826
ENSG00000047597
ENSG00000171236
ENSG00000034713
ENSG00000163694
ENSG00000185803
ENSG00000126603
ENSG00000105427
ENSG00000141349
ENSG00000259354
ENSG00000125895
ENSG00000144354
ENSG00000267795
ENSG00000108511
ENSG00000254739
ENSG00000225138
ENSG00000102805
ENSG00000180061
ENSG00000266445
ENSG00000099954
ENSG00000185917
ENSG00000160094
ENSG00000177932
ENSG00000272872
ENSG00000253010
ENSG00000105926
ENSG00000120899
ENSG00000196922
ENSG00000170919
ENSG00000229205
ENSG00000196660
ENSG00000134030
ENSG00000217094
ENSG00000163171
ENSG00000274115
ENSG00000167525
ENSG00000163499
ENSG00000146376
ENSG00000172939
ENSG00000106009
ENSG00000242259
ENSG00000156535
ENSG00000152404
ENSG00000175221
ENSG00000005238
ENSG00000235919
ENSG00000100614
ENSG00000082153
ENSG00000124614
ENSG00000070371
ENSG00000111875
ENSG00000107249
ENSG00000131473
ENSG00000055332
ENSG00000198843
ENSG00000283691
ENSG00000106459
ENSG00000174775
ENSG00000063761
ENSG00000148411
ENSG00000141252
ENSG00000104723
ENSG00000148400
ENSG00000141646
ENSG00000261801
ENSG00000214192
ENSG00000257621
ENSG00000153814
ENSG00000142396
ENSG00000241127
ENSG00000174080
ENSG00000105202
ENSG00000105393
ENSG00000231770
ENSG00000253873
ENSG00000100364
ENSG00000136436
ENSG00000265808
ENSG00000240972
ENSG00000104450
ENSG00000162413
ENSG00000145428
ENSG00000276523
ENSG00000158486
ENSG00000118292
ENSG00000101412
ENSG00000139718
ENSG00000233101
ENSG00000168702
ENSG00000099822
ENSG00000207607
ENSG00000162227
ENSG00000151893
ENSG00000103051
ENSG00000183978
ENSG00000065183
ENSG00000139211
ENSG00000236117
ENSG00000125775
ENSG00000176894
ENSG00000013561
ENSG00000113924
ENSG00000227527
ENSG00000240344
ENSG00000116288
ENSG00000276529
ENSG00000165973
ENSG00000162521
ENSG00000067182
ENSG00000237976
ENSG00000164576
ENSG00000146729
ENSG00000261338
ENSG00000167792
ENSG00000165490
ENSG00000134716
ENSG00000147274
ENSG00000147548
ENSG00000157992
ENSG00000182983
ENSG00000125968
ENSG00000174607
ENSG00000162604
ENSG00000214944
ENSG00000163220
ENSG00000151502
ENSG00000152291
ENSG00000236200
ENSG00000150347
ENSG00000064933
ENSG00000038274
ENSG00000251639
ENSG00000171840
ENSG00000141753
ENSG00000232536
ENSG00000092295
ENSG00000275888
ENSG00000183258
ENSG00000149925
ENSG00000196812
ENSG00000159166
ENSG00000062598
ENSG00000230074
ENSG00000178764
ENSG00000255042
ENSG00000148840
ENSG00000249846
ENSG00000229431
Novelgene0326
ENSG00000120738
ENSG00000086504
ENSG00000167642
ENSG00000177981
ENSG00000186001
ENSG00000272031
ENSG00000135837
ENSG00000116906
ENSG00000073584
ENSG00000147383
ENSG00000101680
ENSG00000081026
ENSG00000160050
ENSG00000119986
ENSG00000179841
ENSG00000117523
ENSG00000105708
ENSG00000171862
ENSG00000180638
ENSG00000251611
ENSG00000111615
ENSG00000205559
ENSG00000146830
ENSG00000142675
ENSG00000141519
ENSG00000266235
ENSG00000131370
ENSG00000197713
ENSG00000147123
ENSG00000001036
ENSG00000229886
ENSG00000204371
ENSG00000125741
ENSG00000251369
ENSG00000255182
ENSG00000121621
ENSG00000160193
ENSG00000125864
ENSG00000227232
ENSG00000105443
ENSG00000183032
ENSG00000114948
ENSG00000139793
ENSG00000116991
ENSG00000126062
ENSG00000118922
ENSG00000107872
ENSG00000154079
ENSG00000111716
ENSG00000253313
ENSG00000261239
ENSG00000173511
ENSG00000119689
ENSG00000162298
ENSG00000273137
ENSG00000115361
ENSG00000046774
ENSG00000105373
ENSG00000150773
ENSG00000127720
ENSG00000106367
ENSG00000280953
ENSG00000132517
ENSG00000259322
Novelgene0061
ENSG00000162551
ENSG00000278266
ENSG00000276672
ENSG00000160218
ENSG00000249592
ENSG00000136158
ENSG00000135519
ENSG00000272931
ENSG00000259823
ENSG00000274180
ENSG00000048028
ENSG00000263826
ENSG00000243979
ENSG00000232838
ENSG00000072849
ENSG00000180346
ENSG00000143167
ENSG00000179044
ENSG00000263606
ENSG00000184731
ENSG00000179833
ENSG00000230397
ENSG00000198625
ENSG00000166681
ENSG00000166153
ENSG00000129028
ENSG00000248334
ENSG00000103528
ENSG00000226051
ENSG00000227827
ENSG00000141298
ENSG00000174903
ENSG00000145014
ENSG00000189283
ENSG00000167315
ENSG00000165118
ENSG00000269958
ENSG00000129521
ENSG00000265749
ENSG00000271966
ENSG00000137269
ENSG00000116138
ENSG00000286724
ENSG00000279443
ENSG00000115525
ENSG00000163497
ENSG00000264522
ENSG00000054356
ENSG00000198042
ENSG00000269973
ENSG00000238260
ENSG00000178631
ENSG00000250829
ENSG00000229953
ENSG00000196295
ENSG00000139746
ENSG00000144283
ENSG00000107014
ENSG00000117410
ENSG00000233328
ENSG00000156253
ENSG00000198839
ENSG00000268403
ENSG00000204261
ENSG00000110931
ENSG00000263512
ENSG00000175324
ENSG00000196236
ENSG00000176890
ENSG00000134504
ENSG00000109265
ENSG00000198818
ENSG00000101638
ENSG00000189050
ENSG00000188452
ENSG00000271133
ENSG00000138442
ENSG00000146166
ENSG00000120690
ENSG00000132432
ENSG00000140398
ENSG00000114767
ENSG00000268471
ENSG00000125124
ENSG00000268756
ENSG00000147400
ENSG00000105287
ENSG00000075089
ENSG00000101191
ENSG00000075218
ENSG00000137075
ENSG00000168883
ENSG00000134283
ENSG00000058729
ENSG00000136295
ENSG00000163159
ENSG00000152990
ENSG00000270987
ENSG00000177600
ENSG00000163806
ENSG00000148153
ENSG00000137474
ENSG00000146112
ENSG00000179362
ENSG00000138078
ENSG00000196878
ENSG00000135637
ENSG00000136935
ENSG00000213189
ENSG00000176542
ENSG00000186625
ENSG00000160321
ENSG00000204745
ENSG00000089876
ENSG00000164897
ENSG00000113231
ENSG00000197536
ENSG00000107404
ENSG00000175164
ENSG00000156502
ENSG00000155636
ENSG00000144134
ENSG00000275025
ENSG00000213401
ENSG00000287737
ENSG00000084733
Novelgene0708
ENSG00000196511
ENSG00000067191
ENSG00000170634
ENSG00000110911
ENSG00000197077
ENSG00000243302
ENSG00000273061
ENSG00000174010
ENSG00000196177
ENSG00000175893
ENSG00000175928
ENSG00000157985
ENSG00000219747
ENSG00000156671
ENSG00000169251
ENSG00000143621
ENSG00000139505
ENSG00000138095
ENSG00000181004
ENSG00000205744
ENSG00000260011
ENSG00000215126
ENSG00000275582
ENSG00000182606
ENSG00000204574
ENSG00000143669
ENSG00000158874
ENSG00000128573
ENSG00000143797
ENSG00000178761
ENSG00000141543
ENSG00000251161
ENSG00000088386
ENSG00000006025
ENSG00000075651
ENSG00000277681
ENSG00000176125
ENSG00000215712
ENSG00000234711
ENSG00000133401
ENSG00000171492
Novelgene0388
ENSG00000091009
ENSG00000238105
ENSG00000258521
ENSG00000237172
ENSG00000185728
ENSG00000260097
ENSG00000149054
ENSG00000196700
ENSG00000237441
ENSG00000079308
ENSG00000113643
ENSG00000148337
ENSG00000164039
ENSG00000254352
ENSG00000136141
ENSG00000179115
ENSG00000242798
ENSG00000207923
ENSG00000139266
ENSG00000270116
ENSG00000198563
ENSG00000155099
ENSG00000131242
ENSG00000132024
ENSG00000233613
ENSG00000101152
ENSG00000079739
ENSG00000269662
ENSG00000112378
ENSG00000104885
ENSG00000148516
ENSG00000152767
ENSG00000107105
ENSG00000126777
ENSG00000119673
ENSG00000102054
ENSG00000105676
ENSG00000224417
ENSG00000176444
ENSG00000183617
ENSG00000122490
ENSG00000166128
ENSG00000169933
ENSG00000151117
ENSG00000267353
ENSG00000169972
ENSG00000269937
ENSG00000102393
ENSG00000197050
ENSG00000164244
ENSG00000171204
ENSG00000220804
ENSG00000188211
ENSG00000021574
ENSG00000259838
ENSG00000157349
ENSG00000241634
ENSG00000081138
ENSG00000124787
ENSG00000204138
ENSG00000278765
ENSG00000104218
ENSG00000111291
ENSG00000271751
ENSG00000165030
ENSG00000133639
ENSG00000169018
ENSG00000115282
ENSG00000173436
ENSG00000144362
ENSG00000116285
ENSG00000106689
ENSG00000075426
ENSG00000175193
ENSG00000132356
ENSG00000025772
ENSG00000120889
ENSG00000116815
ENSG00000049860
ENSG00000273096
ENSG00000204625
Novelgene0207
ENSG00000198780
ENSG00000169118
ENSG00000162999
ENSG00000090989
ENSG00000168246
ENSG00000070476
ENSG00000185507
ENSG00000180357
ENSG00000267980
ENSG00000065833
ENSG00000128590
ENSG00000183850
Novelgene0096
ENSG00000105298
ENSG00000165525
ENSG00000252516
ENSG00000272686
ENSG00000094975
ENSG00000088451
ENSG00000287595
ENSG00000104369
ENSG00000112972
ENSG00000167380
ENSG00000130783
ENSG00000106688
ENSG00000237637
ENSG00000114670
ENSG00000057935
ENSG00000258056
ENSG00000135823
ENSG00000022976
ENSG00000132274
ENSG00000242299
ENSG00000166900
ENSG00000171219
ENSG00000115084
ENSG00000153037
ENSG00000147676
ENSG00000101182
ENSG00000269001
ENSG00000241135
ENSG00000165195
ENSG00000115368
ENSG00000116514
ENSG00000119004
ENSG00000085760
ENSG00000223060
ENSG00000135047
ENSG00000205871
ENSG00000119318
ENSG00000171150
ENSG00000104897
ENSG00000197323
ENSG00000147813
ENSG00000168411
ENSG00000263412
ENSG00000182901
ENSG00000265753
ENSG00000105388
ENSG00000164972
ENSG00000172819
ENSG00000144029
ENSG00000109881
ENSG00000242574
ENSG00000198912
ENSG00000132467
ENSG00000204227
ENSG00000143256
ENSG00000128408
ENSG00000160606
ENSG00000146242
ENSG00000071082
ENSG00000144451
ENSG00000083223
ENSG00000255224
ENSG00000185869
ENSG00000275166
ENSG00000265995
ENSG00000105323
ENSG00000164877
ENSG00000184436
ENSG00000065357
ENSG00000167962
ENSG00000151748
ENSG00000127955
ENSG00000105372
Novelgene0074
ENSG00000105576
ENSG00000078124
ENSG00000083535
ENSG00000135404
ENSG00000187954
ENSG00000232065
ENSG00000152785
ENSG00000105402
ENSG00000197020
ENSG00000164096
ENSG00000254670
ENSG00000129657
ENSG00000184178
Novelgene0271
ENSG00000197622
ENSG00000151725
ENSG00000213420
ENSG00000287697
ENSG00000270325
ENSG00000152749
ENSG00000149089
ENSG00000121380
ENSG00000135838
ENSG00000197136
ENSG00000154310
ENSG00000206936
ENSG00000117118
ENSG00000164669
ENSG00000101773
ENSG00000137802
ENSG00000089902
ENSG00000266714
ENSG00000100567
ENSG00000235698
ENSG00000261924
ENSG00000261115
ENSG00000265855
ENSG00000164663
ENSG00000124466
ENSG00000152061
ENSG00000099194
ENSG00000196187
ENSG00000176771
ENSG00000269834
ENSG00000271646
ENSG00000137513
ENSG00000130544
ENSG00000130775
ENSG00000176225
ENSG00000171100
ENSG00000160588
ENSG00000173918
ENSG00000023228
ENSG00000184203
ENSG00000115998
ENSG00000125676
ENSG00000196642
ENSG00000151116
ENSG00000213397
ENSG00000145781
ENSG00000198729
ENSG00000275833
ENSG00000136238
ENSG00000186432
ENSG00000153485
ENSG00000231443
ENSG00000263745
ENSG00000131269
ENSG00000253686
ENSG00000133997
ENSG00000138092
ENSG00000197841
ENSG00000137821
ENSG00000135931
ENSG00000188846
ENSG00000149922
ENSG00000270820
ENSG00000276043
ENSG00000227329
ENSG00000179295
ENSG00000262814
ENSG00000119917
ENSG00000182957
ENSG00000155393
Novelgene0020
ENSG00000282826
ENSG00000197608
ENSG00000187231
ENSG00000157212
ENSG00000230562
ENSG00000197448
Novelgene0246
ENSG00000170153
ENSG00000170537
ENSG00000204869
ENSG00000196072
ENSG00000110723
ENSG00000162994
ENSG00000158019
ENSG00000151729
ENSG00000149256
ENSG00000207200
ENSG00000244038
ENSG00000171574
ENSG00000265205
ENSG00000113966
ENSG00000167770
ENSG00000169871
ENSG00000272447
ENSG00000264364
ENSG00000287064
ENSG00000030419
ENSG00000179743
ENSG00000177479
ENSG00000189339
ENSG00000152804
ENSG00000176783
ENSG00000142207
ENSG00000213967
ENSG00000232112
ENSG00000131471
ENSG00000180934
ENSG00000204091
ENSG00000275342
ENSG00000118898
ENSG00000238713
ENSG00000124104
ENSG00000055609
ENSG00000167700
ENSG00000277639
ENSG00000273344
ENSG00000117148
ENSG00000162191
ENSG00000149418
ENSG00000139131
ENSG00000157625
ENSG00000130810
ENSG00000163704
ENSG00000122882
ENSG00000128059
ENSG00000224635
ENSG00000089682
ENSG00000160410
ENSG00000013503
ENSG00000178917
ENSG00000149658
ENSG00000163491
ENSG00000088367
ENSG00000135249
ENSG00000186446
ENSG00000223813
ENSG00000230506
ENSG00000279348
ENSG00000059145
ENSG00000111670
ENSG00000162676
ENSG00000168763
ENSG00000231074
ENSG00000104679
ENSG00000122176
ENSG00000228577
ENSG00000176476
ENSG00000273650
ENSG00000261366
ENSG00000115568
Novelgene0481
ENSG00000207342
ENSG00000204650
ENSG00000247516
ENSG00000223849
ENSG00000258568
ENSG00000223478
ENSG00000148690
ENSG00000138231
ENSG00000090581
ENSG00000146834
ENSG00000247081
ENSG00000266124
ENSG00000156050
Novelgene0187
ENSG00000138796
ENSG00000105677
ENSG00000177051
ENSG00000132196
ENSG00000211956
ENSG00000137364
ENSG00000133985
ENSG00000100258
ENSG00000270804
ENSG00000110628
ENSG00000160948
ENSG00000125508
ENSG00000202337
ENSG00000099785
ENSG00000170515
ENSG00000141759
ENSG00000164088
ENSG00000123131
ENSG00000035403
ENSG00000272186
ENSG00000259081
ENSG00000113161
ENSG00000260565
ENSG00000141524
ENSG00000120158
ENSG00000266126
ENSG00000084734
ENSG00000254197
ENSG00000096092
ENSG00000172273
ENSG00000115866
ENSG00000155621
ENSG00000078043
ENSG00000224034
ENSG00000185338
ENSG00000183963
ENSG00000233799
ENSG00000160959
ENSG00000130396
ENSG00000270061
ENSG00000104738
ENSG00000205339
ENSG00000226174
ENSG00000135439
ENSG00000178966
ENSG00000284651
ENSG00000103423
ENSG00000244627
ENSG00000091651
ENSG00000120896
ENSG00000149503
ENSG00000143321
ENSG00000123843
ENSG00000159714
ENSG00000112406
ENSG00000278654
ENSG00000173889
ENSG00000267076
ENSG00000167280
ENSG00000112473
ENSG00000116704
ENSG00000113838
ENSG00000228519
ENSG00000125611
ENSG00000132128
ENSG00000148187
ENSG00000198932
ENSG00000120437
ENSG00000164024
ENSG00000205583
ENSG00000062194
ENSG00000112561
ENSG00000003137
ENSG00000129535
ENSG00000198728
ENSG00000153363
ENSG00000035687
ENSG00000232531
ENSG00000234618
ENSG00000034152
ENSG00000157224
ENSG00000136718
ENSG00000277548
ENSG00000174842
ENSG00000255568
ENSG00000137404
ENSG00000277586
ENSG00000116785
ENSG00000283599
ENSG00000270872
ENSG00000260428
ENSG00000283273
ENSG00000140297
ENSG00000185974
ENSG00000142794
ENSG00000135677
ENSG00000152380
ENSG00000129636
ENSG00000162928
ENSG00000007376
ENSG00000105518
ENSG00000184402
ENSG00000164830
ENSG00000267565
ENSG00000106588
ENSG00000215305
ENSG00000234068
ENSG00000150893
ENSG00000286042
ENSG00000123453
ENSG00000112242
ENSG00000095951
ENSG00000152078
ENSG00000114739
ENSG00000179627
ENSG00000197483
ENSG00000200257
ENSG00000100124
ENSG00000240751
ENSG00000114770
ENSG00000133935
ENSG00000234585
ENSG00000092051
ENSG00000164406
ENSG00000187609
ENSG00000123607
ENSG00000169031
ENSG00000272645
ENSG00000168807
ENSG00000169951
ENSG00000066117
ENSG00000248873
ENSG00000204390
ENSG00000179950
ENSG00000177700
ENSG00000260000
ENSG00000285693
ENSG00000131943
ENSG00000205250
ENSG00000164609
ENSG00000272341
ENSG00000135148
ENSG00000266066
ENSG00000138646
ENSG00000159212
ENSG00000139154
ENSG00000146063
ENSG00000155980
ENSG00000164087
ENSG00000175756
ENSG00000197106
ENSG00000166578
ENSG00000233426
ENSG00000077458
ENSG00000258741
ENSG00000134262
ENSG00000074603
ENSG00000236308
ENSG00000137094
ENSG00000137776
ENSG00000198763
ENSG00000255153
ENSG00000175879
ENSG00000127366
ENSG00000085871
ENSG00000110958
ENSG00000215114
ENSG00000146267
ENSG00000189266
ENSG00000281005
ENSG00000135622
ENSG00000211651
ENSG00000196670
ENSG00000092621
ENSG00000204147
ENSG00000130313
ENSG00000255566
ENSG00000244165
ENSG00000163125
ENSG00000176046
ENSG00000116874
ENSG00000127564
ENSG00000109738
ENSG00000113360
ENSG00000197599
ENSG00000157911
ENSG00000068650
ENSG00000166145
ENSG00000257176
ENSG00000101247
ENSG00000146282
ENSG00000270011
ENSG00000138101
ENSG00000242575
ENSG00000181472
ENSG00000267480
ENSG00000091136
ENSG00000218350
ENSG00000177885
ENSG00000225022
ENSG00000084093
ENSG00000128268
ENSG00000164944
ENSG00000187621
ENSG00000197619
ENSG00000129187
ENSG00000285103
ENSG00000162104
ENSG00000169045
ENSG00000224546
ENSG00000063169
ENSG00000244045
ENSG00000143158
ENSG00000100744
ENSG00000162373
ENSG00000077348
ENSG00000114654
ENSG00000265790
ENSG00000129990
ENSG00000020922
ENSG00000224631
ENSG00000267456
ENSG00000174886
ENSG00000145545
ENSG00000131725
ENSG00000143919
ENSG00000227674
ENSG00000170545
ENSG00000145050
ENSG00000164751
ENSG00000161714
ENSG00000227388
ENSG00000137714
ENSG00000218510
ENSG00000204228
ENSG00000200913
ENSG00000275215
ENSG00000183431
ENSG00000117385
ENSG00000261118
ENSG00000115020
ENSG00000163319
ENSG00000170581
ENSG00000100003
ENSG00000130956
ENSG00000013573
ENSG00000169612
ENSG00000277972
ENSG00000172159
ENSG00000167100
ENSG00000263551
ENSG00000137700
ENSG00000246985
ENSG00000136261
ENSG00000120733
ENSG00000136731
ENSG00000010322
ENSG00000099624
ENSG00000135241
ENSG00000150991
ENSG00000165006
ENSG00000116668
ENSG00000254844
ENSG00000075790
ENSG00000197774
ENSG00000144659
ENSG00000277969
ENSG00000100139
ENSG00000278703
ENSG00000114859
ENSG00000141551
ENSG00000171792
ENSG00000167258
ENSG00000158483
ENSG00000183840
ENSG00000115966
ENSG00000131748
ENSG00000135951
ENSG00000105771
ENSG00000135597
ENSG00000141905
ENSG00000118620
ENSG00000148773
ENSG00000123064
ENSG00000156873
ENSG00000163950
ENSG00000212978
ENSG00000175793
ENSG00000109111
ENSG00000134014
ENSG00000131831
ENSG00000148814
ENSG00000163597
ENSG00000067208
ENSG00000196208
ENSG00000158715
ENSG00000132613
ENSG00000279168
ENSG00000186184
ENSG00000265474
ENSG00000103197
ENSG00000215252
ENSG00000139437
ENSG00000112367
ENSG00000095787
ENSG00000220848
ENSG00000198855
ENSG00000135535
ENSG00000279059
ENSG00000156110
ENSG00000124098
ENSG00000163808
ENSG00000158815
ENSG00000123066
ENSG00000186301
ENSG00000235478
ENSG00000162804
ENSG00000145817
Novelgene0392
ENSG00000111644
ENSG00000132740
ENSG00000156171
ENSG00000145358
ENSG00000185495
ENSG00000154144
ENSG00000213614
ENSG00000142230
ENSG00000069424
ENSG00000153140
ENSG00000156414
ENSG00000153982
ENSG00000213741
ENSG00000148655
ENSG00000141458
ENSG00000147471
ENSG00000108797
ENSG00000227946
ENSG00000141429
ENSG00000283464
ENSG00000180304
ENSG00000221886
ENSG00000247828
ENSG00000140943
ENSG00000138031
ENSG00000163798
ENSG00000286303
ENSG00000172992
ENSG00000258732
ENSG00000108557
ENSG00000272168
ENSG00000263893
ENSG00000287710
ENSG00000163072
ENSG00000100726
ENSG00000156049
ENSG00000135842
ENSG00000115226
ENSG00000250397
ENSG00000187581
ENSG00000165475
ENSG00000229833
ENSG00000257084
ENSG00000224295
ENSG00000119333
ENSG00000213462
ENSG00000036257
ENSG00000142185
ENSG00000153956
ENSG00000214827
ENSG00000221887
Novelgene0580
ENSG00000254893
ENSG00000188997
ENSG00000197170
ENSG00000179766
ENSG00000162851
ENSG00000163960
ENSG00000134812
ENSG00000168476
ENSG00000161981
ENSG00000163156
ENSG00000100034
ENSG00000204969
ENSG00000142544
ENSG00000274386
ENSG00000177169
ENSG00000138621
ENSG00000197457
ENSG00000172167
ENSG00000167699
ENSG00000269737
ENSG00000172270
ENSG00000140474
ENSG00000146950
ENSG00000214783
ENSG00000135643
ENSG00000119912
ENSG00000171105
ENSG00000089154
ENSG00000213347
ENSG00000138777
ENSG00000124370
ENSG00000134884
ENSG00000154122
ENSG00000186529
ENSG00000239763
ENSG00000162775
ENSG00000204959
ENSG00000230280
ENSG00000010438
ENSG00000266063
ENSG00000108094
ENSG00000115415
ENSG00000228852
ENSG00000204348
ENSG00000109323
ENSG00000286443
ENSG00000118849
ENSG00000164442
ENSG00000166959
ENSG00000167721
ENSG00000266602
ENSG00000171135
ENSG00000229986
ENSG00000174231
ENSG00000179029
ENSG00000266450
ENSG00000123191
ENSG00000273174
ENSG00000048342
ENSG00000224078
ENSG00000143390
ENSG00000265298
ENSG00000119574
ENSG00000196911
ENSG00000240038
ENSG00000163738
ENSG00000067177
ENSG00000158828
ENSG00000269313
ENSG00000211957
ENSG00000107443
ENSG00000160293
ENSG00000258986
ENSG00000164967
ENSG00000205133
ENSG00000272910
ENSG00000132429
ENSG00000156697
ENSG00000130811
ENSG00000082516
ENSG00000156709
ENSG00000074800
ENSG00000140319
ENSG00000166963
ENSG00000274191
ENSG00000065328
ENSG00000198355
ENSG00000096063
ENSG00000149231
ENSG00000172062
ENSG00000242802
ENSG00000124571
ENSG00000168803
ENSG00000246089
ENSG00000261628
ENSG00000215424
ENSG00000167861
ENSG00000131446
ENSG00000233912
ENSG00000063015
ENSG00000138794
ENSG00000169139
ENSG00000174749
ENSG00000005175
ENSG00000267404
ENSG00000171119
ENSG00000109066
ENSG00000249007
ENSG00000273033
ENSG00000144713
ENSG00000207359
ENSG00000090263
ENSG00000129749
ENSG00000259319
ENSG00000011566
ENSG00000144120
ENSG00000067601
ENSG00000243224
ENSG00000251676
ENSG00000274756
ENSG00000128159
ENSG00000176261
ENSG00000254726
ENSG00000163956
ENSG00000075461
ENSG00000225259
ENSG00000072858
ENSG00000277149
ENSG00000169679
ENSG00000147481
ENSG00000070031
ENSG00000240990
ENSG00000178127
ENSG00000257702
ENSG00000143995
ENSG00000261236
ENSG00000229666
ENSG00000255129
ENSG00000109089
ENSG00000164715
ENSG00000182459
ENSG00000166266
ENSG00000201772
ENSG00000196118
ENSG00000127528
ENSG00000273712
ENSG00000180263
ENSG00000161180
ENSG00000144746
ENSG00000163449
ENSG00000228057
ENSG00000027697
ENSG00000234975
ENSG00000137673
ENSG00000229152
ENSG00000226200
ENSG00000109805
ENSG00000226266
ENSG00000241388
ENSG00000125850
ENSG00000186638
ENSG00000171903
ENSG00000286585
ENSG00000006744
ENSG00000205084
ENSG00000144048
ENSG00000068912
ENSG00000254851
ENSG00000171033
ENSG00000183291
ENSG00000270863
ENSG00000123892
ENSG00000100311
ENSG00000071051
ENSG00000134597
ENSG00000254885
ENSG00000166068
ENSG00000213881
ENSG00000198873
ENSG00000149599
ENSG00000275234
ENSG00000143761
ENSG00000249790
ENSG00000159792
ENSG00000139318
ENSG00000137801
ENSG00000244687
ENSG00000261664
ENSG00000138061
ENSG00000213468
ENSG00000276570
ENSG00000272711
ENSG00000168303
ENSG00000278763
ENSG00000177854
ENSG00000236432
ENSG00000122484
ENSG00000047365
ENSG00000282995
ENSG00000272599
ENSG00000170540
ENSG00000243433
ENSG00000277072
ENSG00000131127
ENSG00000167113
ENSG00000083807
ENSG00000227001
ENSG00000165121
Novelgene0629
ENSG00000244998
ENSG00000115827
ENSG00000256128
ENSG00000166349
ENSG00000151849
ENSG00000167536
ENSG00000119685
ENSG00000228302
ENSG00000009844
ENSG00000184182
ENSG00000254859
ENSG00000196169
ENSG00000165671
ENSG00000101849
ENSG00000270038
ENSG00000232882
ENSG00000138375
ENSG00000111879
ENSG00000283491
ENSG00000270890
ENSG00000207750
ENSG00000018236
ENSG00000238273
ENSG00000165553
ENSG00000256771
ENSG00000007080
ENSG00000228327
ENSG00000228794
ENSG00000178803
ENSG00000146232
ENSG00000116584
ENSG00000199471
ENSG00000196116
ENSG00000169570
ENSG00000100441
ENSG00000162972
ENSG00000260853
ENSG00000166439
ENSG00000114248
ENSG00000263675
ENSG00000112983
ENSG00000160145
ENSG00000254013
ENSG00000126561
ENSG00000126254
ENSG00000019995
ENSG00000137312
ENSG00000250027
ENSG00000132463
ENSG00000152377
ENSG00000196482
ENSG00000142945
ENSG00000143742
ENSG00000156802
ENSG00000182158
ENSG00000008324
ENSG00000267733
ENSG00000196747
ENSG00000160404
ENSG00000121858
ENSG00000162650
ENSG00000088888
ENSG00000140950
ENSG00000196867
ENSG00000137767
ENSG00000004478
ENSG00000169592
ENSG00000235899
ENSG00000173113
ENSG00000256060
ENSG00000168061
ENSG00000187678
ENSG00000140465
ENSG00000268362
ENSG00000110172
ENSG00000140365
ENSG00000164023
ENSG00000100604
ENSG00000151632
ENSG00000224189
ENSG00000197122
ENSG00000109705
ENSG00000124535
ENSG00000218283
ENSG00000272870
ENSG00000158636
ENSG00000231806
ENSG00000226074
ENSG00000205213
ENSG00000169105
ENSG00000164414
ENSG00000174606
ENSG00000166598
ENSG00000052723
ENSG00000165502
ENSG00000160336
ENSG00000123575
ENSG00000111276
ENSG00000175166
ENSG00000179335
ENSG00000113763
ENSG00000138398
ENSG00000272379
ENSG00000260337
ENSG00000267374
ENSG00000114988
ENSG00000234494
ENSG00000187951
ENSG00000188372
ENSG00000170190
ENSG00000213762
ENSG00000274641
ENSG00000182087
ENSG00000006837
ENSG00000007384
ENSG00000240225
ENSG00000266507
ENSG00000006047
ENSG00000178773
ENSG00000186479
ENSG00000186106
ENSG00000163354
ENSG00000279792
ENSG00000266074
ENSG00000113369
ENSG00000153714
ENSG00000099995
ENSG00000164305
ENSG00000151611
ENSG00000164061
ENSG00000174442
ENSG00000118200
ENSG00000230453
ENSG00000124198
ENSG00000261094
ENSG00000122696
ENSG00000172183
ENSG00000061676
ENSG00000007402
ENSG00000169062
ENSG00000099284
ENSG00000178974
ENSG00000085741
ENSG00000105948
ENSG00000280022
ENSG00000157916
ENSG00000106261
ENSG00000228251
ENSG00000230183
ENSG00000111725
ENSG00000205572
ENSG00000258769
ENSG00000101384
ENSG00000232104
ENSG00000153976
ENSG00000220161
ENSG00000101076
ENSG00000235568
ENSG00000042429
ENSG00000232533
ENSG00000226180
ENSG00000285752
ENSG00000167772
ENSG00000112210
ENSG00000158290
ENSG00000109814
ENSG00000124214
ENSG00000261761
ENSG00000269072
ENSG00000236540
ENSG00000133316
ENSG00000279696
ENSG00000273343
ENSG00000124702
ENSG00000130203
ENSG00000169429
ENSG00000067704
ENSG00000184216
ENSG00000152348
ENSG00000280206
ENSG00000178038
ENSG00000259502
ENSG00000114166
ENSG00000278771
ENSG00000126456
ENSG00000286868
Novelgene0699
ENSG00000157110
Novelgene0095
ENSG00000063438
ENSG00000273014
ENSG00000110218
ENSG00000144455
ENSG00000182687
ENSG00000154928
ENSG00000102316
ENSG00000125450
ENSG00000151882
ENSG00000162777
ENSG00000247708
ENSG00000247240
ENSG00000107099
ENSG00000205628
ENSG00000251880
ENSG00000003756
ENSG00000100596
ENSG00000235501
ENSG00000111144
ENSG00000150403
ENSG00000201900
ENSG00000233155
ENSG00000252916
ENSG00000117153
ENSG00000120324
ENSG00000174145
ENSG00000164924
ENSG00000088812
ENSG00000133961
ENSG00000172531
ENSG00000197969
ENSG00000140577
ENSG00000144959
ENSG00000272602
ENSG00000167554
ENSG00000076053
ENSG00000235301
ENSG00000102103
ENSG00000256417
ENSG00000007216
ENSG00000100802
ENSG00000197162
ENSG00000170265
ENSG00000134569
ENSG00000110987
ENSG00000198758
ENSG00000225137
ENSG00000177370
ENSG00000155876
ENSG00000151692
ENSG00000241359
ENSG00000184445
ENSG00000144468
ENSG00000023608
ENSG00000185736
ENSG00000103034
ENSG00000227195
ENSG00000103254
ENSG00000176531
ENSG00000012983
ENSG00000267508
ENSG00000088543
ENSG00000141741
ENSG00000257178
ENSG00000213889
ENSG00000162997
ENSG00000163104
ENSG00000137522
ENSG00000286799
ENSG00000112137
ENSG00000168267
ENSG00000204356
ENSG00000076944
ENSG00000177868
ENSG00000225422
ENSG00000175482
ENSG00000164031
ENSG00000108666
ENSG00000171206
Novelgene0087
ENSG00000236830
ENSG00000124541
ENSG00000144597
ENSG00000277053
ENSG00000176700
ENSG00000115875
ENSG00000114735
ENSG00000117697
ENSG00000227689
ENSG00000179915
ENSG00000204592
ENSG00000128524
ENSG00000150540
ENSG00000196275
ENSG00000117500
ENSG00000170525
ENSG00000162433
ENSG00000158106
ENSG00000160014
ENSG00000135090
ENSG00000159208
ENSG00000237550
ENSG00000180901
ENSG00000063241
ENSG00000265871
Novelgene0456
ENSG00000186615
ENSG00000164329
ENSG00000111554
ENSG00000183955
ENSG00000105928
ENSG00000131732
ENSG00000033867
ENSG00000177728
ENSG00000127774
ENSG00000274825
ENSG00000286699
ENSG00000164099
ENSG00000234996
ENSG00000172954
ENSG00000198874
ENSG00000279170
ENSG00000236255
ENSG00000148290
ENSG00000162714
ENSG00000275074
ENSG00000278921
ENSG00000001631
ENSG00000196810
ENSG00000197279
ENSG00000261594
ENSG00000104381
ENSG00000070413
ENSG00000149634
ENSG00000070785
ENSG00000175348
ENSG00000254369
ENSG00000251432
ENSG00000180035
ENSG00000147536
ENSG00000092850
ENSG00000198929
ENSG00000167645
ENSG00000175264
ENSG00000139044
ENSG00000272145
ENSG00000106460
ENSG00000186187
ENSG00000135423
ENSG00000139629
ENSG00000120686
ENSG00000160961
ENSG00000245017
ENSG00000196873
ENSG00000120054
ENSG00000234690
ENSG00000172830
ENSG00000106927
ENSG00000196724
ENSG00000099953
ENSG00000276728
ENSG00000197451
ENSG00000125257
ENSG00000110536
ENSG00000172336
ENSG00000176973
ENSG00000112763
ENSG00000143633
ENSG00000203778
ENSG00000159346
ENSG00000135245
ENSG00000141314
ENSG00000250722
ENSG00000142178
ENSG00000126458
ENSG00000070526
ENSG00000119523
ENSG00000169129
ENSG00000259658
ENSG00000113615
ENSG00000111799
ENSG00000172478
ENSG00000178695
ENSG00000259051
ENSG00000100276
ENSG00000132376
ENSG00000149554
ENSG00000128294
ENSG00000103196
ENSG00000244371
ENSG00000215386
ENSG00000230086
ENSG00000267475
ENSG00000236991
ENSG00000107758
ENSG00000188807
ENSG00000174748
ENSG00000119335
ENSG00000080947
ENSG00000213965
ENSG00000198964
ENSG00000089006
ENSG00000276334
ENSG00000199804
ENSG00000124181
ENSG00000102125
ENSG00000123685
ENSG00000224014
ENSG00000127324
ENSG00000128346
ENSG00000145431
ENSG00000120594
ENSG00000264006
ENSG00000006576
ENSG00000166478
ENSG00000113504
ENSG00000175782
ENSG00000141569
ENSG00000100395
ENSG00000011304
ENSG00000196562
ENSG00000164323
ENSG00000276712
ENSG00000160211
ENSG00000129910
ENSG00000104881
ENSG00000135736
ENSG00000226479
ENSG00000024862
ENSG00000048471
ENSG00000042088
Novelgene0556
ENSG00000242689
ENSG00000176658
ENSG00000166450
ENSG00000163817
ENSG00000148396
ENSG00000160062
ENSG00000279368
ENSG00000140350
ENSG00000277406
ENSG00000158545
ENSG00000267729
ENSG00000168439
ENSG00000167377
ENSG00000272097
ENSG00000160124
ENSG00000055208
ENSG00000168612
ENSG00000204379
ENSG00000163626
ENSG00000170145
ENSG00000165584
ENSG00000170345
ENSG00000139278
ENSG00000273271
ENSG00000186076
ENSG00000104812
ENSG00000049089
ENSG00000163577
ENSG00000145349
ENSG00000228436
ENSG00000170412
ENSG00000252112
ENSG00000112306
ENSG00000185518
ENSG00000179057
ENSG00000134882
ENSG00000255085
ENSG00000123454
ENSG00000146828
ENSG00000228477
ENSG00000171606
ENSG00000116212
ENSG00000184465
ENSG00000100983
ENSG00000283597
ENSG00000187726
ENSG00000198231
ENSG00000272183
ENSG00000236526
ENSG00000163512
ENSG00000169860
ENSG00000198146
ENSG00000184967
ENSG00000130589
ENSG00000128739
ENSG00000145416
ENSG00000135111
ENSG00000089289
ENSG00000142089
ENSG00000217236
ENSG00000260418
ENSG00000202279
ENSG00000273472
ENSG00000043591
ENSG00000081692
ENSG00000031691
ENSG00000257698
ENSG00000105193
ENSG00000134013
ENSG00000242198
ENSG00000156256
ENSG00000178188
ENSG00000184056
ENSG00000163517
ENSG00000225398
ENSG00000074964
ENSG00000196204
ENSG00000224543
ENSG00000273226
ENSG00000163481
ENSG00000153317
ENSG00000170315
ENSG00000221926
ENSG00000169562
ENSG00000258199
ENSG00000274020
ENSG00000152049
ENSG00000189114
ENSG00000165156
ENSG00000113638
ENSG00000097007
ENSG00000176402
ENSG00000162627
ENSG00000133315
ENSG00000272764
ENSG00000233461
ENSG00000103510
ENSG00000171865
ENSG00000139192
ENSG00000175170
ENSG00000146574
ENSG00000140497
ENSG00000130726
ENSG00000168096
ENSG00000283047
ENSG00000182264
ENSG00000176340
ENSG00000186281
ENSG00000135083
ENSG00000111679
ENSG00000142634
ENSG00000271601
ENSG00000189306
ENSG00000258947
ENSG00000165675
ENSG00000236924
ENSG00000250067
ENSG00000169925
ENSG00000214433
ENSG00000103495
ENSG00000261659
ENSG00000228486
ENSG00000127337
ENSG00000120322
ENSG00000274002
ENSG00000069849
ENSG00000167107
ENSG00000121851
ENSG00000250133
ENSG00000224596
ENSG00000158079
ENSG00000120708
ENSG00000075391
ENSG00000247315
ENSG00000126890
ENSG00000210082
ENSG00000117620
ENSG00000113593
ENSG00000181274
ENSG00000237719
ENSG00000189042
ENSG00000243156
ENSG00000107829
ENSG00000145864
ENSG00000137216
ENSG00000166278
ENSG00000113396
ENSG00000109670
ENSG00000167515
ENSG00000156162
ENSG00000010626
ENSG00000272807
ENSG00000264349
ENSG00000252192
ENSG00000204382
ENSG00000105953
ENSG00000251664
ENSG00000230461
ENSG00000005020
ENSG00000102287
ENSG00000085719
ENSG00000135297
ENSG00000105281
ENSG00000072401
ENSG00000059588
ENSG00000126262
ENSG00000140259
ENSG00000133872
ENSG00000215769
ENSG00000236756
ENSG00000173456
ENSG00000132286
ENSG00000182628
ENSG00000134905
ENSG00000143322
ENSG00000171045
ENSG00000119720
ENSG00000105656
ENSG00000182552
ENSG00000167202
ENSG00000163590
ENSG00000106100
ENSG00000169710
ENSG00000115091
ENSG00000184220
ENSG00000145331
ENSG00000137218
ENSG00000249348
ENSG00000120885
ENSG00000005700
ENSG00000048052
ENSG00000184154
ENSG00000184007
ENSG00000270157
ENSG00000183208
ENSG00000262766
ENSG00000274967
ENSG00000144730
ENSG00000179277
ENSG00000230715
ENSG00000279720
ENSG00000165948
ENSG00000118960
ENSG00000104321
ENSG00000154380
ENSG00000177076
ENSG00000225205
ENSG00000197859
ENSG00000037474
Novelgene0513
ENSG00000136271
ENSG00000250461
ENSG00000143799
Novelgene0617
ENSG00000139908
ENSG00000254858
ENSG00000143514
ENSG00000272791
ENSG00000130312
ENSG00000003989
ENSG00000174177
ENSG00000178607
ENSG00000280128
ENSG00000137875
ENSG00000135473
ENSG00000167880
ENSG00000205238
ENSG00000189060
ENSG00000055130
ENSG00000250848
ENSG00000137547
ENSG00000167771
ENSG00000100196
ENSG00000249839
Novelgene0348
ENSG00000166352
ENSG00000103707
ENSG00000143344
ENSG00000060140
ENSG00000180228
ENSG00000161542
ENSG00000163508
ENSG00000172869
ENSG00000050820
ENSG00000141428
ENSG00000166441
ENSG00000260773
ENSG00000159348
ENSG00000129292
ENSG00000103152
ENSG00000156467
ENSG00000051382
ENSG00000277159
ENSG00000253738
ENSG00000158716
ENSG00000185684
ENSG00000281398
ENSG00000177984
ENSG00000279255
ENSG00000175931
ENSG00000134900
ENSG00000134070
ENSG00000169299
ENSG00000176393
ENSG00000147852
ENSG00000154642
ENSG00000255571
ENSG00000136866
ENSG00000158850
ENSG00000225151
ENSG00000166912
ENSG00000125991
ENSG00000086061
ENSG00000113812
ENSG00000276571
ENSG00000268869
ENSG00000273145
ENSG00000258743
ENSG00000236279
ENSG00000186480
ENSG00000047410
ENSG00000151575
ENSG00000142599
ENSG00000123395
ENSG00000140675
ENSG00000267500
ENSG00000161133
ENSG00000116833
ENSG00000116221
ENSG00000128708
ENSG00000157999
ENSG00000143382
ENSG00000134326
ENSG00000106829
ENSG00000227398
ENSG00000144034
ENSG00000073169
ENSG00000188659
ENSG00000125351
ENSG00000169255
ENSG00000245556
ENSG00000146416
ENSG00000166938
ENSG00000160058
ENSG00000249915
ENSG00000213018
ENSG00000231587
ENSG00000262454
ENSG00000117640
ENSG00000175606
ENSG00000132204
ENSG00000160917
ENSG00000083544
ENSG00000103187
ENSG00000177463
ENSG00000214021
ENSG00000278768
ENSG00000231999
ENSG00000234281
ENSG00000170242
ENSG00000270326
ENSG00000128191
ENSG00000167550
ENSG00000131558
ENSG00000185088
ENSG00000198604
ENSG00000267199
ENSG00000250420
ENSG00000198346
ENSG00000108176
ENSG00000270953
ENSG00000188986
ENSG00000247077
ENSG00000180776
ENSG00000234949
ENSG00000236516
ENSG00000278922
ENSG00000060688
ENSG00000244005
ENSG00000139517
ENSG00000233654
ENSG00000108587
ENSG00000170949
ENSG00000110107
ENSG00000164187
ENSG00000237445
ENSG00000152086
ENSG00000185022
ENSG00000154655
ENSG00000177576
ENSG00000173988
ENSG00000117758
ENSG00000198918
ENSG00000116985
ENSG00000105968
ENSG00000149091
ENSG00000159199
ENSG00000133275
ENSG00000185024
ENSG00000185838
ENSG00000142655
ENSG00000173218
ENSG00000176994
ENSG00000163785
ENSG00000117899
ENSG00000113649
ENSG00000143248
Novelgene0080
ENSG00000136279
ENSG00000140307
ENSG00000167981
ENSG00000131871
ENSG00000176749
ENSG00000118482
ENSG00000204231
ENSG00000129195
ENSG00000060069
ENSG00000133142
ENSG00000146966
ENSG00000064490
ENSG00000175322
ENSG00000255306
ENSG00000177054
ENSG00000139971
ENSG00000107614
ENSG00000186522
ENSG00000196366
ENSG00000169752
ENSG00000269386
ENSG00000180233
ENSG00000133138
ENSG00000228801
ENSG00000178623
ENSG00000219626
ENSG00000101940
ENSG00000273382
ENSG00000152954
ENSG00000231889
ENSG00000089280
ENSG00000163320
ENSG00000248951
ENSG00000066468
ENSG00000152454
ENSG00000176884
ENSG00000274561
Novelgene0619
ENSG00000238197
ENSG00000189136
ENSG00000149136
ENSG00000103351
ENSG00000153207
ENSG00000186417
ENSG00000223652
ENSG00000119778
ENSG00000271870
ENSG00000187741
ENSG00000002330
ENSG00000259943
ENSG00000141698
ENSG00000125398
ENSG00000259022
ENSG00000136167
ENSG00000135723
ENSG00000152818
ENSG00000236552
ENSG00000160993
ENSG00000137812
ENSG00000170619
ENSG00000166326
ENSG00000165959
ENSG00000011258
ENSG00000137628
ENSG00000245146
ENSG00000267394
ENSG00000198862
ENSG00000163568
ENSG00000101350
ENSG00000111247
ENSG00000142327
ENSG00000162076
ENSG00000213939
ENSG00000196152
ENSG00000196517
Novelgene0491
ENSG00000119487
ENSG00000167779
ENSG00000152234
ENSG00000128578
ENSG00000172348
ENSG00000264080
ENSG00000172296
ENSG00000277363
ENSG00000063046
ENSG00000106565
ENSG00000112699
ENSG00000166747
ENSG00000069966
ENSG00000197006
ENSG00000154309
ENSG00000081853
ENSG00000111412
ENSG00000182866
ENSG00000064270
ENSG00000115297
ENSG00000136875
ENSG00000076108
ENSG00000177697
ENSG00000164300
ENSG00000224738
ENSG00000119431
ENSG00000167528
ENSG00000147604
ENSG00000173805
ENSG00000215154
ENSG00000018408
ENSG00000108684
ENSG00000171863
ENSG00000107537
ENSG00000271425
ENSG00000088882
ENSG00000076242
ENSG00000111845
ENSG00000224080
ENSG00000253729
ENSG00000125834
ENSG00000177971
ENSG00000136813
ENSG00000114554
ENSG00000277998
ENSG00000133119
ENSG00000168280
ENSG00000138660
ENSG00000101557
ENSG00000114784
ENSG00000183010
ENSG00000164764
ENSG00000068903
ENSG00000125870
ENSG00000135749
ENSG00000129472
ENSG00000064042
ENSG00000100503
ENSG00000180573
ENSG00000138138
ENSG00000276644
ENSG00000223705
ENSG00000236643
ENSG00000243667
ENSG00000223756
ENSG00000152147
ENSG00000281538
ENSG00000142949
ENSG00000130935
ENSG00000272994
ENSG00000125945
ENSG00000170275
ENSG00000265519
ENSG00000174628
ENSG00000221978
ENSG00000178297
ENSG00000149743
ENSG00000204209
ENSG00000284540
ENSG00000256340
ENSG00000101546
ENSG00000131043
ENSG00000165325
ENSG00000078304
ENSG00000127125
ENSG00000274423
ENSG00000066923
ENSG00000258655
ENSG00000114805
ENSG00000279444
ENSG00000163918
ENSG00000141577
ENSG00000091262
ENSG00000077616
ENSG00000113732
ENSG00000263753
ENSG00000227051
ENSG00000172534
ENSG00000107897
ENSG00000265800
ENSG00000116096
ENSG00000274721
ENSG00000171843
ENSG00000206888
ENSG00000143434
ENSG00000119138
ENSG00000173960
ENSG00000185262
ENSG00000059378
ENSG00000164112
ENSG00000120063
ENSG00000119640
ENSG00000224800
ENSG00000268902
ENSG00000107643
ENSG00000132793
ENSG00000283929
ENSG00000197980
ENSG00000140416
ENSG00000157470
ENSG00000239704
ENSG00000123552
ENSG00000179240
ENSG00000130545
ENSG00000179134
ENSG00000135373
ENSG00000198832
ENSG00000106400
ENSG00000137135
ENSG00000186020
ENSG00000196584
ENSG00000179119
ENSG00000183826
ENSG00000253930
ENSG00000213593
ENSG00000240108
ENSG00000142182
ENSG00000280254
ENSG00000286389
ENSG00000119771
ENSG00000236397
ENSG00000138964
ENSG00000255139
ENSG00000232196
ENSG00000186812
ENSG00000183935
ENSG00000143702
ENSG00000275449
ENSG00000025434
ENSG00000203326
ENSG00000079785
ENSG00000079332
ENSG00000285531
ENSG00000119865
ENSG00000251414
ENSG00000131069
ENSG00000178222
ENSG00000113460
ENSG00000187534
Novelgene0128
ENSG00000269924
ENSG00000189190
ENSG00000100242
ENSG00000196663
ENSG00000124659
ENSG00000183598
ENSG00000213619
ENSG00000167081
ENSG00000040199
ENSG00000276048
ENSG00000185650
ENSG00000118004
ENSG00000198585
ENSG00000261251
ENSG00000237510
ENSG00000111450
ENSG00000283041
ENSG00000164684
ENSG00000229204
ENSG00000135624
ENSG00000099341
ENSG00000227230
ENSG00000143842
ENSG00000167775
ENSG00000184924
ENSG00000106004
ENSG00000050748
ENSG00000113522
ENSG00000135540
ENSG00000267765
ENSG00000112640
ENSG00000151131
ENSG00000145860
ENSG00000114388
ENSG00000180425
ENSG00000065243
ENSG00000114107
ENSG00000111880
ENSG00000213523
ENSG00000079246
ENSG00000203872
ENSG00000115041
ENSG00000197847
ENSG00000104853
ENSG00000136161
ENSG00000166557
ENSG00000185453
ENSG00000235351
ENSG00000273987
ENSG00000155330
ENSG00000228653
ENSG00000021645
ENSG00000186298
ENSG00000145715
ENSG00000273265
ENSG00000169604
ENSG00000235724
ENSG00000153187
ENSG00000059915
ENSG00000107281
ENSG00000100908
ENSG00000124191
ENSG00000257681
ENSG00000162623
ENSG00000115947
ENSG00000206562
ENSG00000126698
ENSG00000156500
ENSG00000031003
ENSG00000173020
ENSG00000119471
ENSG00000146701
ENSG00000135999
ENSG00000213799
ENSG00000108384
ENSG00000202343
ENSG00000259820
ENSG00000120963
ENSG00000159885
ENSG00000158122
ENSG00000116679
ENSG00000143409
ENSG00000056050
ENSG00000249565
ENSG00000181904
ENSG00000150551
ENSG00000092820
ENSG00000153904
ENSG00000259088
ENSG00000248092
ENSG00000122026
ENSG00000254614
ENSG00000117602
ENSG00000135924
ENSG00000140836
ENSG00000071575
ENSG00000004139
ENSG00000168917
ENSG00000141510
ENSG00000243970
ENSG00000258354
ENSG00000064932
ENSG00000110492
ENSG00000235408
ENSG00000137486
ENSG00000069399
ENSG00000226864
ENSG00000207713
ENSG00000116729
ENSG00000131844
ENSG00000132716
ENSG00000250318
ENSG00000172795
ENSG00000233381
ENSG00000103044
ENSG00000223313
ENSG00000214870
ENSG00000287562
ENSG00000096996
ENSG00000125841
ENSG00000122042
ENSG00000144228
ENSG00000234911
ENSG00000159377
ENSG00000145868
ENSG00000265806
ENSG00000167394
ENSG00000162613
ENSG00000204536
ENSG00000130669
ENSG00000197880
ENSG00000117533
ENSG00000186654
ENSG00000242531
ENSG00000226259
ENSG00000043143
ENSG00000036549
ENSG00000251000
ENSG00000273759
ENSG00000165271
ENSG00000167969
ENSG00000100811
ENSG00000161653
ENSG00000139734
ENSG00000137558
ENSG00000169504
ENSG00000167619
ENSG00000120333
ENSG00000137601
ENSG00000158796
ENSG00000188483
ENSG00000174799
ENSG00000255867
ENSG00000165175
ENSG00000163666
ENSG00000056736
ENSG00000170892
ENSG00000245526
ENSG00000269352
ENSG00000260285
ENSG00000159110
ENSG00000108469
ENSG00000124523
ENSG00000151615
ENSG00000166189
ENSG00000183185
ENSG00000197620
ENSG00000164535
ENSG00000153560
ENSG00000130479
ENSG00000247498
ENSG00000159840
ENSG00000064393
ENSG00000103657
ENSG00000175707
ENSG00000172986
ENSG00000183723
ENSG00000124201
ENSG00000142235
ENSG00000165338
ENSG00000117713
ENSG00000272674
ENSG00000074582
ENSG00000262147
ENSG00000283526
ENSG00000052795
ENSG00000271161
ENSG00000106346
ENSG00000146143
ENSG00000104714
ENSG00000182919
ENSG00000152926
ENSG00000263818
ENSG00000172081
ENSG00000069509
ENSG00000261326
ENSG00000049656
ENSG00000106628
ENSG00000261068
ENSG00000104998
ENSG00000184575
ENSG00000165443
ENSG00000164258
ENSG00000265917
ENSG00000107779
ENSG00000104427
ENSG00000250903
ENSG00000164136
ENSG00000178295
ENSG00000120509
ENSG00000159593
ENSG00000092964
ENSG00000128604
ENSG00000120332
ENSG00000168028
ENSG00000197044
ENSG00000155275
ENSG00000269343
ENSG00000228109
ENSG00000171943
ENSG00000162755
ENSG00000185813
ENSG00000204311
ENSG00000187764
ENSG00000196961
ENSG00000101470
ENSG00000120519
ENSG00000159461
ENSG00000110696
ENSG00000180318
ENSG00000172037
ENSG00000151148
ENSG00000102595
ENSG00000271533
ENSG00000083838
ENSG00000103966
ENSG00000062370
ENSG00000251102
ENSG00000258311
ENSG00000171246
ENSG00000285077
ENSG00000125633
ENSG00000104432
ENSG00000187735
ENSG00000105699
ENSG00000113194
ENSG00000174428
ENSG00000244952
ENSG00000185631
ENSG00000109832
ENSG00000142731
ENSG00000197822
ENSG00000146540
ENSG00000125285
ENSG00000106397
ENSG00000138286
ENSG00000167468
ENSG00000268996
ENSG00000122359
ENSG00000167733
ENSG00000145241
ENSG00000267195
ENSG00000134259
ENSG00000149201
ENSG00000203879
ENSG00000213424
ENSG00000099810
ENSG00000164002
ENSG00000104549
ENSG00000065882
ENSG00000238278
ENSG00000232485
ENSG00000261136
ENSG00000231887
ENSG00000105976
ENSG00000166813
ENSG00000085840
ENSG00000133895
ENSG00000188827
ENSG00000144026
ENSG00000133805
ENSG00000055732
ENSG00000124196
ENSG00000163611
ENSG00000087206
ENSG00000276855
ENSG00000172482
ENSG00000138111
ENSG00000006377
ENSG00000234503
ENSG00000048828
ENSG00000108352
ENSG00000269044
ENSG00000121897
ENSG00000214106
ENSG00000213066
ENSG00000260643
ENSG00000248783
ENSG00000128917
ENSG00000254389
ENSG00000107833
ENSG00000076770
ENSG00000121769
ENSG00000130299
ENSG00000234477
ENSG00000181097
ENSG00000006634
ENSG00000169696
ENSG00000147050
ENSG00000007866
ENSG00000165046
ENSG00000237265
ENSG00000100347
ENSG00000149547
ENSG00000253302
ENSG00000170584
ENSG00000251199
ENSG00000161692
ENSG00000072506
ENSG00000181896
ENSG00000136943
ENSG00000188042
ENSG00000116120
ENSG00000071539
ENSG00000130731
ENSG00000186814
ENSG00000181929
ENSG00000072501
ENSG00000128595
ENSG00000126953
ENSG00000198736
ENSG00000115306
ENSG00000169228
ENSG00000111145
ENSG00000121957
ENSG00000100731
ENSG00000277156
ENSG00000259707
ENSG00000146963
ENSG00000188677
ENSG00000198205
ENSG00000196914
ENSG00000267191
ENSG00000101945
ENSG00000169169
ENSG00000179409
ENSG00000273253
ENSG00000213465
Novelgene0275
ENSG00000208036
ENSG00000253771
ENSG00000136237
ENSG00000165494
ENSG00000204882
ENSG00000177406
ENSG00000005801
ENSG00000106636
ENSG00000130147
ENSG00000127314
ENSG00000166170
ENSG00000115355
ENSG00000163660
ENSG00000101457
Novelgene0496
ENSG00000267221
ENSG00000183648
ENSG00000147679
ENSG00000271780
ENSG00000119509
ENSG00000135018
ENSG00000254285
ENSG00000120798
ENSG00000143630
ENSG00000147421
ENSG00000285677
ENSG00000213588
ENSG00000152700
ENSG00000130244
ENSG00000115339
ENSG00000140043
ENSG00000130734
ENSG00000231312
ENSG00000053524
ENSG00000254528
ENSG00000204396
ENSG00000161091
ENSG00000104884
ENSG00000115421
ENSG00000125122
ENSG00000156052
ENSG00000184162
ENSG00000164076
ENSG00000160991
ENSG00000162664
ENSG00000168306
ENSG00000178163
ENSG00000260430
ENSG00000228606
ENSG00000146872
ENSG00000187109
ENSG00000054179
ENSG00000147687
Novelgene0049
ENSG00000180667
ENSG00000074266
ENSG00000185049
ENSG00000008086
ENSG00000125966
ENSG00000095637
ENSG00000169621
ENSG00000106268
ENSG00000008441
ENSG00000243449
ENSG00000180929
ENSG00000099834
ENSG00000272325
ENSG00000123643
ENSG00000074356
ENSG00000230154
ENSG00000180574
ENSG00000231466
ENSG00000169750
ENSG00000096433
ENSG00000171124
ENSG00000085449
ENSG00000179406
ENSG00000158623
ENSG00000277462
ENSG00000214595
ENSG00000112232
ENSG00000168301
ENSG00000160325
ENSG00000075415
ENSG00000263080
ENSG00000214357
ENSG00000197961
ENSG00000006432
ENSG00000139826
ENSG00000102144
ENSG00000147174
ENSG00000250479
ENSG00000259129
ENSG00000137824
ENSG00000213316
ENSG00000196712
ENSG00000035664
ENSG00000133101
ENSG00000241878
ENSG00000102967
ENSG00000196378
ENSG00000023892
ENSG00000119535
ENSG00000074842
ENSG00000132357
ENSG00000198520
ENSG00000197283
ENSG00000170962
ENSG00000138944
ENSG00000197808
ENSG00000235912
ENSG00000106992
ENSG00000248515
ENSG00000171827
ENSG00000141480
ENSG00000115419
ENSG00000183248
ENSG00000101367
ENSG00000151687
ENSG00000276698
ENSG00000175130
ENSG00000117298
ENSG00000215790
ENSG00000101856
ENSG00000197191
ENSG00000110400
ENSG00000185009
ENSG00000165568
ENSG00000174233
ENSG00000065485
ENSG00000142677
ENSG00000186660
ENSG00000273724
ENSG00000227543
ENSG00000173275
ENSG00000162695
ENSG00000213390
ENSG00000103111
ENSG00000164597
ENSG00000044459
ENSG00000138613
ENSG00000004142
ENSG00000171861
ENSG00000156172
ENSG00000198221
ENSG00000196228
ENSG00000198915
ENSG00000258441
ENSG00000162885
ENSG00000197180
ENSG00000186409
ENSG00000235072
ENSG00000143570
ENSG00000100353
ENSG00000104886
ENSG00000203697
ENSG00000236901
ENSG00000137275
ENSG00000245532
ENSG00000102738
ENSG00000113048
ENSG00000064703
ENSG00000176597
ENSG00000140025
ENSG00000259974
ENSG00000120868
ENSG00000176715
ENSG00000214756
ENSG00000162378
ENSG00000135976
Novelgene0574
ENSG00000175262
ENSG00000165556
ENSG00000179051
ENSG00000242125
ENSG00000271916
ENSG00000160055
ENSG00000221184
ENSG00000275759
ENSG00000182372
ENSG00000111371
ENSG00000146576
ENSG00000163875
ENSG00000204257
ENSG00000112599
ENSG00000171603
ENSG00000160180
ENSG00000256073
ENSG00000163719
ENSG00000159164
ENSG00000148700
ENSG00000129197
ENSG00000248498
Novelgene0362
ENSG00000151612
ENSG00000166173
ENSG00000147099
ENSG00000147140
ENSG00000205476
ENSG00000138834
ENSG00000143067
ENSG00000234183
ENSG00000129933
ENSG00000136068
ENSG00000102078
ENSG00000182873
ENSG00000041802
ENSG00000280114
ENSG00000251022
ENSG00000108582
ENSG00000207757
ENSG00000178425
ENSG00000197768
ENSG00000185163
ENSG00000157653
ENSG00000113595
ENSG00000258016
ENSG00000235721
ENSG00000204673
ENSG00000184454
ENSG00000175416
ENSG00000106692
ENSG00000187105
ENSG00000156113
ENSG00000181588
ENSG00000229368
ENSG00000234705
ENSG00000132109
ENSG00000138756
ENSG00000135912
ENSG00000224141
ENSG00000124243
ENSG00000159231
ENSG00000241839
ENSG00000272758
ENSG00000279970
ENSG00000101365
ENSG00000163535
ENSG00000103126
ENSG00000237037
ENSG00000224081
ENSG00000161642
ENSG00000114796
ENSG00000138430
ENSG00000250251
ENSG00000163412
ENSG00000150593
ENSG00000073111
ENSG00000286872
ENSG00000169439
ENSG00000107223
ENSG00000145782
ENSG00000133597
ENSG00000215349
ENSG00000271830
ENSG00000040487
ENSG00000075785
ENSG00000174485
ENSG00000128915
ENSG00000235823
ENSG00000248863
ENSG00000146085
ENSG00000158717
ENSG00000187634
ENSG00000114346
ENSG00000141337
ENSG00000233834
ENSG00000232956
ENSG00000126067
ENSG00000161513
ENSG00000101811
ENSG00000225177
ENSG00000227008
ENSG00000092148
ENSG00000130643
ENSG00000112679
ENSG00000163686
ENSG00000258987
ENSG00000146757
ENSG00000181827
ENSG00000164466
ENSG00000122033
ENSG00000108100
ENSG00000100300
ENSG00000090905
ENSG00000179364
ENSG00000188818
ENSG00000138764
ENSG00000148291
ENSG00000198690
ENSG00000272502
ENSG00000163462
ENSG00000200135
ENSG00000117000
ENSG00000145246
ENSG00000182240
ENSG00000240489
ENSG00000204620
ENSG00000126522
ENSG00000265817
ENSG00000128050
ENSG00000187801
ENSG00000214900
ENSG00000109133
ENSG00000239467
ENSG00000127948
ENSG00000136243
ENSG00000122376
ENSG00000105447
ENSG00000159335
ENSG00000198162
ENSG00000253395
ENSG00000272798
ENSG00000255198
ENSG00000135482
ENSG00000267681
ENSG00000215859
ENSG00000181090
ENSG00000196387
ENSG00000122741
ENSG00000213064
ENSG00000130699
ENSG00000228886
ENSG00000248278
ENSG00000120915
ENSG00000180189
ENSG00000025423
ENSG00000113971
ENSG00000236364
ENSG00000180329
ENSG00000160551
ENSG00000253620
ENSG00000168792
ENSG00000176153
ENSG00000180581
ENSG00000235109
ENSG00000278903
ENSG00000052749
ENSG00000146067
ENSG00000182185
ENSG00000083093
ENSG00000158125
ENSG00000144619
ENSG00000076685
ENSG00000197766
ENSG00000139343
ENSG00000287126
ENSG00000251155
ENSG00000164346
ENSG00000251720
Novelgene0562
ENSG00000102172
ENSG00000256393
ENSG00000117419
ENSG00000231690
ENSG00000100324
ENSG00000118690
ENSG00000163006
ENSG00000072422
ENSG00000175582
ENSG00000060339
ENSG00000135709
ENSG00000106080
ENSG00000125703
ENSG00000105221
ENSG00000147408
ENSG00000248527
ENSG00000118785
ENSG00000174804
ENSG00000124160
Novelgene0604
ENSG00000187607
ENSG00000124155
ENSG00000255145
ENSG00000005882
ENSG00000275479
ENSG00000136933
ENSG00000140391
ENSG00000180914
ENSG00000253352
ENSG00000143315
ENSG00000154898
ENSG00000173660
ENSG00000274001
ENSG00000171649
ENSG00000113387
ENSG00000162129
ENSG00000279267
ENSG00000181666
ENSG00000229544
ENSG00000232023
ENSG00000162174
ENSG00000233392
ENSG00000039123
ENSG00000044090
ENSG00000170396
ENSG00000263834
ENSG00000215041
ENSG00000184602
ENSG00000132549
ENSG00000211456
ENSG00000150316
ENSG00000103226
ENSG00000136521
ENSG00000275895
ENSG00000143195
ENSG00000168806
ENSG00000108452
ENSG00000171962
ENSG00000155846
ENSG00000122512
ENSG00000057704
ENSG00000092931
ENSG00000143457
ENSG00000120314
ENSG00000127588
ENSG00000143106
ENSG00000155096
ENSG00000119048
ENSG00000168653
ENSG00000168591
ENSG00000100077
Novelgene0618
ENSG00000037757
ENSG00000199179
ENSG00000151532
ENSG00000170854
ENSG00000121274
ENSG00000100403
ENSG00000142409
ENSG00000137992
ENSG00000212747
ENSG00000006210
ENSG00000079462
ENSG00000183735
ENSG00000179546
ENSG00000141736
ENSG00000158089
ENSG00000130675
ENSG00000136999
ENSG00000155729
ENSG00000162461
ENSG00000130382
ENSG00000179152
ENSG00000171790
ENSG00000173546
ENSG00000228797
ENSG00000171621
Novelgene0340
ENSG00000204842
ENSG00000230084
ENSG00000104219
ENSG00000165650
ENSG00000286242
ENSG00000275700
ENSG00000150990
ENSG00000103245
ENSG00000116962
ENSG00000276952
ENSG00000231503
ENSG00000112195
ENSG00000146676
ENSG00000146373
ENSG00000171435
ENSG00000128626
ENSG00000278133
ENSG00000178209
ENSG00000004961
ENSG00000145723
ENSG00000275111
ENSG00000163684
ENSG00000164332
ENSG00000137261
ENSG00000188599
ENSG00000280161
ENSG00000279900
ENSG00000172086
ENSG00000167384
ENSG00000165915
ENSG00000164916
ENSG00000181789
ENSG00000284770
ENSG00000137221
ENSG00000090470
ENSG00000267260
ENSG00000223658
ENSG00000137872
ENSG00000116586
ENSG00000100564
ENSG00000225096
ENSG00000267940
ENSG00000128709
ENSG00000185055
ENSG00000260552
ENSG00000170006
ENSG00000101752
ENSG00000148225
ENSG00000110330
ENSG00000229415
ENSG00000242338
ENSG00000235162
ENSG00000104133
ENSG00000134398
ENSG00000119383
ENSG00000172661
ENSG00000204128
ENSG00000271888
ENSG00000241360
ENSG00000249855
ENSG00000221164
ENSG00000055483
ENSG00000139287
ENSG00000237436
ENSG00000167112
ENSG00000014138
ENSG00000265417
ENSG00000244731
ENSG00000253666
ENSG00000213853
ENSG00000049246
ENSG00000114744
ENSG00000126705
ENSG00000068615
ENSG00000287189
ENSG00000187240
ENSG00000183250
ENSG00000257671
ENSG00000012211
ENSG00000287306
ENSG00000177839
ENSG00000140941
ENSG00000129515
ENSG00000214837
ENSG00000196376
ENSG00000231784
ENSG00000132646
ENSG00000257489
ENSG00000249242
ENSG00000267939
ENSG00000009780
ENSG00000148158
ENSG00000268205
ENSG00000137575
ENSG00000120658
ENSG00000143194
ENSG00000275426
ENSG00000213178
ENSG00000167513
ENSG00000101266
ENSG00000229119
ENSG00000182631
ENSG00000215210
ENSG00000134824
ENSG00000264937
ENSG00000108179
ENSG00000138035
ENSG00000065615
ENSG00000172785
ENSG00000137713
ENSG00000280187
ENSG00000180596
ENSG00000198208
ENSG00000123505
ENSG00000086289
ENSG00000164327
ENSG00000250132
ENSG00000286651
ENSG00000114902
Novelgene0351
ENSG00000140854
ENSG00000176108
ENSG00000169599
ENSG00000170365
ENSG00000168038
ENSG00000136010
ENSG00000047188
ENSG00000145012
ENSG00000214654
ENSG00000139190
ENSG00000101745
ENSG00000168078
ENSG00000233369
ENSG00000271781
ENSG00000116670
ENSG00000160199
ENSG00000202290
ENSG00000183309
ENSG00000099381
ENSG00000132952
ENSG00000185515
ENSG00000123737
ENSG00000238083
ENSG00000187051
ENSG00000230844
ENSG00000103460
ENSG00000082212
ENSG00000182648
ENSG00000181826
ENSG00000084636
ENSG00000167978
ENSG00000206612
ENSG00000136111
ENSG00000213676
ENSG00000006125
ENSG00000273568
ENSG00000149474
ENSG00000177943
ENSG00000254536
ENSG00000224677
ENSG00000119139
ENSG00000170185
ENSG00000285873
ENSG00000146216
ENSG00000274341
ENSG00000230795
ENSG00000156564
ENSG00000184489
ENSG00000083937
ENSG00000174720
ENSG00000198088
ENSG00000187605
ENSG00000140830
ENSG00000251363
ENSG00000258366
ENSG00000214185
ENSG00000149428
ENSG00000237232
ENSG00000266865
ENSG00000170043
ENSG00000111737
ENSG00000154723
ENSG00000214184
ENSG00000228300
ENSG00000248916
ENSG00000257743
ENSG00000165512
ENSG00000151093
ENSG00000065802
ENSG00000067900
ENSG00000153790
ENSG00000175826
ENSG00000172428
ENSG00000198471
ENSG00000164251
ENSG00000158042
ENSG00000196449
ENSG00000065060
ENSG00000175105
ENSG00000280385
ENSG00000137822
ENSG00000156650
ENSG00000109332
ENSG00000136367
ENSG00000133393
ENSG00000187984
ENSG00000070761
ENSG00000095370
ENSG00000196199
ENSG00000077092
ENSG00000065609
ENSG00000198951
ENSG00000127561
ENSG00000077232
ENSG00000061455
ENSG00000136247
ENSG00000076650
ENSG00000226824
ENSG00000146918
ENSG00000135338
ENSG00000239883
ENSG00000244306
ENSG00000091527
ENSG00000280351
ENSG00000096070
ENSG00000183763
ENSG00000241553
ENSG00000197798
ENSG00000153347
ENSG00000279026
ENSG00000090432
ENSG00000234329
ENSG00000164695
ENSG00000162482
ENSG00000248213
ENSG00000100207
ENSG00000206897
ENSG00000214753
ENSG00000274414
ENSG00000187535
ENSG00000184990
ENSG00000131067
ENSG00000137210
ENSG00000259845
ENSG00000267560
ENSG00000114026
ENSG00000164252
ENSG00000233830
ENSG00000171988
ENSG00000177570
ENSG00000229809
ENSG00000093134
ENSG00000197021
ENSG00000242085
ENSG00000069667
ENSG00000078401
ENSG00000172831
ENSG00000156510
ENSG00000196943
ENSG00000067225
ENSG00000188199
ENSG00000233757
ENSG00000071859
ENSG00000238018
ENSG00000186350
ENSG00000178662
ENSG00000112343
ENSG00000073803
ENSG00000166508
ENSG00000104361
ENSG00000014164
ENSG00000279794
ENSG00000171159
ENSG00000121064
ENSG00000267092
ENSG00000099795
ENSG00000197142
ENSG00000141448
ENSG00000213492
ENSG00000224183
ENSG00000132661
ENSG00000277782
ENSG00000165935
ENSG00000108262
ENSG00000142082
ENSG00000013392
ENSG00000278318
ENSG00000130338
ENSG00000260368
ENSG00000101439
ENSG00000114854
ENSG00000221947
ENSG00000160957
ENSG00000102057
ENSG00000106537
ENSG00000115317
ENSG00000158402
ENSG00000106683
ENSG00000258608
ENSG00000167632
ENSG00000174996
ENSG00000286190
ENSG00000078269
ENSG00000136810
ENSG00000198947
ENSG00000127666
ENSG00000008130
ENSG00000204438
ENSG00000027869
ENSG00000183977
ENSG00000113790
ENSG00000167114
ENSG00000232448
ENSG00000122435
ENSG00000089775
ENSG00000241635
ENSG00000173166
ENSG00000129038
ENSG00000050426
ENSG00000228315
ENSG00000240036
ENSG00000187372
ENSG00000119655
ENSG00000169519
ENSG00000260563
ENSG00000166199
ENSG00000150768
ENSG00000068438
ENSG00000264188
ENSG00000266120
ENSG00000151883
ENSG00000274605
ENSG00000187840
ENSG00000033050
Novelgene0230
ENSG00000163141
ENSG00000196476
ENSG00000270276
ENSG00000222533
ENSG00000263968
ENSG00000185920
ENSG00000158161
ENSG00000176087
ENSG00000121892
ENSG00000214114
ENSG00000234753
ENSG00000104435
ENSG00000131013
ENSG00000147889
ENSG00000256525
ENSG00000001630
ENSG00000225313
ENSG00000054277
ENSG00000162390
ENSG00000115825
ENSG00000057252
ENSG00000101049
ENSG00000136444
ENSG00000271976
ENSG00000181544
ENSG00000066455
ENSG00000105705
ENSG00000118855
ENSG00000173338
ENSG00000197217
ENSG00000232931
ENSG00000182791
Novelgene0192
ENSG00000234127
ENSG00000186212
ENSG00000178057
ENSG00000177045
ENSG00000142864
ENSG00000196092
ENSG00000167130
ENSG00000107798
ENSG00000142621
ENSG00000237766
ENSG00000016864
ENSG00000213463
ENSG00000054392
ENSG00000169174
ENSG00000227188
ENSG00000174004
ENSG00000173473
ENSG00000105755
ENSG00000127423
ENSG00000228716
ENSG00000144559
ENSG00000180758
ENSG00000105227
ENSG00000141564
ENSG00000125304
ENSG00000092068
ENSG00000262879
ENSG00000135486
ENSG00000105875
ENSG00000253106
ENSG00000119661
ENSG00000114491
ENSG00000271532
ENSG00000105983
ENSG00000158050
ENSG00000279952
ENSG00000102048
ENSG00000174652
ENSG00000202079
ENSG00000171631
ENSG00000119703
ENSG00000175198
ENSG00000198721
ENSG00000100319
ENSG00000078808
ENSG00000186973
ENSG00000115808
ENSG00000165923
ENSG00000185201
ENSG00000200737
ENSG00000005812
ENSG00000103550
ENSG00000151715
ENSG00000237036
ENSG00000144820
ENSG00000013375
ENSG00000157881
ENSG00000103494
ENSG00000141040
ENSG00000108309
ENSG00000115459
ENSG00000124193
ENSG00000149357
ENSG00000165724
ENSG00000204529
ENSG00000054148
ENSG00000074966
ENSG00000236809
ENSG00000106605
ENSG00000120992
ENSG00000126457
ENSG00000265241
ENSG00000251739
ENSG00000178035
ENSG00000231991
ENSG00000170310
ENSG00000107185
ENSG00000109576
ENSG00000137168
ENSG00000115540
ENSG00000249699
ENSG00000178952
ENSG00000207721
ENSG00000072062
ENSG00000243364
ENSG00000215375
ENSG00000266501
ENSG00000164197
ENSG00000087460
ENSG00000253347
ENSG00000127580
ENSG00000103257
ENSG00000232727
ENSG00000152784
ENSG00000135048
ENSG00000104626
ENSG00000122390
ENSG00000284543
ENSG00000176092
ENSG00000213516
ENSG00000214820
ENSG00000174684
ENSG00000205060
ENSG00000235363
ENSG00000279530
ENSG00000143379
ENSG00000274667
ENSG00000144681
ENSG00000132964
ENSG00000136381
ENSG00000137100
ENSG00000162869
ENSG00000128928
ENSG00000197978
ENSG00000198931
ENSG00000182362
ENSG00000116717
ENSG00000133226
ENSG00000207730
ENSG00000221819
ENSG00000225972
ENSG00000239779
ENSG00000008256
ENSG00000106153
ENSG00000237693
ENSG00000162989
ENSG00000164587
ENSG00000251485
ENSG00000235947
ENSG00000103365
ENSG00000171067
ENSG00000127054
ENSG00000137509
ENSG00000215548
ENSG00000108439
ENSG00000221955
ENSG00000265683
ENSG00000122068
ENSG00000185404
ENSG00000170089
ENSG00000121931
ENSG00000068885
ENSG00000121486
ENSG00000162642
ENSG00000121310
ENSG00000264235
ENSG00000115816
ENSG00000225969
ENSG00000001461
ENSG00000110075
ENSG00000273002
ENSG00000201555
ENSG00000227400
ENSG00000134250
ENSG00000273203
ENSG00000157873
ENSG00000272068
ENSG00000149531
ENSG00000158435
ENSG00000111358
ENSG00000170248
ENSG00000143436
ENSG00000281571
ENSG00000111602
ENSG00000152944
ENSG00000172922
ENSG00000105939
ENSG00000164022
ENSG00000166261
ENSG00000149100
ENSG00000113555
ENSG00000250999
ENSG00000239494
ENSG00000269068
ENSG00000165795
ENSG00000146223
ENSG00000143398
ENSG00000272933
ENSG00000137936
ENSG00000157064
ENSG00000111321
ENSG00000172794
ENSG00000163864
ENSG00000182180
ENSG00000119280
ENSG00000261342
ENSG00000013563
ENSG00000163848
ENSG00000183421
ENSG00000126524
ENSG00000143110
ENSG00000088876
ENSG00000142632
ENSG00000228484
ENSG00000104343
ENSG00000146909
ENSG00000157111
ENSG00000215930
ENSG00000173575
ENSG00000254185
ENSG00000046604
ENSG00000081870
ENSG00000121406
ENSG00000005448
ENSG00000185480
ENSG00000257027
ENSG00000138073
ENSG00000180525
ENSG00000144711
ENSG00000238118
ENSG00000135124
ENSG00000132541
ENSG00000257048
ENSG00000198554
ENSG00000115993
ENSG00000108961
ENSG00000102858
ENSG00000156599
ENSG00000103540
ENSG00000060971
ENSG00000227124
ENSG00000184616
ENSG00000137166
ENSG00000132329
ENSG00000234648
ENSG00000054967
ENSG00000119801
ENSG00000263515
ENSG00000213513
ENSG00000095906
ENSG00000273702
ENSG00000138688
ENSG00000175029
ENSG00000101844
ENSG00000139914
ENSG00000164066
ENSG00000189171
ENSG00000231351
ENSG00000155366
ENSG00000225418
ENSG00000276291
ENSG00000279148
ENSG00000196588
ENSG00000126461
ENSG00000164032
ENSG00000115761
ENSG00000266524
ENSG00000160284
ENSG00000101544
ENSG00000168569
ENSG00000049883
ENSG00000269688
ENSG00000286024
ENSG00000100416
ENSG00000123349
ENSG00000185664
ENSG00000172171
ENSG00000131238
ENSG00000168172
ENSG00000284642
ENSG00000165905
ENSG00000258904
ENSG00000164171
ENSG00000167992
ENSG00000131467
ENSG00000148950
ENSG00000100767
ENSG00000140955
ENSG00000069764
ENSG00000263503
ENSG00000114650
ENSG00000175445
ENSG00000091656
ENSG00000011105
ENSG00000232671
ENSG00000261840
ENSG00000228589
ENSG00000106638
ENSG00000183783
ENSG00000116525
ENSG00000262410
ENSG00000158406
ENSG00000170385
ENSG00000180694
ENSG00000212864
ENSG00000174839
ENSG00000244026
ENSG00000187391
ENSG00000144182
ENSG00000198142
ENSG00000185275
ENSG00000277662
ENSG00000144152
ENSG00000255650
ENSG00000213096
ENSG00000109680
ENSG00000112796
ENSG00000040275
ENSG00000122574
ENSG00000158555
ENSG00000143776
ENSG00000166348
ENSG00000168066
ENSG00000168765
ENSG00000166471
ENSG00000243199
ENSG00000064651
ENSG00000204149
ENSG00000259318
ENSG00000117707
ENSG00000248564
ENSG00000259985
ENSG00000110328
ENSG00000207650
ENSG00000175426
ENSG00000226085
ENSG00000175311
ENSG00000006459
ENSG00000182534
ENSG00000197119
ENSG00000230896
ENSG00000173013
ENSG00000214253
ENSG00000106538
ENSG00000225805
ENSG00000173947
ENSG00000254701
ENSG00000163218
ENSG00000089685
ENSG00000276718
ENSG00000262096
ENSG00000205138
ENSG00000196859
ENSG00000101746
ENSG00000174840
ENSG00000197694
ENSG00000126391
ENSG00000237094
ENSG00000022567
ENSG00000143507
ENSG00000112877
Novelgene0279
ENSG00000221867
ENSG00000144043
ENSG00000181649
ENSG00000186260
ENSG00000048140
ENSG00000252845
ENSG00000184227
ENSG00000131697
ENSG00000156990
ENSG00000113597
ENSG00000075240
ENSG00000166452
ENSG00000128564
ENSG00000279331
ENSG00000173517
ENSG00000124279
ENSG00000275532
ENSG00000008056
ENSG00000170088
ENSG00000203705
ENSG00000232082
ENSG00000261141
ENSG00000174567
ENSG00000103266
ENSG00000107874
ENSG00000240024
ENSG00000156026
ENSG00000143816
ENSG00000090924
ENSG00000176907
ENSG00000148672
ENSG00000250451
ENSG00000099203
ENSG00000111653
ENSG00000278916
ENSG00000275413
ENSG00000157978
ENSG00000243389
ENSG00000223356
ENSG00000283971
ENSG00000111678
ENSG00000144028
ENSG00000152117
ENSG00000225697
ENSG00000124782
ENSG00000136830
ENSG00000186577
ENSG00000108107
ENSG00000172977
ENSG00000140403
ENSG00000262468
ENSG00000123080
ENSG00000175455
ENSG00000274512
ENSG00000130449
ENSG00000133321
ENSG00000185787
ENSG00000148219
ENSG00000167461
ENSG00000225762
ENSG00000284740
ENSG00000130816
ENSG00000142552
ENSG00000279259
ENSG00000105568
ENSG00000091164
ENSG00000117481
ENSG00000281181
ENSG00000163468
ENSG00000285651
ENSG00000173914
ENSG00000145592
ENSG00000163608
ENSG00000140553
ENSG00000280336
ENSG00000205220
ENSG00000101126
ENSG00000278987
ENSG00000066739
ENSG00000075292
ENSG00000157021
ENSG00000180198
ENSG00000173890
ENSG00000186834
ENSG00000259768
ENSG00000105556
ENSG00000258315
ENSG00000211445
ENSG00000168538
ENSG00000163536
ENSG00000172985
ENSG00000099910
ENSG00000106415
ENSG00000141642
ENSG00000124164
ENSG00000091317
ENSG00000159915
ENSG00000197747
ENSG00000058085
ENSG00000173826
ENSG00000009830
ENSG00000134755
ENSG00000108219
ENSG00000083720
ENSG00000149761
ENSG00000088247
ENSG00000197405
ENSG00000167588
ENSG00000264281
ENSG00000174165
ENSG00000170638
ENSG00000170390
ENSG00000116678
ENSG00000275183
ENSG00000272509
ENSG00000171303
ENSG00000189325
ENSG00000162148
ENSG00000205181
ENSG00000241399
ENSG00000149591
ENSG00000237223
ENSG00000130347
ENSG00000086758
ENSG00000169989
ENSG00000251393
ENSG00000164610
ENSG00000204392
ENSG00000251595
ENSG00000160888
ENSG00000257167
Novelgene0272
ENSG00000122783
ENSG00000188580
ENSG00000111481
ENSG00000268218
ENSG00000167641
ENSG00000124942
ENSG00000165886
ENSG00000143575
ENSG00000012963
ENSG00000134198
ENSG00000247675
ENSG00000134265
ENSG00000112308
ENSG00000149050
ENSG00000177707
ENSG00000272047
ENSG00000100592
ENSG00000205981
ENSG00000239264
ENSG00000117010
ENSG00000114383
ENSG00000169903
ENSG00000128872
ENSG00000230092
ENSG00000068028
ENSG00000105171
ENSG00000204588
ENSG00000090621
ENSG00000206791
ENSG00000124549
ENSG00000250608
ENSG00000143545
ENSG00000184986
ENSG00000004897
Novelgene0414
ENSG00000122550
ENSG00000130766
ENSG00000113141
ENSG00000177103
ENSG00000151240
ENSG00000170860
ENSG00000137574
ENSG00000206567
ENSG00000161664
ENSG00000136925
ENSG00000167964
ENSG00000135899
ENSG00000171951
ENSG00000157557
ENSG00000173409
ENSG00000130332
ENSG00000174028
ENSG00000102030
ENSG00000133067
ENSG00000108774
ENSG00000129084
ENSG00000114115
ENSG00000206878
ENSG00000269069
ENSG00000188581
ENSG00000286588
ENSG00000160570
ENSG00000186141
ENSG00000113212
ENSG00000177889
ENSG00000151726
ENSG00000023909
ENSG00000163807
ENSG00000248383
ENSG00000279742
ENSG00000137154
ENSG00000128989
ENSG00000179403
ENSG00000198841
ENSG00000120075
ENSG00000130640
ENSG00000187866
ENSG00000154229
ENSG00000211652
ENSG00000173267
ENSG00000140299
ENSG00000144580
ENSG00000167522
ENSG00000139263
ENSG00000233270
ENSG00000185483
ENSG00000144214
ENSG00000164687
ENSG00000262202
ENSG00000108344
ENSG00000196352
ENSG00000168264
ENSG00000234769
ENSG00000235238
ENSG00000125944
ENSG00000138758
ENSG00000145979
ENSG00000079387
ENSG00000141013
ENSG00000023318
ENSG00000158966
ENSG00000270039
ENSG00000071794
ENSG00000115539
ENSG00000188611
ENSG00000168615
ENSG00000205869
ENSG00000104903
ENSG00000271918
ENSG00000205155
ENSG00000114120
ENSG00000266490
ENSG00000131398
ENSG00000247137
ENSG00000163947
ENSG00000137648
ENSG00000109065
ENSG00000108784
ENSG00000236814
ENSG00000124006
ENSG00000178982
ENSG00000268364
ENSG00000204560
ENSG00000125779
ENSG00000152192
ENSG00000120694
ENSG00000180423
ENSG00000241370
ENSG00000002822
ENSG00000139194
ENSG00000125386
ENSG00000236154
ENSG00000154485
ENSG00000170903
ENSG00000136868
ENSG00000160299
ENSG00000262714
ENSG00000184260
ENSG00000151135
ENSG00000174938
ENSG00000136603
ENSG00000188070
ENSG00000188186
ENSG00000171202
ENSG00000139344
ENSG00000270728
ENSG00000121578
ENSG00000110318
ENSG00000173273
ENSG00000233025
ENSG00000165832
ENSG00000286451
ENSG00000131019
ENSG00000121152
ENSG00000184983
ENSG00000233487
ENSG00000204434
ENSG00000182197
ENSG00000094914
ENSG00000104131
ENSG00000182307
ENSG00000259803
ENSG00000225218
ENSG00000138767
ENSG00000011451
ENSG00000177082
ENSG00000241547
ENSG00000204923
ENSG00000197535
ENSG00000011677
ENSG00000151657
ENSG00000105248
ENSG00000158552
ENSG00000023697
ENSG00000160783
ENSG00000187837
ENSG00000186086
ENSG00000174206
ENSG00000081665
ENSG00000235381
ENSG00000162458
ENSG00000204120
ENSG00000072786
ENSG00000147586
ENSG00000213380
ENSG00000240731
ENSG00000226054
ENSG00000087076
ENSG00000128714
ENSG00000241697
ENSG00000258289
ENSG00000279518
ENSG00000189319
ENSG00000269713
ENSG00000230989
ENSG00000125352
ENSG00000149970
ENSG00000071246
ENSG00000220472
ENSG00000169220
ENSG00000258788
ENSG00000116539
ENSG00000023902
ENSG00000138759
ENSG00000184678
ENSG00000164093
ENSG00000134287
ENSG00000181817
ENSG00000279265
ENSG00000136816
ENSG00000286073
ENSG00000112530
ENSG00000067066
ENSG00000231824
ENSG00000165912
ENSG00000096696
ENSG00000188732
ENSG00000124406
ENSG00000166073
ENSG00000185019
ENSG00000206573
ENSG00000236404
ENSG00000196284
ENSG00000135363
ENSG00000237991
ENSG00000237624
ENSG00000169692
ENSG00000100697
ENSG00000111788
ENSG00000157240
ENSG00000111269
ENSG00000115234
ENSG00000137106
ENSG00000267470
ENSG00000254427
ENSG00000204839
ENSG00000115641
ENSG00000084774
ENSG00000157637
ENSG00000110171
ENSG00000224578
ENSG00000002586
ENSG00000011347
ENSG00000082641
ENSG00000138162
ENSG00000110066
ENSG00000275198
ENSG00000163346
ENSG00000285813
ENSG00000102977
ENSG00000256269
ENSG00000199038
ENSG00000112851
ENSG00000101596
ENSG00000145216
ENSG00000264070
ENSG00000184857
ENSG00000115268
ENSG00000267938
ENSG00000116001
ENSG00000143418
ENSG00000160703
ENSG00000102996
ENSG00000064547
ENSG00000183066
ENSG00000182795
ENSG00000156471
ENSG00000254517
ENSG00000235652
ENSG00000154589
ENSG00000162734
ENSG00000246334
ENSG00000280029
ENSG00000083312
ENSG00000123200
ENSG00000144645
ENSG00000203877
ENSG00000078618
ENSG00000136932
ENSG00000283154
ENSG00000143653
ENSG00000155592
ENSG00000266680
ENSG00000125844
ENSG00000116127
ENSG00000132330
ENSG00000170558
ENSG00000224597
ENSG00000011523
ENSG00000033800
ENSG00000285979
ENSG00000108468
ENSG00000145808
ENSG00000072657
ENSG00000234222
ENSG00000105520
ENSG00000165138
ENSG00000273018
ENSG00000169855
ENSG00000268970
ENSG00000148737
ENSG00000213753
ENSG00000188596
ENSG00000206432
ENSG00000137815
ENSG00000175274
ENSG00000138617
ENSG00000106976
ENSG00000143429
ENSG00000100151
ENSG00000285230
ENSG00000100991
ENSG00000125149
ENSG00000145819
ENSG00000101199
ENSG00000158169
ENSG00000259118
ENSG00000231084
ENSG00000118508
ENSG00000084623
ENSG00000145103
ENSG00000111605
ENSG00000204516
ENSG00000143387
ENSG00000206527
ENSG00000102901
ENSG00000025708
ENSG00000128951
ENSG00000164885
ENSG00000264769
ENSG00000061273
ENSG00000226833
ENSG00000100490
ENSG00000287151
ENSG00000173588
ENSG00000099899
ENSG00000258793
ENSG00000123143
ENSG00000196498
ENSG00000164050
ENSG00000183077
ENSG00000087087
ENSG00000246528
ENSG00000254470
ENSG00000101460
ENSG00000064961
ENSG00000274026
ENSG00000136448
ENSG00000070669
ENSG00000154370
ENSG00000159761
ENSG00000171914
ENSG00000167325
ENSG00000101189
ENSG00000178498
ENSG00000158987
ENSG00000180953
ENSG00000118997
ENSG00000112182
ENSG00000100429
ENSG00000186891
ENSG00000114933
ENSG00000164638
ENSG00000119547
ENSG00000136720
ENSG00000112592
ENSG00000202441
ENSG00000088280
ENSG00000137331
ENSG00000258057
ENSG00000233836
ENSG00000181577
ENSG00000265943
ENSG00000205352
ENSG00000091428
ENSG00000230521
ENSG00000176358
ENSG00000169762
ENSG00000197265
ENSG00000164190
ENSG00000085274
ENSG00000104231
ENSG00000270659
ENSG00000211584
ENSG00000116133
ENSG00000243701
ENSG00000286614
ENSG00000140284
ENSG00000107263
ENSG00000228395
ENSG00000255769
ENSG00000136628
ENSG00000184708
ENSG00000163126
ENSG00000176974
ENSG00000089116
ENSG00000065029
ENSG00000179673
ENSG00000115170
ENSG00000109466
ENSG00000141867
ENSG00000171634
ENSG00000095059
ENSG00000243477
ENSG00000149782
ENSG00000116260
ENSG00000236449
ENSG00000127870
ENSG00000127831
ENSG00000240288
ENSG00000235204
ENSG00000159079
ENSG00000105879
ENSG00000176102
ENSG00000182768
ENSG00000104365
Novelgene0060
ENSG00000164144
ENSG00000287263
ENSG00000076356
ENSG00000267327
ENSG00000130653
ENSG00000198612
ENSG00000135900
ENSG00000172493
ENSG00000177359
ENSG00000275491
ENSG00000162735
ENSG00000274253
ENSG00000162241
ENSG00000123636
ENSG00000100320
ENSG00000198356
ENSG00000174871
ENSG00000251333
ENSG00000258920
ENSG00000138182
ENSG00000207523
ENSG00000111665
ENSG00000116741
ENSG00000200550
ENSG00000215492
ENSG00000162961
ENSG00000100393
ENSG00000134899
ENSG00000122970
ENSG00000149636
ENSG00000264247
ENSG00000167799
ENSG00000261578
ENSG00000132471
ENSG00000168778
ENSG00000131791
ENSG00000250571
ENSG00000159842
ENSG00000125863
ENSG00000141699
ENSG00000185800
ENSG00000136940
ENSG00000203943
ENSG00000182796
ENSG00000183682
ENSG00000254004
ENSG00000015153
ENSG00000212264
ENSG00000132768
ENSG00000165684
ENSG00000170684
ENSG00000138760
ENSG00000135686
ENSG00000090238
ENSG00000066926
ENSG00000261490
ENSG00000166262
ENSG00000272948
ENSG00000162496
ENSG00000125650
ENSG00000260597
ENSG00000108510
ENSG00000205542
ENSG00000245958
ENSG00000240219
ENSG00000109381
ENSG00000169249
ENSG00000266402
ENSG00000117360
ENSG00000142528
ENSG00000085662
ENSG00000158246
ENSG00000104936
ENSG00000101181
ENSG00000196263
ENSG00000183048
ENSG00000284630
ENSG00000085978
ENSG00000105722
ENSG00000186532
ENSG00000117682
ENSG00000111640
ENSG00000139289
ENSG00000185615
ENSG00000272888
ENSG00000274460
ENSG00000254682
ENSG00000140199
ENSG00000182346
ENSG00000164074
ENSG00000253251
ENSG00000116205
ENSG00000136205
ENSG00000120458
ENSG00000214796
ENSG00000163884
ENSG00000205765
ENSG00000102158
ENSG00000186469
ENSG00000148719
ENSG00000163121
ENSG00000167968
ENSG00000096060
ENSG00000259891
ENSG00000134109
ENSG00000287944
ENSG00000165806
ENSG00000143353
Novelgene0688
ENSG00000135929
ENSG00000134058
ENSG00000228757
ENSG00000264755
ENSG00000142798
ENSG00000234719
ENSG00000109103
ENSG00000181915
ENSG00000230615
ENSG00000100911
ENSG00000175564
ENSG00000134318
ENSG00000143320
ENSG00000167987
ENSG00000178146
ENSG00000134153
ENSG00000259834
ENSG00000252915
ENSG00000175573
ENSG00000119699
ENSG00000237491
ENSG00000168924
ENSG00000143363
ENSG00000274813
ENSG00000247400
ENSG00000258457
ENSG00000262919
ENSG00000260920
ENSG00000082805
ENSG00000090487
ENSG00000177599
ENSG00000197172
ENSG00000287313
ENSG00000224122
ENSG00000159086
ENSG00000284747
ENSG00000009307
ENSG00000228915
ENSG00000138696
ENSG00000135913
ENSG00000023330
ENSG00000196639
ENSG00000184840
ENSG00000139970
ENSG00000187790
ENSG00000250775
ENSG00000177595
ENSG00000166965
ENSG00000149577
ENSG00000172817
ENSG00000225465
ENSG00000278599
ENSG00000144161
ENSG00000101255
ENSG00000021488
ENSG00000112144
ENSG00000117676
ENSG00000277258
ENSG00000173611
ENSG00000140107
ENSG00000128923
ENSG00000213047
ENSG00000126787
Novelgene0650
ENSG00000124459
ENSG00000083817
ENSG00000202058
ENSG00000163735
ENSG00000172476
ENSG00000151025
ENSG00000205423
ENSG00000119705
ENSG00000266472
ENSG00000198830
ENSG00000254087
ENSG00000006652
ENSG00000009413
ENSG00000116141
ENSG00000142168
ENSG00000181045
ENSG00000090061
ENSG00000178078
ENSG00000074855
ENSG00000252026
ENSG00000226049
ENSG00000113209
ENSG00000233705
ENSG00000163634
ENSG00000159423
ENSG00000126803
ENSG00000185940
ENSG00000072756
ENSG00000119682
ENSG00000200090
ENSG00000171262
ENSG00000227745
ENSG00000183580
ENSG00000178878
ENSG00000198060
ENSG00000104763
ENSG00000177156
ENSG00000140332
ENSG00000160305
ENSG00000158792
ENSG00000113211
ENSG00000165688
ENSG00000100591
ENSG00000084463
ENSG00000286681
ENSG00000163644
ENSG00000139132
ENSG00000169375
ENSG00000117791
ENSG00000124486
ENSG00000241316
ENSG00000025770
ENSG00000152601
ENSG00000164985
ENSG00000213625
ENSG00000164151
ENSG00000170604
ENSG00000157613
ENSG00000181773
ENSG00000111801
ENSG00000135750
ENSG00000272886
ENSG00000175206
ENSG00000127989
ENSG00000234742
ENSG00000166685
ENSG00000204950
ENSG00000249456
ENSG00000270533
ENSG00000225830
ENSG00000135775
ENSG00000230224
ENSG00000274828
ENSG00000251299
ENSG00000259846
ENSG00000044574
ENSG00000163322
ENSG00000205611
Novelgene0655
ENSG00000223749
ENSG00000259424
ENSG00000004799
ENSG00000227200
ENSG00000248693
ENSG00000137338
ENSG00000181027
ENSG00000072682
ENSG00000186951
ENSG00000109180
ENSG00000127526
ENSG00000145293
ENSG00000215717
ENSG00000119943
ENSG00000100577
ENSG00000203666
ENSG00000121542
ENSG00000226851
ENSG00000211893
ENSG00000176422
ENSG00000150433
ENSG00000100417
Novelgene0566
ENSG00000065923
ENSG00000178951
ENSG00000280798
ENSG00000033170
ENSG00000099840
ENSG00000255408
ENSG00000143486
ENSG00000132004
ENSG00000135974
ENSG00000168813
ENSG00000025796
ENSG00000182944
ENSG00000213062
ENSG00000164053
ENSG00000286909
ENSG00000117154
ENSG00000167306
ENSG00000215068
ENSG00000204178
ENSG00000204219
ENSG00000112237
ENSG00000183199
ENSG00000130724
ENSG00000141425
ENSG00000163155
ENSG00000228305
ENSG00000090539
ENSG00000271959
ENSG00000154813
ENSG00000232109
ENSG00000104147
ENSG00000127481
ENSG00000198744
ENSG00000113328
ENSG00000114857
ENSG00000228782
ENSG00000083520
ENSG00000176383
ENSG00000197714
ENSG00000125962
ENSG00000153214
ENSG00000144567
ENSG00000155111
ENSG00000234171
ENSG00000173402
ENSG00000144802
ENSG00000008382
ENSG00000103363
ENSG00000188811
ENSG00000169019
ENSG00000170312
ENSG00000231721
ENSG00000141127
ENSG00000280286
ENSG00000183530
ENSG00000231181
ENSG00000225131
ENSG00000225953
ENSG00000167291
ENSG00000118369
ENSG00000107929
ENSG00000251474
ENSG00000281183
ENSG00000168070
ENSG00000227345
ENSG00000160685
Novelgene0310
ENSG00000243514
ENSG00000197779
ENSG00000175536
ENSG00000203950
ENSG00000267710
ENSG00000179562
ENSG00000164107
ENSG00000144381
ENSG00000269825
ENSG00000134470
ENSG00000256064
ENSG00000141738
ENSG00000147454
ENSG00000225032
ENSG00000107890
ENSG00000136854
ENSG00000231208
ENSG00000092036
ENSG00000185885
ENSG00000241598
ENSG00000120800
ENSG00000138835
ENSG00000071243
ENSG00000199753
ENSG00000180385
ENSG00000176953
ENSG00000197771
ENSG00000196544
ENSG00000267284
ENSG00000240498
ENSG00000125354
ENSG00000138496
ENSG00000184584
ENSG00000124713
ENSG00000104643
ENSG00000166887
ENSG00000182511
ENSG00000143549
ENSG00000103148
ENSG00000257851
ENSG00000112294
ENSG00000169155
ENSG00000169918
ENSG00000232150
ENSG00000129911
ENSG00000166037
ENSG00000198382
ENSG00000229728
ENSG00000227473
ENSG00000258708
ENSG00000074706
ENSG00000179846
ENSG00000205268
ENSG00000153006
ENSG00000171714
ENSG00000227799
ENSG00000197324
ENSG00000034677
ENSG00000188643
ENSG00000198973
ENSG00000276103
ENSG00000255100
ENSG00000104687
ENSG00000279672
ENSG00000102100
ENSG00000265539
ENSG00000152580
ENSG00000198668
ENSG00000058804
ENSG00000166855
ENSG00000160953
ENSG00000226015
ENSG00000275734
ENSG00000103995
ENSG00000150456
ENSG00000167914
ENSG00000065361
ENSG00000138642
ENSG00000198130
ENSG00000271267
ENSG00000110367
ENSG00000130714
ENSG00000170260
ENSG00000113319
ENSG00000114302
ENSG00000140464
ENSG00000265845
ENSG00000123159
ENSG00000168005
ENSG00000285730
ENSG00000288234
ENSG00000279069
ENSG00000138463
ENSG00000102886
ENSG00000170776
ENSG00000185015
ENSG00000185477
ENSG00000163297
ENSG00000165115
ENSG00000122482
Novelgene0695
ENSG00000120685
ENSG00000133962
ENSG00000184478
ENSG00000136098
ENSG00000165689
ENSG00000158793
ENSG00000183765
ENSG00000186026
ENSG00000259642
ENSG00000239486
ENSG00000222383
ENSG00000196950
ENSG00000106086
ENSG00000088766
ENSG00000248121
ENSG00000096654
ENSG00000110442
ENSG00000224470
ENSG00000169840
ENSG00000182759
ENSG00000176619
ENSG00000269938
ENSG00000275835
ENSG00000180891
ENSG00000198793
ENSG00000158604
ENSG00000172301
ENSG00000071073
ENSG00000170759
ENSG00000248874
ENSG00000221968
ENSG00000032389
ENSG00000185000
ENSG00000154222
ENSG00000157869
ENSG00000272115
ENSG00000164879
ENSG00000267053
ENSG00000196081
ENSG00000164181
ENSG00000166272
ENSG00000223023
ENSG00000173621
ENSG00000168393
ENSG00000167508
ENSG00000182512
ENSG00000104866
ENSG00000149115
ENSG00000154845
ENSG00000145990
ENSG00000200403
ENSG00000174928
ENSG00000203791
ENSG00000167005
ENSG00000148985
ENSG00000131437
ENSG00000100522
ENSG00000128581
ENSG00000180098
ENSG00000274818
ENSG00000271973
ENSG00000105364
ENSG00000285744
ENSG00000198258
ENSG00000164362
ENSG00000109534
ENSG00000129646
ENSG00000182183
ENSG00000101850
ENSG00000143452
ENSG00000149582
ENSG00000198538
ENSG00000117036
ENSG00000137845
ENSG00000181408
ENSG00000117400
ENSG00000104325
ENSG00000139921
ENSG00000102984
ENSG00000270344
ENSG00000111711
ENSG00000166197
ENSG00000172354
ENSG00000149489
ENSG00000126003
ENSG00000061656
ENSG00000108953
ENSG00000169047
ENSG00000204963
ENSG00000013441
ENSG00000147224
ENSG00000252414
ENSG00000285053
ENSG00000002919
ENSG00000166387
ENSG00000164109
ENSG00000174130
ENSG00000145916
ENSG00000125848
ENSG00000148824
ENSG00000135446
ENSG00000125731
ENSG00000273820
ENSG00000277443
ENSG00000230628
ENSG00000183207
ENSG00000141562
ENSG00000260329
ENSG00000104611
ENSG00000183087
ENSG00000275223
ENSG00000136888
ENSG00000269907
ENSG00000247595
ENSG00000154478
ENSG00000279673
ENSG00000161955
ENSG00000176024
ENSG00000155495
ENSG00000061938
ENSG00000130684
ENSG00000244754
ENSG00000164366
ENSG00000130305
ENSG00000145495
ENSG00000186866
ENSG00000064607
ENSG00000137133
ENSG00000233515
ENSG00000188856
ENSG00000167657
ENSG00000276900
ENSG00000188816
ENSG00000104228
ENSG00000164494
ENSG00000075420
ENSG00000230873
ENSG00000033627
ENSG00000241404
ENSG00000177679
ENSG00000113407
ENSG00000085224
ENSG00000258682
ENSG00000133195
ENSG00000032742
ENSG00000233930
ENSG00000087152
ENSG00000092200
ENSG00000237854
ENSG00000238961
ENSG00000187608
ENSG00000141027
ENSG00000236017
ENSG00000107789
ENSG00000073711
ENSG00000174547
ENSG00000287917
ENSG00000105655
ENSG00000206913
ENSG00000229180
ENSG00000198901
ENSG00000037897
ENSG00000123684
ENSG00000136631
ENSG00000166860
ENSG00000177042
ENSG00000213398
ENSG00000214160
ENSG00000203668
ENSG00000144233
ENSG00000163348
ENSG00000275764
ENSG00000119285
ENSG00000273008
ENSG00000119231
ENSG00000287388
ENSG00000114446
ENSG00000115504
ENSG00000197818
ENSG00000204524
ENSG00000188641
ENSG00000022840
ENSG00000266962
ENSG00000254610
ENSG00000082781
ENSG00000260051
ENSG00000213866
ENSG00000007306
ENSG00000121898
ENSG00000120662
ENSG00000139549
ENSG00000102910
ENSG00000005486
ENSG00000114850
ENSG00000197753
ENSG00000283040
ENSG00000106355
ENSG00000164611
ENSG00000182985
ENSG00000154274
ENSG00000183696
ENSG00000260267
ENSG00000198093
ENSG00000090054
ENSG00000088930
ENSG00000064726
ENSG00000187979
Novelgene0216
ENSG00000182700
ENSG00000177646
ENSG00000183742
ENSG00000171928
ENSG00000252244
ENSG00000254915
ENSG00000249492
ENSG00000178718
ENSG00000231852
ENSG00000178026
ENSG00000180902
ENSG00000272368
ENSG00000163755
ENSG00000275130
ENSG00000274114
ENSG00000204130
ENSG00000113448
ENSG00000273619
ENSG00000162408
ENSG00000109854
ENSG00000130768
ENSG00000173080
ENSG00000141002
ENSG00000120805
ENSG00000214562
ENSG00000163466
ENSG00000183260
ENSG00000236383
ENSG00000148660
ENSG00000139926
ENSG00000263220
ENSG00000112062
ENSG00000163482
ENSG00000109220
ENSG00000273899
ENSG00000176463
ENSG00000286018
ENSG00000103381
ENSG00000111325
ENSG00000184349
ENSG00000229325
ENSG00000266777
ENSG00000138433
ENSG00000181061
ENSG00000101294
ENSG00000144485
ENSG00000260916
ENSG00000242498
ENSG00000204116
ENSG00000236773
ENSG00000103260
ENSG00000267787
ENSG00000204713
ENSG00000079999
ENSG00000101138
ENSG00000115942
ENSG00000056277
ENSG00000148688
ENSG00000226976
ENSG00000140254
ENSG00000197724
ENSG00000116560
ENSG00000186104
ENSG00000109452
ENSG00000269681
ENSG00000112276
ENSG00000115464
ENSG00000128394
ENSG00000188895
ENSG00000125503
ENSG00000170779
ENSG00000185670
ENSG00000010361
ENSG00000138119
ENSG00000252503
ENSG00000130940
ENSG00000260978
ENSG00000250317
ENSG00000148798
ENSG00000224660
ENSG00000255423
ENSG00000134077
ENSG00000168522
ENSG00000165264
ENSG00000147883
ENSG00000111906
ENSG00000087365
ENSG00000104412
ENSG00000271335
ENSG00000205642
ENSG00000155974
ENSG00000151929
ENSG00000159388
ENSG00000238062
ENSG00000158806
ENSG00000165804
ENSG00000172818
ENSG00000225506
ENSG00000186230
ENSG00000112081
ENSG00000147162
ENSG00000100216
ENSG00000188191
ENSG00000143337
ENSG00000102543
ENSG00000265996
ENSG00000154305
ENSG00000239306
ENSG00000140406
ENSG00000264538
ENSG00000278962
Novelgene0498
ENSG00000214367
ENSG00000264500
ENSG00000263266
ENSG00000166851
ENSG00000127586
ENSG00000148606
ENSG00000156453
ENSG00000267340
ENSG00000216285
ENSG00000272172
ENSG00000130511
ENSG00000196743
ENSG00000154727
ENSG00000280332
ENSG00000018189
ENSG00000090674
ENSG00000279457
ENSG00000198888
ENSG00000088038
ENSG00000235863
ENSG00000272512
ENSG00000158669
Novelgene0118
ENSG00000143013
ENSG00000145425
ENSG00000185651
ENSG00000226141
ENSG00000099783
ENSG00000128607
ENSG00000146205
ENSG00000196636
ENSG00000226469
ENSG00000157445
ENSG00000253719
ENSG00000107957
ENSG00000180998
ENSG00000274276
ENSG00000050555
ENSG00000253598
ENSG00000115762
ENSG00000260296
ENSG00000113734
ENSG00000163933
ENSG00000279770
ENSG00000149932
ENSG00000163689
ENSG00000272323
ENSG00000143252
ENSG00000103202
ENSG00000249637
ENSG00000091986
ENSG00000211460
ENSG00000106610
ENSG00000254909
ENSG00000214026
ENSG00000255277
ENSG00000270084
ENSG00000274520
ENSG00000272343
ENSG00000144560
ENSG00000280758
ENSG00000051523
ENSG00000166794
ENSG00000147166
ENSG00000125249
ENSG00000184076
ENSG00000068394
ENSG00000135365
ENSG00000175376
ENSG00000062725
ENSG00000265352
ENSG00000259918
ENSG00000285923
ENSG00000117505
ENSG00000236565
ENSG00000099984
ENSG00000276547
ENSG00000091592
ENSG00000162980
ENSG00000087266
ENSG00000182718
ENSG00000124587
ENSG00000139117
ENSG00000137770
ENSG00000286555
ENSG00000204859
ENSG00000151229
ENSG00000115718
ENSG00000167118
ENSG00000177459
ENSG00000184922
ENSG00000212396
ENSG00000254833
ENSG00000121940
ENSG00000174977
ENSG00000108523
ENSG00000237493
ENSG00000204965
ENSG00000261556
ENSG00000065000
ENSG00000174365
ENSG00000277942
ENSG00000136404
ENSG00000213337
ENSG00000172164
ENSG00000162419
ENSG00000275560
ENSG00000118058
ENSG00000115526
ENSG00000198108
ENSG00000122591
ENSG00000171174
ENSG00000137942
ENSG00000232307
ENSG00000232442
ENSG00000133983
ENSG00000266173
ENSG00000230793
ENSG00000159267
ENSG00000141655
ENSG00000171960
ENSG00000154822
ENSG00000103121
ENSG00000163510
ENSG00000125482
ENSG00000182899
ENSG00000203499
ENSG00000162946
ENSG00000272767
ENSG00000111843
ENSG00000167004
ENSG00000253854
ENSG00000075336
ENSG00000213983
ENSG00000224126
ENSG00000189308
ENSG00000078081
ENSG00000143178
ENSG00000175985
ENSG00000006468
ENSG00000217241
ENSG00000212694
ENSG00000108984
ENSG00000166130
ENSG00000132424
ENSG00000128731
ENSG00000230440
ENSG00000129315
ENSG00000151665
ENSG00000186666
ENSG00000104825
ENSG00000092445
ENSG00000266967
ENSG00000100220
ENSG00000180347
ENSG00000182831
ENSG00000162949
ENSG00000182890
ENSG00000183527
ENSG00000232888
ENSG00000129353
ENSG00000280502
ENSG00000111196
ENSG00000135049
ENSG00000173418
ENSG00000108733
ENSG00000252361
ENSG00000237753
ENSG00000172738
ENSG00000146410
ENSG00000175066
ENSG00000225791
ENSG00000115289
ENSG00000014257
ENSG00000279541
ENSG00000151773
ENSG00000253816
ENSG00000186416
ENSG00000244625
ENSG00000106714
ENSG00000106462
ENSG00000139496
ENSG00000100345
ENSG00000135632
ENSG00000284672
ENSG00000140262
ENSG00000115211
ENSG00000147592
ENSG00000149781
ENSG00000166828
ENSG00000148459
ENSG00000103591
ENSG00000163605
ENSG00000198771
ENSG00000117151
ENSG00000117472
ENSG00000241217
ENSG00000250565
ENSG00000163053
ENSG00000282221
ENSG00000261371
ENSG00000104824
ENSG00000274220
ENSG00000203780
ENSG00000133816
ENSG00000261787
ENSG00000243725
ENSG00000153046
ENSG00000125571
ENSG00000177731
ENSG00000093010
ENSG00000138709
ENSG00000177303
ENSG00000229167
ENSG00000165730
ENSG00000166896
ENSG00000132016
ENSG00000134697
ENSG00000100483
ENSG00000049167
ENSG00000198561
ENSG00000104164
ENSG00000268001
ENSG00000230383
ENSG00000162595
ENSG00000274719
ENSG00000186715
ENSG00000081052
ENSG00000257660
ENSG00000213281
ENSG00000141034
ENSG00000161956
ENSG00000087299
ENSG00000267141
ENSG00000267871
ENSG00000206559
ENSG00000095383
ENSG00000154447
ENSG00000231612
ENSG00000221930
ENSG00000033327
ENSG00000270681
ENSG00000063177
ENSG00000139133
ENSG00000273100
ENSG00000232344
ENSG00000163527
ENSG00000144224
ENSG00000043093
ENSG00000257261
ENSG00000198393
ENSG00000130255
ENSG00000245213
ENSG00000167460
ENSG00000134072
ENSG00000169398
ENSG00000230359
ENSG00000137573
ENSG00000133958
ENSG00000108448
ENSG00000232892
ENSG00000242588
ENSG00000259692
ENSG00000178896
ENSG00000145604
ENSG00000142530
ENSG00000197429
ENSG00000182979
ENSG00000107021
ENSG00000099337
ENSG00000274602
ENSG00000211451
ENSG00000214717
ENSG00000251666
ENSG00000184635
ENSG00000119711
ENSG00000247271
ENSG00000120253
ENSG00000130177
ENSG00000175283
ENSG00000157851
ENSG00000085982
ENSG00000160712
ENSG00000124151
ENSG00000226468
ENSG00000204308
ENSG00000237015
ENSG00000261033
ENSG00000171365
ENSG00000081803
ENSG00000143774
ENSG00000257842
ENSG00000164080
ENSG00000164542
ENSG00000112200
ENSG00000100201
ENSG00000186815
ENSG00000228906
ENSG00000255624
ENSG00000163281
ENSG00000150401
ENSG00000260630
ENSG00000114757
ENSG00000101216
ENSG00000071462
ENSG00000178449
ENSG00000174227
ENSG00000132604
ENSG00000262768
ENSG00000231031
ENSG00000204920
ENSG00000128040
ENSG00000260196
ENSG00000100304
ENSG00000167088
ENSG00000238142
ENSG00000100060
ENSG00000265802
ENSG00000087053
ENSG00000265981
ENSG00000269289
ENSG00000225234
ENSG00000100918
ENSG00000115977
ENSG00000134461
ENSG00000132792
ENSG00000173210
ENSG00000238406
ENSG00000153253
ENSG00000132718
ENSG00000149806
ENSG00000262519
ENSG00000268670
ENSG00000244716
ENSG00000233967
ENSG00000263072
ENSG00000180592
ENSG00000180626
ENSG00000153147
ENSG00000135587
ENSG00000100526
ENSG00000116691
ENSG00000101911
ENSG00000175224
ENSG00000225356
ENSG00000127554
ENSG00000077713
ENSG00000230061
ENSG00000285410
ENSG00000126790
ENSG00000145284
ENSG00000133114
ENSG00000182141
ENSG00000213024
ENSG00000187017
ENSG00000100558
ENSG00000264520
ENSG00000172216
ENSG00000280002
ENSG00000160181
ENSG00000115963
ENSG00000014914
ENSG00000162062
ENSG00000188056
ENSG00000100105
ENSG00000078902
ENSG00000124134
ENSG00000183011
ENSG00000115257
ENSG00000123179
ENSG00000146535
ENSG00000180938
ENSG00000129159
ENSG00000095587
ENSG00000137563
ENSG00000137869
ENSG00000010319
ENSG00000154556
ENSG00000093217
ENSG00000169258
ENSG00000166046
ENSG00000227666
ENSG00000159055
ENSG00000259126
ENSG00000254685
ENSG00000260261
ENSG00000053770
ENSG00000116871
ENSG00000185963
ENSG00000198814
ENSG00000229314
ENSG00000234782
ENSG00000182810
ENSG00000100784
ENSG00000014216
ENSG00000042980
ENSG00000226330
ENSG00000168255
ENSG00000108654
ENSG00000221983
ENSG00000137996
ENSG00000171302
ENSG00000109929
ENSG00000168795
ENSG00000263050
ENSG00000183615
ENSG00000180957
