# Supplementary material for: Long-Read Sequencing Annotation of the Transcriptome in DNA-PK Inactivated Cells
Source: Front Oncol. 2022 Aug 2;12:941638. doi: 10.3389/fonc.2022.941638 (PMC9382581; doi:10.3389/fonc.2022.941638)
Supplement: Supplementary file 1 [file DataSheet_1.zip › Source Data/DMSO.fusion.anno-Figure 3A.xls]

transcriptID	block1.start	block1.end	block1.chr	block1.strand	block1.chrstart	block1.chrend	block1.geneid	block1.coverage	block2.start	block2.end	block2.chr	block2.strand	block2.chrstart	block2.chrend	block2.geneid	block2.coverage
