# Supplementary material for: Long-Read Sequencing Annotation of the Transcriptome in DNA-PK Inactivated Cells
Source: Front Oncol. 2022 Aug 2;12:941638. doi: 10.3389/fonc.2022.941638 (PMC9382581; doi:10.3389/fonc.2022.941638)
Supplement: Supplementary file 1 [file DataSheet_1.zip › Source Data/DMSO.GO.anno-Figure 2D.xls]

Gene_id	GO_number	GO_id; GO_description; GO_class
Novelgene0008	3	GO:0005179; hormone activity; molecular_function	GO:0006950; response to stress; biological_process	GO:0005576; NA
Novelgene0018	1	GO:0035556; intracellular signal transduction; biological_process
Novelgene0041	1	GO:0005515; protein binding; molecular_function
Novelgene0043	7	GO:0008318; protein prenyltransferase activity; molecular_function	GO:0018342; protein prenylation; biological_process	GO:0005524; ATP binding; molecular_function	GO:0005026; transforming growth factor beta receptor activity, type II; molecular_function	GO:0006468; protein phosphorylation; biological_process	GO:0046872; metal ion binding; molecular_function	GO:0016020; membrane; cellular_component
Novelgene0061	4	GO:0006950; response to stress; biological_process	GO:0005179; hormone activity; molecular_function	GO:0005576; NA	GO:0019068; virion assembly; biological_process
Novelgene0067	2	GO:0005886; plasma membrane; cellular_component	GO:0004252; serine-type endopeptidase activity; molecular_function
Novelgene0082	1	GO:0003676; nucleic acid binding; molecular_function
Novelgene0090	3	GO:0042981; regulation of apoptosis; biological_process	GO:0004190; aspartic-type endopeptidase activity; molecular_function	GO:0016021; integral to membrane; cellular_component
Novelgene0092	3	GO:0006396; RNA processing; biological_process	GO:0003723; RNA binding; molecular_function	GO:0004000; adenosine deaminase activity; molecular_function
Novelgene0093	1	GO:0004197; cysteine-type endopeptidase activity; molecular_function
Novelgene0098	1	GO:0005777; peroxisome; cellular_component
Novelgene0116	1	GO:0004523; ribonuclease H activity; molecular_function
Novelgene0120	3	GO:0017048; Rho GTPase binding; molecular_function	GO:0003779; actin binding; molecular_function	GO:0030036; actin cytoskeleton organization; biological_process
Novelgene0125	3	GO:0016021; integral to membrane; cellular_component	GO:0004930; G-protein coupled receptor activity; molecular_function	GO:0007186; G-protein coupled receptor protein signaling pathway; biological_process
Novelgene0142	3	GO:0042597; periplasmic space; cellular_component	GO:0055114; oxidation-reduction process; biological_process	GO:0030058; amine dehydrogenase activity; molecular_function
Novelgene0153	1	GO:0005515; protein binding; molecular_function
Novelgene0161	3	GO:0003723; RNA binding; molecular_function	GO:0006278; RNA-dependent DNA replication; biological_process	GO:0003964; RNA-directed DNA polymerase activity; molecular_function
Novelgene0197	4	GO:0005215; NA	GO:0016020; membrane; cellular_component	GO:0006810; transport; biological_process	GO:0045444; fat cell differentiation; biological_process
Novelgene0202	3	GO:0005622; intracellular; cellular_component	GO:0005515; protein binding; molecular_function	GO:0042981; regulation of apoptosis; biological_process
Novelgene0218	1	GO:0016032; NA
Novelgene0229	2	GO:0008152; NA	GO:0003824; NA
Novelgene0247	2	GO:0019028; viral capsid; cellular_component	GO:0005198; NA
Novelgene0255	1	GO:0003676; nucleic acid binding; molecular_function
Novelgene0266	6	GO:0003700; sequence-specific DNA binding transcription factor activity; molecular_function	GO:0008201; heparin binding; molecular_function	GO:0050750; low-density lipoprotein particle receptor binding; molecular_function	GO:0016020; membrane; cellular_component	GO:0048193; Golgi vesicle transport; biological_process	GO:0005783; endoplasmic reticulum; cellular_component
Novelgene0268	1	GO:0006914; autophagy; biological_process
Novelgene0281	3	GO:0016491; oxidoreductase activity; molecular_function	GO:0008270; zinc ion binding; molecular_function	GO:0055114; oxidation-reduction process; biological_process
Novelgene0283	9	GO:0003677; DNA binding; molecular_function	GO:0003964; RNA-directed DNA polymerase activity; molecular_function	GO:0006278; RNA-dependent DNA replication; biological_process	GO:0003723; RNA binding; molecular_function	GO:0000287; magnesium ion binding; molecular_function	GO:0016791; phosphatase activity; molecular_function	GO:0009117; nucleotide metabolic process; biological_process	GO:0015074; DNA integration; biological_process	GO:0003676; nucleic acid binding; molecular_function
Novelgene0293	7	GO:0015979; photosynthesis; biological_process	GO:0009538; photosystem I reaction center; cellular_component	GO:0009522; photosystem I; cellular_component	GO:0045944; positive regulation of transcription from RNA polymerase II promoter; biological_process	GO:0003713; transcription coactivator activity; molecular_function	GO:0007219; Notch signaling pathway; biological_process	GO:0016607; nuclear speck; cellular_component
Novelgene0309	2	GO:0019028; viral capsid; cellular_component	GO:0005198; NA
Novelgene0327	5	GO:0003779; actin binding; molecular_function	GO:0007010; cytoskeleton organization; biological_process	GO:0006182; cGMP biosynthetic process; biological_process	GO:0004383; guanylate cyclase activity; molecular_function	GO:0006396; RNA processing; biological_process
Novelgene0343	3	GO:0003964; RNA-directed DNA polymerase activity; molecular_function	GO:0006278; RNA-dependent DNA replication; biological_process	GO:0003723; RNA binding; molecular_function
Novelgene0345	1	GO:0005515; protein binding; molecular_function
Novelgene0362	2	GO:0007010; cytoskeleton organization; biological_process	GO:0003779; actin binding; molecular_function
Novelgene0368	2	GO:0016020; membrane; cellular_component	GO:0005634; nucleus; cellular_component
Novelgene0369	1	GO:0008242; omega peptidase activity; molecular_function
Novelgene0373	1	GO:0005515; protein binding; molecular_function
Novelgene0384	6	GO:0005737; cytoplasm; cellular_component	GO:0047134; protein-disulfide reductase activity; molecular_function	GO:0008270; zinc ion binding; molecular_function	GO:0055114; oxidation-reduction process; biological_process	GO:0046872; metal ion binding; molecular_function	GO:0006281; DNA repair; biological_process
Novelgene0389	2	GO:0006353; transcription termination, DNA-dependent; biological_process	GO:0003723; RNA binding; molecular_function
Novelgene0399	3	GO:0046854; phosphatidylinositol phosphorylation; biological_process	GO:0007338; single fertilization; biological_process	GO:0016021; integral to membrane; cellular_component
Novelgene0418	6	GO:0005634; nucleus; cellular_component	GO:0006334; nucleosome assembly; biological_process	GO:0005242; inward rectifier potassium channel activity; molecular_function	GO:0006813; potassium ion transport; biological_process	GO:0016021; integral to membrane; cellular_component	GO:0006629; lipid metabolic process; biological_process
Novelgene0419	4	GO:0006412; translation; biological_process	GO:0005622; intracellular; cellular_component	GO:0003735; structural constituent of ribosome; molecular_function	GO:0005840; ribosome; cellular_component
Novelgene0424	4	GO:0005198; NA	GO:0006457; protein folding; biological_process	GO:0009405; pathogenesis; biological_process	GO:0005515; protein binding; molecular_function
Novelgene0427	3	GO:0016286; small conductance calcium-activated potassium channel activity; molecular_function	GO:0006813; potassium ion transport; biological_process	GO:0016021; integral to membrane; cellular_component
Novelgene0438	3	GO:0016021; integral to membrane; cellular_component	GO:0007186; G-protein coupled receptor protein signaling pathway; biological_process	GO:0004930; G-protein coupled receptor activity; molecular_function
Novelgene0439	7	GO:0019068; virion assembly; biological_process	GO:0005198; NA	GO:0019028; viral capsid; cellular_component	GO:0003964; RNA-directed DNA polymerase activity; molecular_function	GO:0006278; RNA-dependent DNA replication; biological_process	GO:0003723; RNA binding; molecular_function	GO:0015074; DNA integration; biological_process
Novelgene0440	1	GO:0046914; transition metal ion binding; molecular_function
Novelgene0442	2	GO:0003677; DNA binding; molecular_function	GO:0046983; protein dimerization activity; molecular_function
Novelgene0446	25	GO:0051082; unfolded protein binding; molecular_function	GO:0006950; response to stress; biological_process	GO:0005524; ATP binding; molecular_function	GO:0006457; protein folding; biological_process	GO:0046873; metal ion transmembrane transporter activity; molecular_function	GO:0005524; ATP binding; molecular_function	GO:0006950; response to stress; biological_process	GO:0006383; transcription from RNA polymerase III promoter; biological_process	GO:0051082; unfolded protein binding; molecular_function	GO:0003677; DNA binding; molecular_function	GO:0005219; ryanodine-sensitive calcium-release channel activity; molecular_function	GO:0006270; DNA-dependent DNA replication initiation; biological_process	GO:0055085; transmembrane transport; biological_process	GO:0030001; metal ion transport; biological_process	GO:0006874; cellular calcium ion homeostasis; biological_process	GO:0005783; endoplasmic reticulum; cellular_component	GO:0005666; DNA-directed RNA polymerase III complex; cellular_component	GO:0006457; protein folding; biological_process	GO:0003899; DNA-directed RNA polymerase activity; molecular_function	GO:0016020; membrane; cellular_component	GO:0016021; integral to membrane; cellular_component	GO:0006457; protein folding; biological_process	GO:0051082; unfolded protein binding; molecular_function	GO:0005524; ATP binding; molecular_function	GO:0006950; response to stress; biological_process
Novelgene0452	2	GO:0016437; tRNA cytidylyltransferase activity; molecular_function	GO:0004810; tRNA adenylyltransferase activity; molecular_function
Novelgene0454	10	GO:0008270; zinc ion binding; molecular_function	GO:0003676; nucleic acid binding; molecular_function	GO:0003723; RNA binding; molecular_function	GO:0003964; RNA-directed DNA polymerase activity; molecular_function	GO:0006278; RNA-dependent DNA replication; biological_process	GO:0006952; defense response; biological_process	GO:0005576; NA	GO:0019068; virion assembly; biological_process	GO:0005198; NA	GO:0019028; viral capsid; cellular_component
Novelgene0463	4	GO:0006313; transposition, DNA-mediated; biological_process	GO:0046872; metal ion binding; molecular_function	GO:0046872; metal ion binding; molecular_function	GO:0046782; regulation of viral transcription; biological_process
Novelgene0482	2	GO:0009405; pathogenesis; biological_process	GO:0005198; NA
Novelgene0489	3	GO:0005179; hormone activity; molecular_function	GO:0006950; response to stress; biological_process	GO:0005576; NA
Novelgene0493	1	GO:0005515; protein binding; molecular_function
Novelgene0509	11	GO:0005739; mitochondrion; cellular_component	GO:0004129; cytochrome-c oxidase activity; molecular_function	GO:0003964; RNA-directed DNA polymerase activity; molecular_function	GO:0006278; RNA-dependent DNA replication; biological_process	GO:0003723; RNA binding; molecular_function	GO:0006278; RNA-dependent DNA replication; biological_process	GO:0003964; RNA-directed DNA polymerase activity; molecular_function	GO:0003723; RNA binding; molecular_function	GO:0071630; nucleus-associated proteasomal ubiquitin-dependent protein catabolic process; biological_process	GO:0031144; proteasome localization; biological_process	GO:0005634; nucleus; cellular_component
Novelgene0535	1	GO:0003676; nucleic acid binding; molecular_function
Novelgene0539	7	GO:0005524; ATP binding; molecular_function	GO:0046872; metal ion binding; molecular_function	GO:0000166; nucleotide binding; molecular_function	GO:0015833; peptide transport; biological_process	GO:0004733; pyridoxamine-phosphate oxidase activity; molecular_function	GO:0055114; oxidation-reduction process; biological_process	GO:0010181; FMN binding; molecular_function
Novelgene0553	3	GO:0005576; NA	GO:0006950; response to stress; biological_process	GO:0005179; hormone activity; molecular_function
Novelgene0564	3	GO:0003723; RNA binding; molecular_function	GO:0005845; mRNA cap binding complex; cellular_component	GO:0032259; methylation; biological_process
Novelgene0577	2	GO:0005634; nucleus; cellular_component	GO:0006351; transcription, DNA-dependent; biological_process
Novelgene0582	4	GO:0007165; signal transduction; biological_process	GO:0004871; signal transducer activity; molecular_function	GO:0005198; NA	GO:0019031; viral envelope; cellular_component
Novelgene0611	1	GO:0042981; regulation of apoptosis; biological_process
Novelgene0615	4	GO:0042600; chorion; cellular_component	GO:0005213; structural constituent of chorion; molecular_function	GO:0005576; NA	GO:0007304; chorion-containing eggshell formation; biological_process
Novelgene0623	9	GO:0071436; sodium ion export; biological_process	GO:0008948; oxaloacetate decarboxylase activity; molecular_function	GO:0016592; mediator complex; cellular_component	GO:0004252; serine-type endopeptidase activity; molecular_function	GO:0006357; regulation of transcription from RNA polymerase II promoter; biological_process	GO:0001104; RNA polymerase II transcription cofactor activity; molecular_function	GO:0005886; plasma membrane; cellular_component	GO:0016020; membrane; cellular_component	GO:0015081; sodium ion transmembrane transporter activity; molecular_function
Novelgene0628	4	GO:0006611; protein export from nucleus; biological_process	GO:0006998; nuclear envelope organization; biological_process	GO:0031965; nuclear membrane; cellular_component	GO:0006406; mRNA export from nucleus; biological_process
Novelgene0629	11	GO:0005576; NA	GO:0006952; defense response; biological_process	GO:0008270; zinc ion binding; molecular_function	GO:0019068; virion assembly; biological_process	GO:0003676; nucleic acid binding; molecular_function	GO:0016032; NA	GO:0000795; synaptonemal complex; cellular_component	GO:0007130; synaptonemal complex assembly; biological_process	GO:0019068; virion assembly; biological_process	GO:0005198; NA	GO:0019028; viral capsid; cellular_component
Novelgene0630	4	GO:0016020; membrane; cellular_component	GO:0015979; photosynthesis; biological_process	GO:0009523; photosystem II; cellular_component	GO:0009539; photosystem II reaction center; cellular_component
Novelgene0643	6	GO:0008270; zinc ion binding; molecular_function	GO:0006886; intracellular protein transport; biological_process	GO:0030127; COPII vesicle coat; cellular_component	GO:0006888; ER to Golgi vesicle-mediated transport; biological_process	GO:0003676; nucleic acid binding; molecular_function	GO:0004523; ribonuclease H activity; molecular_function
Novelgene0650	2	GO:0004564; beta-fructofuranosidase activity; molecular_function	GO:0004575; sucrose alpha-glucosidase activity; molecular_function
Novelgene0653	9	GO:0015074; DNA integration; biological_process	GO:0003723; RNA binding; molecular_function	GO:0006278; RNA-dependent DNA replication; biological_process	GO:0003964; RNA-directed DNA polymerase activity; molecular_function	GO:0009117; nucleotide metabolic process; biological_process	GO:0016791; phosphatase activity; molecular_function	GO:0000287; magnesium ion binding; molecular_function	GO:0003676; nucleic acid binding; molecular_function	GO:0003677; DNA binding; molecular_function
Novelgene0662	2	GO:0016020; membrane; cellular_component	GO:0006106; fumarate metabolic process; biological_process
Novelgene0671	1	GO:0005576; NA
Novelgene0673	3	GO:0016021; integral to membrane; cellular_component	GO:0055085; transmembrane transport; biological_process	GO:0007049; cell cycle; biological_process
Novelgene0675	5	GO:0016987; sigma factor activity; molecular_function	GO:0006355; regulation of transcription, DNA-dependent; biological_process	GO:0006352; transcription initiation, DNA-dependent; biological_process	GO:0003677; DNA binding; molecular_function	GO:0003700; sequence-specific DNA binding transcription factor activity; molecular_function
Novelgene0677	12	GO:0019028; viral capsid; cellular_component	GO:0005198; NA	GO:0005198; NA	GO:0019031; viral envelope; cellular_component	GO:0016032; NA	GO:0003676; nucleic acid binding; molecular_function	GO:0008270; zinc ion binding; molecular_function	GO:0030077; plasma membrane light-harvesting complex; cellular_component	GO:0016021; integral to membrane; cellular_component	GO:0006948; induction by virus of host cell-cell fusion; biological_process	GO:0019684; photosynthesis, light reaction; biological_process	GO:0045156; electron transporter, transferring electrons within the cyclic electron transport pathway of photosynthesis activity; molecular_function
Novelgene0680	2	GO:0030529; ribonucleoprotein complex; cellular_component	GO:0003723; RNA binding; molecular_function
Novelgene0702	1	GO:0016021; integral to membrane; cellular_component
Novelgene0708	1	GO:0006355; regulation of transcription, DNA-dependent; biological_process
