# Supplementary material for: Long-Read Sequencing Annotation of the Transcriptome in DNA-PK Inactivated Cells
Source: Front Oncol. 2022 Aug 2;12:941638. doi: 10.3389/fonc.2022.941638 (PMC9382581; doi:10.3389/fonc.2022.941638)
Supplement: Supplementary file 1 [file DataSheet_1.zip › Source Data/DMSO.kegg.anno.stat-Figure 2E.xls]

KO_Pathway_Level3	Pathway_Name	Reads_Num	Reads_IDs
ko00120	Metabolism; Lipid metabolism; Primary bile acid biosynthesis	1	Novelgene0229
ko00230	Metabolism; Nucleotide metabolism; Purine metabolism	1	Novelgene0306
ko00240	Metabolism; Nucleotide metabolism; Pyrimidine metabolism	1	Novelgene0306
ko00350	Metabolism; Amino acid metabolism; Tyrosine metabolism	1	Novelgene0139
ko00562	Metabolism; Carbohydrate metabolism; Inositol phosphate metabolism	1	Novelgene0399
ko00643	Metabolism; Xenobiotics biodegradation and metabolism; Styrene degradation	1	Novelgene0139
ko00920	Metabolism; Energy metabolism; Sulfur metabolism	1	Novelgene0399
ko03018	Genetic Information Processing; Folding, sorting and degradation; RNA degradation	3	Novelgene0369	Novelgene0580	Novelgene0491
ko03030	Genetic Information Processing; Replication and repair; DNA replication	1	Novelgene0306
ko03040	Genetic Information Processing; Transcription; Spliceosome	1	Novelgene0273
ko03410	Genetic Information Processing; Replication and repair; Base excision repair	1	Novelgene0306
ko03420	Genetic Information Processing; Replication and repair; Nucleotide excision repair	1	Novelgene0306
ko03430	Genetic Information Processing; Replication and repair; Mismatch repair	1	Novelgene0306
ko03440	Genetic Information Processing; Replication and repair; Homologous recombination	1	Novelgene0306
ko04060	Environmental Information Processing; Signaling molecules and interaction; Cytokine-cytokine receptor interaction	2	Novelgene0125	Novelgene0420
ko04062	Organismal Systems; Immune system; Chemokine signaling pathway	1	Novelgene0125
ko04070	Environmental Information Processing; Signal transduction; Phosphatidylinositol signaling system	1	Novelgene0399
ko04120	Genetic Information Processing; Folding, sorting and degradation; Ubiquitin mediated proteolysis	1	Novelgene0373
ko04140	Cellular Processes; Transport and catabolism; Autophagy - animal	5	Novelgene0436	Novelgene0671	Novelgene0535	Novelgene0700	Novelgene0093
ko04141	Genetic Information Processing; Folding, sorting and degradation; Protein processing in endoplasmic reticulum	1	Novelgene0446
ko04146	Cellular Processes; Transport and catabolism; Peroxisome	2	Novelgene0229	Novelgene0098
ko04151	Environmental Information Processing; Signal transduction; PI3K-Akt signaling pathway	2	Novelgene0090	Novelgene0446
ko04210	Cellular Processes; Cell growth and death; Apoptosis	1	Novelgene0090
ko04330	Environmental Information Processing; Signal transduction; Notch signaling pathway	1	Novelgene0293
ko04380	Organismal Systems; Development; Osteoclast differentiation	1	Novelgene0420
ko04512	Environmental Information Processing; Signaling molecules and interaction; ECM-receptor interaction	1	Novelgene0164
ko04514	Environmental Information Processing; Signaling molecules and interaction; Cell adhesion molecules (CAMs)	1	Novelgene0164
ko04612	Organismal Systems; Immune system; Antigen processing and presentation	2	Novelgene0446	Novelgene0337
ko04621	Organismal Systems; Immune system; NOD-like receptor signaling pathway	2	Novelgene0446	Novelgene0086
ko04622	Organismal Systems; Immune system; RIG-I-like receptor signaling pathway	1	Novelgene0202
ko04623	Organismal Systems; Immune system; Cytosolic DNA-sensing pathway	1	Novelgene0092
ko04626	Organismal Systems; Environmental adaptation; Plant-pathogen interaction	1	Novelgene0446
ko04630	Environmental Information Processing; Signal transduction; Jak-STAT signaling pathway	1	Novelgene0090
ko04650	Organismal Systems; Immune system; Natural killer cell mediated cytotoxicity	1	Novelgene0334
ko04657	Organismal Systems; Immune system; IL-17 signaling pathway	1	Novelgene0446
ko04658	Organismal Systems; Immune system; Th1 and Th2 cell differentiation	1	Novelgene0293
ko04659	Organismal Systems; Immune system; Th17 cell differentiation	1	Novelgene0446
ko04740	Organismal Systems; Sensory system; Olfactory transduction	1	Novelgene0438
ko04914	Organismal Systems; Endocrine system; Progesterone-mediated oocyte maturation	1	Novelgene0446
ko04915	Organismal Systems; Endocrine system; Estrogen signaling pathway	1	Novelgene0446
ko05144	Human Diseases; Infectious diseases: Parasitic; Malaria	1	Novelgene0164
ko05161	Human Diseases; Infectious diseases: Viral; Hepatitis B	1	Novelgene0202
ko05162	Human Diseases; Infectious diseases: Viral; Measles	2	Novelgene0092	Novelgene0202
ko05164	Human Diseases; Infectious diseases: Viral; Influenza A	2	Novelgene0092	Novelgene0202
ko05166	Human Diseases; Infectious diseases: Viral; HTLV-I infection	1	Novelgene0306
ko05168	Human Diseases; Infectious diseases: Viral; Herpes simplex infection	1	Novelgene0202
ko05200	Human Diseases; Cancers: Overview; Pathways in cancer	1	Novelgene0446
ko05205	Human Diseases; Cancers: Overview; Proteoglycans in cancer	1	Novelgene0164
ko05206	Human Diseases; Cancers: Overview; MicroRNAs in cancer	1	Novelgene0090
ko05215	Human Diseases; Cancers: Specific types; Prostate cancer	1	Novelgene0446
ko05418	Human Diseases; Cardiovascular diseases; Fluid shear stress and atherosclerosis	2	Novelgene0446	Novelgene0164
Others	Others	158	Novelgene0398	Novelgene0680	Novelgene0656	Novelgene0160	Novelgene0082	Novelgene0310	Novelgene0668	Novelgene0469	Novelgene0364	Novelgene0493	Novelgene0283	Novelgene0623	Novelgene0539	Novelgene0697	Novelgene0343	Novelgene0662	Novelgene0501	Novelgene0120	Novelgene0677	Novelgene0442	Novelgene0603	Novelgene0578	Novelgene0042	Novelgene0523	Novelgene0161	Novelgene0635	Novelgene0155	Novelgene0362	Novelgene0067	Novelgene0489	Novelgene0707	Novelgene0424	Novelgene0667	Novelgene0238	Novelgene0659	Novelgene0702	Novelgene0024	Novelgene0023	Novelgene0615	Novelgene0247	Novelgene0440	Novelgene0533	Novelgene0463	Novelgene0153	Novelgene0706	Novelgene0621	Novelgene0429	Novelgene0595	Novelgene0245	Novelgene0444	Novelgene0197	Novelgene0241	Novelgene0309	Novelgene0302	Novelgene0480	Novelgene0653	Novelgene0586	Novelgene0171	Novelgene0108	Novelgene0384	Novelgene0021	Novelgene0696	Novelgene0333	Novelgene0002	Novelgene0504	Novelgene0418	Novelgene0675	Novelgene0611	Novelgene0647	Novelgene0543	Novelgene0053	Novelgene0218	Novelgene0061	Novelgene0629	Novelgene0187	Novelgene0001	Novelgene0643	Novelgene0537	Novelgene0646	Novelgene0650	Novelgene0165	Novelgene0525	Novelgene0540	Novelgene0087	Novelgene0360	Novelgene0695	Novelgene0277	Novelgene0264	Novelgene0631	Novelgene0003	Novelgene0582	Novelgene0010	Novelgene0577	Novelgene0043	Novelgene0345	Novelgene0106	Novelgene0036	Novelgene0182	Novelgene0564	Novelgene0708	Novelgene0327	Novelgene0281	Novelgene0427	Novelgene0149	Novelgene0445	Novelgene0630	Novelgene0703	Novelgene0068	Novelgene0353	Novelgene0508	Novelgene0454	Novelgene0276	Novelgene0018	Novelgene0519	Novelgene0089	Novelgene0315	Novelgene0651	Novelgene0661	Novelgene0600	Novelgene0071	Novelgene0307	Novelgene0367	Novelgene0402	Novelgene0419	Novelgene0375	Novelgene0482	Novelgene0255	Novelgene0177	Novelgene0112	Novelgene0624	Novelgene0035	Novelgene0344	Novelgene0266	Novelgene0509	Novelgene0553	Novelgene0116	Novelgene0253	Novelgene0124	Novelgene0338	Novelgene0142	Novelgene0225	Novelgene0383	Novelgene0439	Novelgene0541	Novelgene0452	Novelgene0473	Novelgene0389	Novelgene0649	Novelgene0154	Novelgene0368	Novelgene0041	Novelgene0008	Novelgene0231	Novelgene0673	Novelgene0572	Novelgene0066	Novelgene0268	Novelgene0628
