# Supplementary material for: Long-Read Sequencing Annotation of the Transcriptome in DNA-PK Inactivated Cells
Source: Front Oncol. 2022 Aug 2;12:941638. doi: 10.3389/fonc.2022.941638 (PMC9382581; doi:10.3389/fonc.2022.941638)
Supplement: Supplementary file 1 [file DataSheet_1.zip › Source Data/DMSO.mapping_stat-FIgure 1C.xls]

Sample name	Total reads	Total mapped	Unmapped	Multiple mapped	Uniquely mapped	Reads map to '+'	Reads map to '-'
DMSO	19469	19189(98.56%)	280(1.44%)	63(0.32%)	19126(98.24%)	9956(51.14%)	9170(47.1%)
