# Supplementary material for: Long-Read Sequencing Annotation of the Transcriptome in DNA-PK Inactivated Cells
Source: Front Oncol. 2022 Aug 2;12:941638. doi: 10.3389/fonc.2022.941638 (PMC9382581; doi:10.3389/fonc.2022.941638)
Supplement: Supplementary file 1 [file DataSheet_1.zip › Source Data/DMSO.novelgene-Figure 2B.xls]

GeneID	Chromosome	Start	End	Strand	Isoforms
Novelgene0001	KI270714.1	16307	20349	+	2
Novelgene0002	KI270733.1	122698	128021	+	1
Novelgene0003	GL000195.1	82958	86690	+	1
Novelgene0008	20	1462540	1466886	+	1
Novelgene0010	20	4852359	4857200	+	1
Novelgene0018	20	25546000	25549185	+	1
Novelgene0021	20	29497397	29499164	+	1
Novelgene0023	20	35709053	35712435	+	2
Novelgene0024	20	36045710	36050960	+	1
Novelgene0035	21	41768954	41776213	+	1
Novelgene0036	21	43343433	43349336	+	1
Novelgene0041	22	18606136	18610875	+	1
Novelgene0042	22	20846864	20848237	+	1
Novelgene0043	22	21625801	21630051	+	1
Novelgene0053	1	10680918	10685715	+	1
Novelgene0061	1	31454862	31474642	+	7
Novelgene0066	1	51875868	51878753	+	1
Novelgene0067	1	51907956	51912235	+	1
Novelgene0068	1	52550521	52553092	+	1
Novelgene0071	1	67701542	67705527	+	1
Novelgene0082	1	120337364	120340984	+	1
Novelgene0086	1	145993332	145996580	+	1
Novelgene0087	1	146372865	146376429	+	1
Novelgene0089	1	150064395	150067253	+	1
Novelgene0090	1	150574561	150579674	+	2
Novelgene0092	1	154582093	154585038	+	1
Novelgene0093	1	155169407	155173304	+	1
Novelgene0098	1	160280534	160285136	+	1
Novelgene0106	1	205713194	205718134	+	1
Novelgene0108	1	209802517	209806139	+	1
Novelgene0112	1	224385149	224388354	+	1
Novelgene0116	1	235109346	235112109	+	1
Novelgene0120	3	14942785	14947492	+	2
Novelgene0124	3	36989007	36993168	+	1
Novelgene0125	3	39263496	39266351	+	1
Novelgene0139	3	120675341	120682286	+	2
Novelgene0142	3	129172262	129174349	+	1
Novelgene0149	3	167727574	167734892	+	1
Novelgene0153	3	184710366	184712033	+	1
Novelgene0154	3	185931641	185938023	+	1
Novelgene0155	3	186239919	186242719	+	1
Novelgene0160	3	196049284	196051554	+	1
Novelgene0161	3	197156177	197158461	+	1
Novelgene0164	2	20200799	20202913	+	1
Novelgene0165	2	20274099	20274957	+	1
Novelgene0171	2	78196904	78198378	+	1
Novelgene0177	2	86499593	86503733	+	1
Novelgene0182	2	98721408	98726335	+	1
Novelgene0187	2	110379085	110382065	+	1
Novelgene0197	2	131047877	131052446	+	1
Novelgene0202	2	162314494	162318708	+	1
Novelgene0218	2	240646420	240650027	+	1
Novelgene0225	5	16929806	16936312	+	2
Novelgene0229	5	33987036	33990359	+	1
Novelgene0231	5	34236594	34245197	+	2
Novelgene0238	5	69702277	69708126	+	1
Novelgene0241	5	71286717	71289745	+	1
Novelgene0245	5	82599784	82605750	+	1
Novelgene0247	5	86459938	86462407	+	1
Novelgene0253	5	133959895	133961232	+	1
Novelgene0255	5	137747864	137754413	+	2
Novelgene0264	4	1856312	1858818	+	1
Novelgene0266	4	3509063	3532422	+	1
Novelgene0268	4	6707708	6709883	+	1
Novelgene0273	4	24556026	24559375	+	1
Novelgene0276	4	39525525	39527439	+	1
Novelgene0277	4	40423752	40426036	+	1
Novelgene0281	4	76209387	76213876	+	1
Novelgene0283	4	77627519	77636953	+	1
Novelgene0293	4	140149958	140154523	+	1
Novelgene0302	7	26861645	26864611	+	1
Novelgene0306	7	44118701	44123551	+	1
Novelgene0307	7	50450438	50452696	+	1
Novelgene0309	7	64834946	64839939	+	2
Novelgene0310	7	65004899	65006721	+	1
Novelgene0315	7	132873718	132879210	+	1
Novelgene0327	6	23429623	23434622	+	1
Novelgene0333	6	26814457	26820209	+	1
Novelgene0334	6	29965041	29974009	+	2
Novelgene0337	6	33299700	33314266	+	1
Novelgene0338	6	33705051	33711696	+	1
Novelgene0343	6	45290484	45314546	+	1
Novelgene0344	6	52759602	52763475	+	1
Novelgene0345	6	52798590	52803816	+	1
Novelgene0353	6	87698404	87702243	+	1
Novelgene0360	6	127343382	127345606	+	1
Novelgene0362	6	151390668	151393991	+	2
Novelgene0364	6	153150135	153152877	+	1
Novelgene0367	6	169933573	169940831	+	2
Novelgene0368	6	170025453	170034768	+	4
Novelgene0369	6	170549519	170553304	+	1
Novelgene0373	9	21331020	21335383	+	1
Novelgene0375	9	33047417	33050526	+	1
Novelgene0383	9	95395707	95397027	+	1
Novelgene0384	9	97195357	97200120	+	1
Novelgene0389	9	122844561	122847922	+	1
Novelgene0398	8	52253048	52254348	+	1
Novelgene0399	8	56957938	56964036	+	1
Novelgene0402	8	61677368	61679936	+	1
Novelgene0418	8	97273489	97277920	+	1
Novelgene0419	8	101199590	101202276	+	1
Novelgene0420	8	118946609	118951885	+	1
Novelgene0424	8	124721429	124728471	+	2
Novelgene0427	8	141207175	141212137	+	1
Novelgene0429	8	143723934	143734055	+	2
Novelgene0436	11	3053250	3057463	+	1
Novelgene0438	11	4680170	4697856	+	1
Novelgene0439	11	5928017	5935208	+	2
Novelgene0440	11	6231492	6234659	+	1
Novelgene0442	11	10852798	10858036	+	1
Novelgene0444	11	18317620	18322195	+	1
Novelgene0445	11	27494900	27498170	+	1
Novelgene0446	11	27888177	27891093	+	1
Novelgene0452	11	62574163	62577586	+	1
Novelgene0454	11	67619987	67627392	+	2
Novelgene0463	10	3779066	3785262	+	1
Novelgene0469	10	23137764	23139778	+	1
Novelgene0473	10	59788764	59791896	+	1
Novelgene0480	10	118679921	118683389	+	2
Novelgene0482	10	122875156	122879572	+	1
Novelgene0489	13	35840356	35842228	+	1
Novelgene0491	13	39032939	39038089	+	1
Novelgene0493	13	41127566	41132784	+	1
Novelgene0501	12	46183070	46188392	+	1
Novelgene0504	12	57819930	57823499	+	1
Novelgene0508	12	79648647	79650714	+	1
Novelgene0509	12	84355844	84360270	+	1
Novelgene0519	12	127060614	127122809	+	1
Novelgene0523	15	62165421	62170099	+	3
Novelgene0525	15	66492709	66497762	+	1
Novelgene0533	14	21217550	21218681	+	1
Novelgene0535	14	23091644	23095128	+	1
Novelgene0537	14	44187649	44190406	+	1
Novelgene0539	14	68788643	68793067	+	1
Novelgene0540	14	70722528	70726502	+	1
Novelgene0541	14	73711116	73714384	+	1
Novelgene0543	14	75124795	75127042	+	1
Novelgene0553	17	6649237	6651576	+	1
Novelgene0564	17	43237171	43278168	+	2
Novelgene0572	17	72414602	72418019	+	1
Novelgene0577	17	79932344	79940705	+	3
Novelgene0578	17	81029133	81032104	+	1
Novelgene0580	17	82098915	82102885	+	1
Novelgene0582	16	21402235	21406830	+	1
Novelgene0586	16	52506709	52510759	+	1
Novelgene0595	19	51179828	51182006	+	1
Novelgene0600	18	3719654	3720888	+	1
Novelgene0603	18	13722864	13726586	+	1
Novelgene0611	18	63313827	63319993	+	2
Novelgene0615	KI270744.1	138486	140952	+	1
Novelgene0621	21	37559983	37563885	-	1
Novelgene0623	22	22375231	22380647	-	1
Novelgene0624	1	31422959	31471571	-	11
Novelgene0628	1	145413353	145425600	-	3
Novelgene0629	1	175100712	175107652	-	2
Novelgene0630	1	193088194	193089097	-	1
Novelgene0631	3	28241617	28247316	-	1
Novelgene0635	3	51382985	51385027	-	1
Novelgene0643	2	148249098	148259759	-	18
Novelgene0646	2	216199835	216203474	-	1
Novelgene0647	2	227526561	227529682	-	1
Novelgene0649	5	70577588	70582678	-	1
Novelgene0650	5	73114699	73120495	-	1
Novelgene0651	5	86559629	86570483	-	1
Novelgene0653	4	77627364	77636953	-	8
Novelgene0656	4	176328456	176330516	-	1
Novelgene0659	7	105064193	105065420	-	1
Novelgene0661	6	26678257	26687180	-	1
Novelgene0662	6	26768692	26779004	-	1
Novelgene0667	8	29055949	29059295	-	1
Novelgene0668	8	31742482	31744493	-	1
Novelgene0671	8	63182260	63185414	-	1
Novelgene0673	8	80527197	80529607	-	1
Novelgene0675	11	65499042	65502908	-	1
Novelgene0677	10	5035650	5046843	-	5
Novelgene0680	10	22435434	22437855	-	1
Novelgene0695	17	45699249	45701755	-	1
Novelgene0696	17	55164462	55166557	-	1
Novelgene0697	17	59838122	59840389	-	1
Novelgene0700	17	79754745	79770235	-	1
Novelgene0702	16	29256321	29258839	-	1
Novelgene0703	16	57565309	57607022	-	1
Novelgene0706	18	49552950	49561898	-	2
Novelgene0707	GL000218.1	51528	97448	-	2
Novelgene0708	KI270744.1	124358	140950	-	5
