# Supplementary material for: Long-Read Sequencing Annotation of the Transcriptome in DNA-PK Inactivated Cells
Source: Front Oncol. 2022 Aug 2;12:941638. doi: 10.3389/fonc.2022.941638 (PMC9382581; doi:10.3389/fonc.2022.941638)
Supplement: Supplementary file 1 [file DataSheet_1.zip › Source Data/DMSO.noveliso-Figure 2B.xls]

GeneID	IsoformID	Chromosome	Start	End	Strand	Exon_number
ENSG00000099942	ENSG00000099942_novel01	22	20917407	20953746	+	4
ENSG00000099942	ENSG00000099942_novel03	22	20950099	20953746	+	1
ENSG00000172046	ENSG00000172046_novel02	3	49108074	49120812	-	27
ENSG00000172046	ENSG00000172046_novel04	3	49108675	49120821	-	27
ENSG00000168056	ENSG00000168056_novel01	11	65538561	65553848	-	25
ENSG00000147130	ENSG00000147130_novel01	X	71239625	71254710	-	25
ENSG00000147130	ENSG00000147130_novel02	X	71239626	71254174	-	25
ENSG00000168906	ENSG00000168906_novel03	2	85539168	85545278	+	8
ENSG00000168906	ENSG00000168906_novel04	2	85539168	85545277	+	6
ENSG00000168906	ENSG00000168906_novel05	2	85539168	85545279	+	7
ENSG00000126804	ENSG00000126804_novel01	14	64504726	64525054	+	2
ENSG00000164307	ENSG00000164307_novel03	5	96774486	96807926	-	20
ENSG00000164307	ENSG00000164307_novel05	5	96774486	96807924	-	19
ENSG00000165819	ENSG00000165819_novel02	14	21498142	21511333	-	9
ENSG00000101220	ENSG00000101220_novel01	20	3753515	3767805	-	4
ENSG00000112983	ENSG00000112983_novel01	5	138156898	138178966	-	22
ENSG00000112983	ENSG00000112983_novel03	5	138156899	138178632	-	22
ENSG00000112983	ENSG00000112983_novel04	5	138156898	138178948	-	21
ENSG00000112983	ENSG00000112983_novel05	5	138156897	138178638	-	21
ENSG00000112983	ENSG00000112983_novel07	5	138156897	138178632	-	21
ENSG00000136068	ENSG00000136068_novel06	3	58142680	58172247	+	16
ENSG00000136068	ENSG00000136068_novel09	3	58148294	58172247	+	12
ENSG00000136068	ENSG00000136068_novel10	3	58148804	58172247	+	11
ENSG00000164062	ENSG00000164062_novel02	3	49674351	49683502	+	22
ENSG00000187164	ENSG00000187164_novel02	10	116898740	117005205	-	17
ENSG00000187164	ENSG00000187164_novel06	10	116898741	117005186	-	16
ENSG00000161533	ENSG00000161533_novel02	17	75941516	75979134	-	15
ENSG00000138162	ENSG00000138162_novel03	10	122112896	122254538	+	17
ENSG00000138162	ENSG00000138162_novel05	10	122112987	122254539	+	16
ENSG00000092621	ENSG00000092621_novel01	1	119711892	119717232	+	1
ENSG00000272183	ENSG00000272183_novel01	2	74498093	74502364	+	1
ENSG00000173826	ENSG00000173826_novel03	17	63523326	63548960	+	15
ENSG00000197880	ENSG00000197880_novel01	1	23613761	23617607	+	1
ENSG00000165678	ENSG00000165678_novel02	10	84139569	84153173	+	8
ENSG00000115159	ENSG00000115159_novel03	2	156561066	156564802	+	1
ENSG00000174442	ENSG00000174442_novel01	15	66505277	66549474	+	19
ENSG00000030582	ENSG00000030582_novel02	17	44345305	44353102	+	13
ENSG00000133056	ENSG00000133056_novel01	1	204422640	204494815	-	33
ENSG00000128059	ENSG00000128059_novel01	4	56393366	56435620	-	11
ENSG00000055163	ENSG00000055163_novel01	5	157266099	157393207	+	29
ENSG00000131236	ENSG00000131236_novel02	1	40040738	40072648	+	14
ENSG00000114796	ENSG00000114796_novel04	3	183635623	183680943	+	9
ENSG00000114796	ENSG00000114796_novel05	3	183635624	183684514	+	8
ENSG00000176978	ENSG00000176978_novel01	9	137110543	137114744	-	11
ENSG00000176978	ENSG00000176978_novel03	9	137110545	137114729	-	12
ENSG00000112739	ENSG00000112739_novel06	6	4021400	4064980	+	19
ENSG00000112739	ENSG00000112739_novel11	6	4021408	4064980	+	21
ENSG00000255769	ENSG00000255769_novel02	15	82471478	82513950	-	8
ENSG00000169432	ENSG00000169432_novel01	2	166286519	166375944	-	11
ENSG00000105701	ENSG00000105701_novel01	19	18531764	18541922	-	8
ENSG00000055130	ENSG00000055130_novel01	7	148698863	148801004	+	22
ENSG00000177602	ENSG00000177602_novel01	17	3723900	3727921	+	2
ENSG00000165731	ENSG00000165731_novel02	10	43077064	43130346	+	16
ENSG00000165731	ENSG00000165731_novel05	10	43077069	43130347	+	21
ENSG00000165731	ENSG00000165731_novel08	10	43077069	43130347	+	19
ENSG00000173402	ENSG00000173402_novel01	3	49470116	49535613	+	6
ENSG00000173402	ENSG00000173402_novel02	3	49470132	49535613	+	5
ENSG00000173402	ENSG00000173402_novel04	3	49470132	49535613	+	4
ENSG00000173402	ENSG00000173402_novel05	3	49470289	49535613	+	4
ENSG00000173402	ENSG00000173402_novel06	3	49470133	49535612	+	6
ENSG00000173402	ENSG00000173402_novel07	3	49470285	49535613	+	6
ENSG00000173402	ENSG00000173402_novel13	3	49470281	49535613	+	7
ENSG00000173402	ENSG00000173402_novel15	3	49470285	49535613	+	3
ENSG00000173402	ENSG00000173402_novel16	3	49470285	49535613	+	5
ENSG00000173402	ENSG00000173402_novel18	3	49470289	49535613	+	6
ENSG00000173402	ENSG00000173402_novel23	3	49470319	49535613	+	4
ENSG00000173402	ENSG00000173402_novel24	3	49530840	49535613	+	1
ENSG00000094804	ENSG00000094804_novel01	17	40287889	40302917	+	12
ENSG00000164941	ENSG00000164941_novel01	8	94823245	94880315	+	27
ENSG00000148248	ENSG00000148248_novel01	9	133361464	133376118	-	7
ENSG00000148248	ENSG00000148248_novel03	9	133361466	133376064	-	7
ENSG00000148248	ENSG00000148248_novel04	9	133361466	133376064	-	6
ENSG00000134815	ENSG00000134815_novel01	19	47349315	47382626	+	18
ENSG00000111665	ENSG00000111665_novel01	12	6844795	6851295	-	8
ENSG00000129003	ENSG00000129003_novel01	15	61951955	62060507	-	37
ENSG00000179178	ENSG00000179178_novel01	1	43270657	43274001	+	2
ENSG00000189266	ENSG00000189266_novel01	1	23959828	23963761	+	1
ENSG00000090539	ENSG00000090539_novel02	3	184380310	184389832	+	22
ENSG00000261716	ENSG00000261716_novel01	1	149848083	149851658	-	1
ENSG00000165025	ENSG00000165025_novel01	9	90801843	90898547	+	14
ENSG00000101161	ENSG00000101161_novel01	20	63981113	64033098	+	22
ENSG00000145214	ENSG00000145214_novel01	4	958889	968318	-	19
ENSG00000145214	ENSG00000145214_novel02	4	958889	962911	-	7
ENSG00000145214	ENSG00000145214_novel03	4	958888	962894	-	6
ENSG00000234722	ENSG00000234722_novel02	7	153408408	153413934	-	1
ENSG00000181467	ENSG00000181467_novel01	3	153162229	153164715	+	1
ENSG00000112877	ENSG00000112877_novel02	5	612346	653585	+	12
ENSG00000112877	ENSG00000112877_novel05	5	612340	653576	+	11
ENSG00000178927	ENSG00000178927_novel01	17	82442644	82450752	-	6
ENSG00000166261	ENSG00000166261_novel01	11	123724343	123741676	-	9
ENSG00000166261	ENSG00000166261_novel02	11	123724781	123741660	-	8
ENSG00000148396	ENSG00000148396_novel01	9	136440107	136483797	-	31
ENSG00000148396	ENSG00000148396_novel08	9	136440107	136483062	-	31
ENSG00000148396	ENSG00000148396_novel13	9	136440104	136483045	-	30
ENSG00000148396	ENSG00000148396_novel15	9	136440107	136483053	-	29
ENSG00000148396	ENSG00000148396_novel18	9	136440107	136483045	-	31
ENSG00000148396	ENSG00000148396_novel20	9	136440108	136472004	-	27
ENSG00000148396	ENSG00000148396_novel22	9	136440106	136463597	-	20
ENSG00000121898	ENSG00000121898_novel01	10	123745676	123846414	-	12
ENSG00000131791	ENSG00000131791_novel01	1	147155111	147172607	-	9
ENSG00000131791	ENSG00000131791_novel04	1	147155111	147172238	-	7
ENSG00000180304	ENSG00000180304_novel01	15	64687577	64703215	-	5
ENSG00000186281	ENSG00000186281_novel01	2	96021947	96034955	-	22
ENSG00000186281	ENSG00000186281_novel02	2	96021947	96034932	-	22
ENSG00000186281	ENSG00000186281_novel03	2	96021947	96034926	-	22
ENSG00000186281	ENSG00000186281_novel04	2	96021947	96034920	-	22
ENSG00000186281	ENSG00000186281_novel05	2	96021947	96034916	-	22
ENSG00000172478	ENSG00000172478_novel01	2	240886052	240896946	-	6
ENSG00000172478	ENSG00000172478_novel06	2	240886050	240896153	-	4
ENSG00000152942	ENSG00000152942_novel03	5	69369820	69414799	+	17
ENSG00000115257	ENSG00000115257_novel01	19	1481428	1497887	-	10
ENSG00000115257	ENSG00000115257_novel05	19	1481428	1497816	-	12
ENSG00000151849	ENSG00000151849_novel02	13	24904027	24922853	-	8
ENSG00000151849	ENSG00000151849_novel03	13	24899552	24922847	-	9
ENSG00000105171	ENSG00000105171_novel01	19	29606280	29615799	+	5
ENSG00000105171	ENSG00000105171_novel03	19	29606297	29615804	+	4
ENSG00000166888	ENSG00000166888_novel01	12	57095449	57111812	-	23
ENSG00000166888	ENSG00000166888_novel03	12	57095419	57111362	-	21
ENSG00000138111	ENSG00000138111_novel01	10	102461428	102477043	+	9
ENSG00000157111	ENSG00000157111_novel01	5	73120575	73127369	+	2
ENSG00000211892	ENSG00000211892_novel01	14	105620507	105629888	-	8
ENSG00000211892	ENSG00000211892_novel02	14	105620508	105628835	-	7
ENSG00000089639	ENSG00000089639_novel01	19	19629473	19643640	-	21
ENSG00000089639	ENSG00000089639_novel02	19	19629478	19643640	-	20
ENSG00000198203	ENSG00000198203_novel01	2	108284424	108288722	+	1
ENSG00000055609	ENSG00000055609_novel03	7	152203002	152436552	-	27
ENSG00000198625	ENSG00000198625_novel04	1	204516406	204551978	+	10
ENSG00000251675	ENSG00000251675_novel01	5	80138904	80143593	+	1
ENSG00000265241	ENSG00000265241_novel02	1	145921568	145927476	-	7
ENSG00000265241	ENSG00000265241_novel05	1	145921568	145927456	-	7
ENSG00000265241	ENSG00000265241_novel06	1	145921568	145927447	-	7
ENSG00000163516	ENSG00000163516_novel03	2	219229829	219236649	+	12
ENSG00000162607	ENSG00000162607_novel02	1	62445140	62451738	+	4
ENSG00000141076	ENSG00000141076_novel01	16	69132610	69169020	+	17
ENSG00000161203	ENSG00000161203_novel01	3	184174872	184184090	+	10
ENSG00000161203	ENSG00000161203_novel02	3	184174876	184184090	+	11
ENSG00000112655	ENSG00000112655_novel01	6	43129172	43161710	+	19
ENSG00000112655	ENSG00000112655_novel04	6	43130526	43161713	+	16
ENSG00000160710	ENSG00000160710_novel01	1	154582063	154627987	-	15
ENSG00000160710	ENSG00000160710_novel07	1	154582062	154627961	-	11
ENSG00000160710	ENSG00000160710_novel08	1	154582063	154627961	-	14
ENSG00000160710	ENSG00000160710_novel10	1	154582093	154627961	-	16
ENSG00000160710	ENSG00000160710_novel12	1	154582063	154627932	-	15
ENSG00000160710	ENSG00000160710_novel17	1	154582093	154602551	-	14
ENSG00000160710	ENSG00000160710_novel19	1	154582093	154598560	-	13
ENSG00000160710	ENSG00000160710_novel20	1	154582062	154597928	-	12
ENSG00000160710	ENSG00000160710_novel22	1	154582093	154596923	-	10
ENSG00000160710	ENSG00000160710_novel23	1	154582093	154590311	-	9
ENSG00000160710	ENSG00000160710_novel24	1	154582093	154589916	-	8
ENSG00000160710	ENSG00000160710_novel27	1	154582093	154586364	-	4
ENSG00000160710	ENSG00000160710_novel29	1	154582093	154585313	-	2
ENSG00000147676	ENSG00000147676_novel02	8	119244256	119245670	+	1
ENSG00000279726	ENSG00000279726_novel03	5	140799131	140801633	-	2
ENSG00000106346	ENSG00000106346_novel02	7	6104970	6155139	+	15
ENSG00000229320	ENSG00000229320_novel01	3	160565774	160569473	+	1
ENSG00000198155	ENSG00000198155_novel01	4	212621	218438	+	1
ENSG00000067334	ENSG00000067334_novel01	1	93873131	93879206	-	4
ENSG00000067334	ENSG00000067334_novel03	1	93869788	93879189	-	6
ENSG00000067334	ENSG00000067334_novel05	1	93876383	93879182	-	2
ENSG00000169727	ENSG00000169727_novel01	17	82051901	82057469	+	12
ENSG00000145901	ENSG00000145901_novel01	5	151029947	151087171	-	17
ENSG00000145901	ENSG00000145901_novel02	5	151029947	151087160	-	17
ENSG00000145901	ENSG00000145901_novel04	5	151029947	151087160	-	18
ENSG00000160200	ENSG00000160200_novel03	21	43053193	43075843	-	17
ENSG00000160200	ENSG00000160200_novel08	21	43053187	43075104	-	17
ENSG00000254004	ENSG00000254004_novel01	19	36511026	36528283	-	3
ENSG00000110344	ENSG00000110344_novel01	11	118359600	118399209	+	20
ENSG00000110344	ENSG00000110344_novel09	11	118359631	118399209	+	21
ENSG00000110344	ENSG00000110344_novel11	11	118379546	118399209	+	10
ENSG00000113296	ENSG00000113296_novel01	5	79991301	80002745	+	2
ENSG00000143398	ENSG00000143398_novel02	1	151198575	151249527	+	16
ENSG00000143398	ENSG00000143398_novel03	1	151198551	151249528	+	15
ENSG00000143398	ENSG00000143398_novel04	1	151198575	151249530	+	15
ENSG00000143398	ENSG00000143398_novel07	1	151198572	151249530	+	13
ENSG00000143398	ENSG00000143398_novel08	1	151198572	151249527	+	14
ENSG00000143398	ENSG00000143398_novel11	1	151227381	151249530	+	13
ENSG00000116299	ENSG00000116299_novel01	1	109113886	109203225	+	22
ENSG00000116299	ENSG00000116299_novel06	1	109114119	109203879	+	22
ENSG00000099956	ENSG00000099956_novel02	22	23786986	23834511	+	8
ENSG00000185917	ENSG00000185917_novel02	21	36034543	36060553	-	13
ENSG00000185917	ENSG00000185917_novel04	21	36034542	36060526	-	14
ENSG00000185917	ENSG00000185917_novel06	21	36034542	36060358	-	12
ENSG00000078699	ENSG00000078699_novel01	20	33562342	33646860	+	12
ENSG00000159579	ENSG00000159579_novel01	16	57186323	57239028	+	15
ENSG00000217165	ENSG00000217165_novel01	6	39108894	39115171	+	1
ENSG00000112996	ENSG00000112996_novel01	5	44808947	44820425	+	6
ENSG00000157020	ENSG00000157020_novel01	3	10300932	10321112	-	8
ENSG00000133703	ENSG00000133703_novel01	12	25205246	25250908	-	5
ENSG00000184432	ENSG00000184432_novel02	3	139356894	139389643	-	22
ENSG00000106025	ENSG00000106025_novel03	7	120787323	120857183	-	8
ENSG00000058262	ENSG00000058262_novel01	3	128052401	128071681	+	12
ENSG00000058262	ENSG00000058262_novel03	3	128052407	128071681	+	13
ENSG00000058262	ENSG00000058262_novel04	3	128052434	128071681	+	10
ENSG00000058262	ENSG00000058262_novel06	3	128052515	128071682	+	11
ENSG00000058262	ENSG00000058262_novel09	3	128060541	128071681	+	6
ENSG00000058262	ENSG00000058262_novel11	3	128067499	128071681	+	3
ENSG00000135912	ENSG00000135912_novel04	2	218710838	218754686	+	19
ENSG00000135912	ENSG00000135912_novel06	2	218710873	218739377	+	3
ENSG00000134086	ENSG00000134086_novel02	3	10141786	10153664	+	4
ENSG00000115414	ENSG00000115414_novel02	2	215360866	215436118	-	46
ENSG00000115414	ENSG00000115414_novel03	2	215360864	215436068	-	47
ENSG00000115414	ENSG00000115414_novel04	2	215360864	215436068	-	47
ENSG00000115414	ENSG00000115414_novel05	2	215360866	215436068	-	45
ENSG00000115414	ENSG00000115414_novel06	2	215360866	215436068	-	46
ENSG00000175262	ENSG00000175262_novel01	1	10946502	10958783	-	7
ENSG00000164985	ENSG00000164985_novel01	9	15464069	15510973	-	16
ENSG00000166450	ENSG00000166450_novel01	15	55739550	55743116	-	1
ENSG00000100227	ENSG00000100227_novel01	22	42583722	42614948	-	10
ENSG00000065883	ENSG00000065883_novel01	7	39987876	40095545	+	13
ENSG00000197172	ENSG00000197172_novel01	X	152766137	152769710	-	2
ENSG00000233122	ENSG00000233122_novel01	10	130104573	130110833	+	1
ENSG00000120549	ENSG00000120549_novel02	10	24466505	24547487	+	16
ENSG00000079785	ENSG00000079785_novel01	2	15591868	15627134	+	20
ENSG00000079785	ENSG00000079785_novel02	2	15591881	15631099	+	27
ENSG00000140104	ENSG00000140104_novel01	14	104985795	104995514	+	4
ENSG00000189325	ENSG00000189325_novel04	6	36315762	36336888	-	11
ENSG00000189325	ENSG00000189325_novel05	6	36315762	36336888	-	11
ENSG00000189325	ENSG00000189325_novel08	6	36327855	36336885	-	2
ENSG00000163319	ENSG00000163319_novel01	4	83456059	83459144	+	1
ENSG00000141564	ENSG00000141564_novel02	17	80544831	80966367	+	33
ENSG00000141564	ENSG00000141564_novel06	17	80587587	80966369	+	34
ENSG00000141564	ENSG00000141564_novel08	17	80628927	80966367	+	33
ENSG00000141564	ENSG00000141564_novel12	17	80893783	80966369	+	15
ENSG00000141564	ENSG00000141564_novel15	17	80949516	80966367	+	7
ENSG00000163535	ENSG00000163535_novel01	2	200526152	200581349	+	9
ENSG00000111752	ENSG00000111752_novel01	12	8914702	8941462	+	14
ENSG00000108679	ENSG00000108679_novel03	17	78971257	78979923	-	4
ENSG00000166860	ENSG00000166860_novel01	12	57002650	57006524	-	1
ENSG00000164112	ENSG00000164112_novel01	4	121758940	121765348	-	5
ENSG00000169683	ENSG00000169683_novel01	17	82023356	82031148	+	16
ENSG00000197457	ENSG00000197457_novel02	20	63639716	63653427	-	6
ENSG00000148943	ENSG00000148943_novel02	11	27494887	27506767	-	6
ENSG00000099622	ENSG00000099622_novel01	19	1269332	1274805	+	7
ENSG00000139197	ENSG00000139197_novel01	12	7189715	7211478	+	17
ENSG00000005156	ENSG00000005156_novel02	17	34980498	35004804	+	19
ENSG00000143036	ENSG00000143036_novel02	1	94820577	94895052	+	15
ENSG00000121741	ENSG00000121741_novel03	13	19958739	20086751	+	26
ENSG00000121741	ENSG00000121741_novel04	13	19958834	20086481	+	26
ENSG00000121741	ENSG00000121741_novel07	13	19958868	20086691	+	27
ENSG00000121741	ENSG00000121741_novel08	13	19958985	20086692	+	26
ENSG00000121741	ENSG00000121741_novel09	13	19958988	20086692	+	25
ENSG00000121741	ENSG00000121741_novel11	13	19958999	20086691	+	27
ENSG00000125447	ENSG00000125447_novel01	17	75236600	75261611	-	16
ENSG00000125447	ENSG00000125447_novel03	17	75236601	75261609	-	16
ENSG00000115947	ENSG00000115947_novel02	2	147934402	148020740	-	14
ENSG00000145391	ENSG00000145391_novel02	4	139506036	139509474	-	1
ENSG00000128915	ENSG00000128915_novel01	15	60446932	60479142	-	10
ENSG00000128915	ENSG00000128915_novel04	15	60421471	60479126	-	17
ENSG00000128915	ENSG00000128915_novel05	15	60421473	60479126	-	16
ENSG00000128915	ENSG00000128915_novel09	15	60423126	60479077	-	17
ENSG00000128915	ENSG00000128915_novel10	15	60423390	60479074	-	17
ENSG00000143363	ENSG00000143363_novel01	1	151008417	151035712	+	7
ENSG00000143363	ENSG00000143363_novel04	1	151008420	151035713	+	8
ENSG00000143363	ENSG00000143363_novel06	1	151008471	151035713	+	6
ENSG00000160972	ENSG00000160972_novel02	8	144478033	144502118	+	12
ENSG00000132952	ENSG00000132952_novel03	13	30617931	30660758	+	8
ENSG00000135829	ENSG00000135829_novel01	1	182839316	182874902	+	16
ENSG00000135829	ENSG00000135829_novel03	1	182839335	182887747	+	29
ENSG00000135829	ENSG00000135829_novel05	1	182839718	182887747	+	28
ENSG00000135829	ENSG00000135829_novel07	1	182856567	182887746	+	22
ENSG00000188316	ENSG00000188316_novel02	10	116884800	116892185	+	1
ENSG00000124228	ENSG00000124228_novel01	20	49219418	49244063	+	21
ENSG00000124228	ENSG00000124228_novel06	20	49219416	49239313	+	16
ENSG00000181222	ENSG00000181222_novel06	17	7484366	7514612	+	28
ENSG00000181222	ENSG00000181222_novel12	17	7496478	7514612	+	26
ENSG00000181222	ENSG00000181222_novel14	17	7497669	7514612	+	23
ENSG00000181222	ENSG00000181222_novel15	17	7498137	7514613	+	22
ENSG00000181222	ENSG00000181222_novel18	17	7501525	7514612	+	16
ENSG00000181222	ENSG00000181222_novel19	17	7503134	7514611	+	13
ENSG00000181222	ENSG00000181222_novel20	17	7503735	7514612	+	11
ENSG00000066926	ENSG00000066926_novel01	18	57547651	57586718	-	12
ENSG00000066926	ENSG00000066926_novel03	18	57548298	57586689	-	10
ENSG00000089159	ENSG00000089159_novel03	12	120210449	120265740	-	12
ENSG00000089159	ENSG00000089159_novel04	12	120210448	120265730	-	12
ENSG00000168439	ENSG00000168439_novel01	11	64186204	64204541	+	13
ENSG00000122566	ENSG00000122566_novel01	7	26190128	26200749	-	12
ENSG00000122566	ENSG00000122566_novel03	7	26191847	26200749	-	12
ENSG00000185900	ENSG00000185900_novel01	8	43093515	43130762	+	6
ENSG00000185518	ENSG00000185518_novel02	15	91099819	91295280	+	15
ENSG00000185518	ENSG00000185518_novel03	15	91099972	91295418	+	14
ENSG00000185518	ENSG00000185518_novel04	15	91099886	91295280	+	14
ENSG00000185518	ENSG00000185518_novel08	15	91100241	91295280	+	16
ENSG00000185518	ENSG00000185518_novel11	15	91258463	91295280	+	9
ENSG00000185518	ENSG00000185518_novel12	15	91266670	91295280	+	7
ENSG00000135454	ENSG00000135454_novel01	12	57623410	57633201	-	11
ENSG00000135454	ENSG00000135454_novel03	12	57623411	57633190	-	11
ENSG00000135454	ENSG00000135454_novel04	12	57623411	57633199	-	10
ENSG00000135454	ENSG00000135454_novel05	12	57623410	57633192	-	12
ENSG00000135454	ENSG00000135454_novel08	12	57623410	57633173	-	12
ENSG00000135454	ENSG00000135454_novel09	12	57623410	57632679	-	11
ENSG00000185504	ENSG00000185504_novel01	17	81539893	81552413	-	9
ENSG00000185504	ENSG00000185504_novel02	17	81539893	81552400	-	9
ENSG00000185504	ENSG00000185504_novel03	17	81539893	81552388	-	9
ENSG00000170421	ENSG00000170421_novel01	12	52897193	52905057	-	8
ENSG00000115866	ENSG00000115866_novel02	2	135907262	135985612	-	15
ENSG00000062194	ENSG00000062194_novel01	5	57173838	57263082	+	12
ENSG00000062194	ENSG00000062194_novel02	5	57173852	57263082	+	11
ENSG00000062194	ENSG00000062194_novel04	5	57174074	57263581	+	13
ENSG00000120709	ENSG00000120709_novel01	5	138344866	138349707	+	2
ENSG00000156711	ENSG00000156711_novel03	6	36130506	36144519	+	13
ENSG00000156711	ENSG00000156711_novel04	6	36130521	36144519	+	13
ENSG00000156711	ENSG00000156711_novel06	6	36130529	36144519	+	13
ENSG00000076641	ENSG00000076641_novel01	8	80974176	81112096	-	8
ENSG00000176095	ENSG00000176095_novel01	3	49724296	49786546	-	7
ENSG00000176095	ENSG00000176095_novel02	3	49724295	49747983	-	5
ENSG00000106683	ENSG00000106683_novel01	7	74083781	74122526	+	17
ENSG00000139515	ENSG00000139515_novel01	13	27920000	27926223	+	2
ENSG00000152102	ENSG00000152102_novel02	2	131047877	131093419	-	8
ENSG00000152102	ENSG00000152102_novel03	2	131047877	131093412	-	8
ENSG00000152102	ENSG00000152102_novel07	2	131047878	131093120	-	7
ENSG00000152102	ENSG00000152102_novel09	2	131047877	131055404	-	3
ENSG00000152102	ENSG00000152102_novel10	2	131047878	131052446	-	1
ENSG00000163785	ENSG00000163785_novel02	3	134157135	134250891	-	16
ENSG00000196169	ENSG00000196169_novel03	17	74326226	74355819	+	19
ENSG00000113360	ENSG00000113360_novel01	5	31401143	31532093	-	35
ENSG00000113360	ENSG00000113360_novel02	5	31401148	31532093	-	33
ENSG00000113360	ENSG00000113360_novel03	5	31401154	31532093	-	35
ENSG00000113360	ENSG00000113360_novel04	5	31400502	31532080	-	35
ENSG00000113360	ENSG00000113360_novel06	5	31400502	31532077	-	34
ENSG00000113360	ENSG00000113360_novel07	5	31401153	31532080	-	37
ENSG00000113360	ENSG00000113360_novel08	5	31401153	31532077	-	34
ENSG00000113360	ENSG00000113360_novel09	5	31401155	31532085	-	36
ENSG00000113360	ENSG00000113360_novel10	5	31401153	31532080	-	36
ENSG00000113360	ENSG00000113360_novel12	5	31401155	31532080	-	34
ENSG00000113360	ENSG00000113360_novel16	5	31401153	31532077	-	35
ENSG00000248131	ENSG00000248131_novel01	5	12574924	12577456	+	1
ENSG00000177058	ENSG00000177058_novel02	5	55625857	55712324	-	18
ENSG00000176463	ENSG00000176463_novel01	15	91915918	92163541	+	9
ENSG00000176463	ENSG00000176463_novel03	15	91915908	92172436	+	10
ENSG00000176463	ENSG00000176463_novel04	15	91915911	92153237	+	8
ENSG00000176463	ENSG00000176463_novel06	15	91915924	92130884	+	6
ENSG00000036549	ENSG00000036549_novel01	1	77564506	77683437	-	14
ENSG00000036549	ENSG00000036549_novel02	1	77564506	77683396	-	15
ENSG00000170873	ENSG00000170873_novel01	8	124550793	124728597	-	13
ENSG00000170873	ENSG00000170873_novel04	8	124550790	124728473	-	15
ENSG00000170873	ENSG00000170873_novel05	8	124550790	124728447	-	15
ENSG00000170873	ENSG00000170873_novel07	8	124550791	124728455	-	14
ENSG00000170873	ENSG00000170873_novel08	8	124550790	124728454	-	14
ENSG00000170873	ENSG00000170873_novel09	8	124550790	124552823	-	1
ENSG00000068650	ENSG00000068650_novel02	13	112883355	112887162	+	1
ENSG00000168806	ENSG00000168806_novel01	15	43327294	43330588	-	1
ENSG00000228696	ENSG00000228696_novel02	17	46334903	46361726	-	5
ENSG00000135720	ENSG00000135720_novel01	16	66720898	66751609	-	12
ENSG00000135720	ENSG00000135720_novel03	16	66720895	66751609	-	11
ENSG00000135720	ENSG00000135720_novel06	16	66723601	66751607	-	11
ENSG00000110680	ENSG00000110680_novel01	11	14966670	14972354	-	4
ENSG00000258744	ENSG00000258744_novel01	14	24442970	24477355	+	3
ENSG00000258744	ENSG00000258744_novel02	14	24442984	24477355	+	3
ENSG00000124226	ENSG00000124226_novel01	20	49936394	49939752	+	1
ENSG00000108651	ENSG00000108651_novel02	17	31863172	31901714	-	20
ENSG00000130254	ENSG00000130254_novel02	19	5600200	5622776	-	12
ENSG00000100522	ENSG00000100522_novel01	14	52775189	52791668	-	7
ENSG00000100522	ENSG00000100522_novel07	14	52765233	52791611	-	8
ENSG00000100522	ENSG00000100522_novel09	14	52765233	52791510	-	8
ENSG00000100522	ENSG00000100522_novel10	14	52765233	52791483	-	8
ENSG00000100522	ENSG00000100522_novel13	14	52775195	52791488	-	8
ENSG00000172264	ENSG00000172264_novel01	20	14333275	14337610	+	1
ENSG00000020129	ENSG00000020129_novel01	1	35557763	35566772	+	7
ENSG00000020129	ENSG00000020129_novel04	1	35557797	35566777	+	8
ENSG00000170325	ENSG00000170325_novel02	11	129899712	130002835	-	22
ENSG00000172534	ENSG00000172534_novel03	X	153947564	153971818	-	25
ENSG00000172534	ENSG00000172534_novel12	X	153947563	153957429	-	14
ENSG00000100934	ENSG00000100934_novel01	14	39031920	39103235	-	20
ENSG00000117650	ENSG00000117650_novel01	1	211662774	211675591	-	8
ENSG00000215301	ENSG00000215301_novel06	X	41347388	41350208	+	2
ENSG00000168615	ENSG00000168615_novel02	8	38996943	39105001	+	22
ENSG00000168615	ENSG00000168615_novel04	8	38996987	39105000	+	21
ENSG00000198393	ENSG00000198393_novel01	12	132986365	133012566	+	6
ENSG00000198393	ENSG00000198393_novel02	12	132986414	133012567	+	5
ENSG00000198393	ENSG00000198393_novel03	12	133000443	133002423	+	1
ENSG00000115942	ENSG00000115942_novel01	2	200908977	200963701	-	19
ENSG00000198075	ENSG00000198075_novel02	2	108377970	108388987	+	6
ENSG00000144791	ENSG00000144791_novel03	3	45594115	45681262	+	9
ENSG00000144791	ENSG00000144791_novel06	3	45594115	45681262	+	9
ENSG00000169570	ENSG00000169570_novel01	5	118973565	118974806	-	2
ENSG00000101310	ENSG00000101310_novel04	20	18507940	18561015	+	20
ENSG00000135241	ENSG00000135241_novel02	7	108472535	108526135	-	11
ENSG00000185238	ENSG00000185238_novel01	11	20387551	20390149	+	1
ENSG00000111802	ENSG00000111802_novel02	6	24664688	24666877	-	1
ENSG00000153207	ENSG00000153207_novel01	1	246849786	246931948	-	33
ENSG00000153207	ENSG00000153207_novel03	1	246842715	246931942	-	35
ENSG00000133026	ENSG00000133026_novel06	17	8512486	8630758	-	22
ENSG00000133026	ENSG00000133026_novel07	17	8512486	8630742	-	24
ENSG00000133026	ENSG00000133026_novel10	17	8512486	8630727	-	23
ENSG00000133026	ENSG00000133026_novel14	17	8474296	8513625	-	21
ENSG00000119787	ENSG00000119787_novel01	2	38293955	38377287	-	14
ENSG00000119787	ENSG00000119787_novel02	2	38294100	38377287	-	12
ENSG00000168385	ENSG00000168385_novel04	2	241315924	241354023	+	13
ENSG00000168385	ENSG00000168385_novel06	2	241315913	241354023	+	14
ENSG00000168385	ENSG00000168385_novel07	2	241315922	241354023	+	14
ENSG00000168385	ENSG00000168385_novel08	2	241315935	241354023	+	14
ENSG00000168385	ENSG00000168385_novel11	2	241315913	241354024	+	11
ENSG00000168385	ENSG00000168385_novel13	2	241315913	241354023	+	12
ENSG00000168385	ENSG00000168385_novel14	2	241315917	241354023	+	12
ENSG00000168385	ENSG00000168385_novel17	2	241315922	241318121	+	1
ENSG00000168385	ENSG00000168385_novel23	2	241350108	241354023	+	2
ENSG00000125826	ENSG00000125826_novel03	20	420863	430964	+	6
ENSG00000119979	ENSG00000119979_novel01	10	119104086	119137166	+	9
ENSG00000104129	ENSG00000104129_novel01	15	40765455	40770189	-	1
ENSG00000273749	ENSG00000273749_novel03	15	22869467	22980404	-	30
ENSG00000273749	ENSG00000273749_novel05	15	22869467	22980395	-	31
ENSG00000171302	ENSG00000171302_novel02	17	78991706	79009793	-	6
ENSG00000171302	ENSG00000171302_novel04	17	78991717	79009793	-	6
ENSG00000171302	ENSG00000171302_novel05	17	78991717	79009793	-	5
ENSG00000171302	ENSG00000171302_novel07	17	78991717	79009793	-	6
ENSG00000171302	ENSG00000171302_novel12	17	78991718	79005496	-	5
ENSG00000183808	ENSG00000183808_novel01	8	93732777	93741009	-	3
ENSG00000167302	ENSG00000167302_novel02	17	81228279	81239060	-	11
ENSG00000167302	ENSG00000167302_novel04	17	81228279	81239060	-	12
ENSG00000080345	ENSG00000080345_novel06	2	151409914	151460078	+	25
ENSG00000080345	ENSG00000080345_novel07	2	151409920	151460078	+	25
ENSG00000080345	ENSG00000080345_novel08	2	151409920	151465345	+	30
ENSG00000104907	ENSG00000104907_novel01	19	13104902	13116740	-	16
ENSG00000132382	ENSG00000132382_novel02	17	4538906	4555384	-	25
ENSG00000132382	ENSG00000132382_novel04	17	4538906	4555384	-	24
ENSG00000132382	ENSG00000132382_novel06	17	4538906	4555384	-	25
ENSG00000132382	ENSG00000132382_novel09	17	4538907	4555375	-	25
ENSG00000132382	ENSG00000132382_novel11	17	4538906	4554984	-	25
ENSG00000268043	ENSG00000268043_novel02	1	146938317	146993644	+	31
ENSG00000268043	ENSG00000268043_novel05	1	146938332	146950885	+	4
ENSG00000247828	ENSG00000247828_novel01	5	88269004	88273157	+	2
ENSG00000079432	ENSG00000079432_novel01	19	42272846	42295795	+	20
ENSG00000137337	ENSG00000137337_novel06	6	30699808	30717227	-	14
ENSG00000111707	ENSG00000111707_novel01	12	118376523	118417721	+	11
ENSG00000111707	ENSG00000111707_novel02	12	118376532	118417730	+	13
ENSG00000111707	ENSG00000111707_novel04	12	118376533	118417718	+	13
ENSG00000111707	ENSG00000111707_novel07	12	118391133	118417724	+	7
ENSG00000152894	ENSG00000152894_novel02	6	127996950	128520587	-	17
ENSG00000152894	ENSG00000152894_novel03	6	128004970	128520577	-	15
ENSG00000166188	ENSG00000166188_novel01	16	57994670	58000687	-	3
ENSG00000158691	ENSG00000158691_novel01	6	28386285	28399741	-	4
ENSG00000062598	ENSG00000062598_novel01	20	46366053	46406619	-	21
ENSG00000062598	ENSG00000062598_novel02	20	46366055	46406601	-	22
ENSG00000154305	ENSG00000154305_novel03	1	222618089	222654254	+	16
ENSG00000154305	ENSG00000154305_novel07	1	222618097	222629538	+	4
ENSG00000164654	ENSG00000164654_novel01	7	7566981	7609141	+	11
ENSG00000184634	ENSG00000184634_novel02	X	71118726	71142447	+	46
ENSG00000072134	ENSG00000072134_novel02	17	19237377	19336713	+	10
ENSG00000155256	ENSG00000155256_novel02	10	97737128	97760895	+	12
ENSG00000196865	ENSG00000196865_novel02	10	113910549	113917189	+	1
ENSG00000135723	ENSG00000135723_novel05	16	67229391	67246072	-	22
ENSG00000133302	ENSG00000133302_novel01	5	94614203	94618611	+	1
ENSG00000143373	ENSG00000143373_novel02	1	151281547	151291903	+	9
ENSG00000143373	ENSG00000143373_novel04	1	151281599	151291904	+	9
ENSG00000143373	ENSG00000143373_novel08	1	151282264	151291903	+	12
ENSG00000143373	ENSG00000143373_novel14	1	151282299	151291904	+	10
ENSG00000143373	ENSG00000143373_novel15	1	151282299	151291904	+	9
ENSG00000143373	ENSG00000143373_novel16	1	151282506	151291903	+	9
ENSG00000135373	ENSG00000135373_novel01	11	34621081	34663278	+	8
ENSG00000135373	ENSG00000135373_novel04	11	34621093	34663285	+	8
ENSG00000135373	ENSG00000135373_novel06	11	34621093	34663281	+	10
ENSG00000135373	ENSG00000135373_novel12	11	34621093	34663280	+	10
ENSG00000135373	ENSG00000135373_novel14	11	34624270	34663285	+	9
ENSG00000135373	ENSG00000135373_novel15	11	34624270	34663283	+	9
ENSG00000135373	ENSG00000135373_novel20	11	34656907	34663283	+	3
ENSG00000135373	ENSG00000135373_novel22	11	34658865	34663285	+	1
ENSG00000131013	ENSG00000131013_novel01	6	149543595	149546035	-	1
ENSG00000225313	ENSG00000225313_novel01	1	33340708	33343468	+	1
ENSG00000166145	ENSG00000166145_novel01	15	40844043	40857655	+	10
ENSG00000135968	ENSG00000135968_novel01	2	108449213	108472069	+	6
ENSG00000143457	ENSG00000143457_novel01	1	150646231	150697157	-	6
ENSG00000198663	ENSG00000198663_novel07	6	36902321	36926535	+	6
ENSG00000138443	ENSG00000138443_novel03	2	203328274	203429753	+	9
ENSG00000100413	ENSG00000100413_novel01	22	41525826	41544490	-	7
ENSG00000062650	ENSG00000062650_novel02	10	86467354	86521778	-	9
ENSG00000134602	ENSG00000134602_novel01	X	132023227	132075943	+	11
ENSG00000134602	ENSG00000134602_novel02	X	132023345	132075946	+	11
ENSG00000205336	ENSG00000205336_novel01	16	57619691	57665156	+	14
ENSG00000205336	ENSG00000205336_novel02	16	57619691	57664986	+	14
ENSG00000205336	ENSG00000205336_novel06	16	57619731	57665025	+	15
ENSG00000205336	ENSG00000205336_novel07	16	57619743	57665025	+	15
ENSG00000205336	ENSG00000205336_novel09	16	57619738	57665025	+	15
ENSG00000205336	ENSG00000205336_novel10	16	57619698	57622123	+	1
ENSG00000205336	ENSG00000205336_novel11	16	57619716	57665033	+	14
ENSG00000205336	ENSG00000205336_novel12	16	57620031	57665025	+	15
ENSG00000205336	ENSG00000205336_novel15	16	57620047	57665024	+	15
ENSG00000205336	ENSG00000205336_novel18	16	57620041	57665021	+	14
ENSG00000205336	ENSG00000205336_novel19	16	57620046	57664986	+	14
ENSG00000205336	ENSG00000205336_novel20	16	57620047	57665024	+	14
ENSG00000099814	ENSG00000099814_novel01	14	104884072	104896746	+	11
ENSG00000099814	ENSG00000099814_novel02	14	104886039	104896748	+	9
ENSG00000196363	ENSG00000196363_novel03	9	134136095	134159966	+	12
ENSG00000196363	ENSG00000196363_novel04	9	134136095	134159970	+	13
ENSG00000109736	ENSG00000109736_novel01	4	2930569	2934820	-	12
ENSG00000197557	ENSG00000197557_novel01	2	177615988	177618723	-	1
ENSG00000283098	ENSG00000283098_novel01	14	36495885	36498209	+	1
ENSG00000155229	ENSG00000155229_novel01	10	97458326	97498422	-	29
ENSG00000104365	ENSG00000104365_novel02	8	42271310	42331904	+	21
ENSG00000152939	ENSG00000152939_novel02	5	69415202	69444212	+	7
ENSG00000116560	ENSG00000116560_novel01	1	35183609	35193145	-	11
ENSG00000248783	ENSG00000248783_novel01	5	12569072	12574737	-	2
ENSG00000248783	ENSG00000248783_novel03	5	12562343	12574649	-	3
ENSG00000197170	ENSG00000197170_novel01	17	67337917	67366598	-	12
ENSG00000197170	ENSG00000197170_novel02	17	67337925	67366598	-	12
ENSG00000197170	ENSG00000197170_novel03	17	67337918	67366593	-	12
ENSG00000197170	ENSG00000197170_novel04	17	67337917	67366591	-	12
ENSG00000137460	ENSG00000137460_novel02	4	152936305	152979672	+	13
ENSG00000137460	ENSG00000137460_novel03	4	152936331	152979667	+	13
ENSG00000173230	ENSG00000173230_novel02	3	121696302	121749741	-	13
ENSG00000165097	ENSG00000165097_novel02	6	18155433	18223853	+	21
ENSG00000165097	ENSG00000165097_novel05	6	18155439	18223853	+	23
ENSG00000165097	ENSG00000165097_novel06	6	18155442	18223853	+	19
ENSG00000011376	ENSG00000011376_novel01	3	45388572	45548834	+	21
ENSG00000173801	ENSG00000173801_novel01	17	41754634	41786729	-	16
ENSG00000173801	ENSG00000173801_novel02	17	41754634	41786711	-	16
ENSG00000173801	ENSG00000173801_novel03	17	41754634	41786711	-	14
ENSG00000173801	ENSG00000173801_novel04	17	41754634	41786711	-	15
ENSG00000173801	ENSG00000173801_novel07	17	41754634	41786427	-	15
ENSG00000144028	ENSG00000144028_novel02	2	96284767	96305530	-	30
ENSG00000144028	ENSG00000144028_novel03	2	96274739	96304811	-	44
ENSG00000144028	ENSG00000144028_novel04	2	96274732	96301615	-	42
ENSG00000144028	ENSG00000144028_novel08	2	96274732	96298398	-	37
ENSG00000144028	ENSG00000144028_novel10	2	96274737	96297504	-	35
ENSG00000144028	ENSG00000144028_novel12	2	96274732	96296692	-	33
ENSG00000144028	ENSG00000144028_novel14	2	96274739	96293416	-	31
ENSG00000144028	ENSG00000144028_novel15	2	96274732	96293062	-	30
ENSG00000144028	ENSG00000144028_novel16	2	96274737	96291901	-	29
ENSG00000144028	ENSG00000144028_novel19	2	96274739	96290509	-	26
ENSG00000144028	ENSG00000144028_novel20	2	96274339	96289947	-	25
ENSG00000144028	ENSG00000144028_novel22	2	96274732	96288739	-	22
ENSG00000184012	ENSG00000184012_novel02	21	41464553	41508158	-	14
ENSG00000184012	ENSG00000184012_novel04	21	41464553	41508158	-	13
ENSG00000184012	ENSG00000184012_novel05	21	41464553	41508158	-	13
ENSG00000073614	ENSG00000073614_novel02	12	309911	389564	-	22
ENSG00000140105	ENSG00000140105_novel02	14	100333790	100376311	-	12
ENSG00000134452	ENSG00000134452_novel01	10	5890226	5937591	+	22
ENSG00000115267	ENSG00000115267_novel01	2	162281439	162318979	-	7
ENSG00000115267	ENSG00000115267_novel02	2	162268247	162318913	-	14
ENSG00000283464	ENSG00000283464_novel01	14	106481032	106482378	-	2
ENSG00000083223	ENSG00000083223_novel02	9	86287736	86354432	-	29
ENSG00000160679	ENSG00000160679_novel01	1	153634068	153646305	+	5
ENSG00000153012	ENSG00000153012_novel01	4	25001775	25026911	-	6
ENSG00000153012	ENSG00000153012_novel02	4	24998849	25003753	-	1
ENSG00000184787	ENSG00000184787_novel01	21	44769041	44801806	-	5
ENSG00000175455	ENSG00000175455_novel06	3	123913728	123961272	-	12
ENSG00000181722	ENSG00000181722_novel01	3	114338107	114339165	-	1
ENSG00000253438	ENSG00000253438_novel01	8	126552538	126557725	+	1
ENSG00000149418	ENSG00000149418_novel03	11	130189780	130210361	+	15
ENSG00000149418	ENSG00000149418_novel04	11	130190644	130210361	+	13
ENSG00000287064	ENSG00000287064_novel01	1	154671593	154679834	+	1
ENSG00000111144	ENSG00000111144_novel01	12	96000831	96035591	-	18
ENSG00000166226	ENSG00000166226_novel02	12	69585435	69601569	+	15
ENSG00000145725	ENSG00000145725_novel01	5	103120301	103203206	+	28
ENSG00000145725	ENSG00000145725_novel02	5	103120289	103203206	+	30
ENSG00000145725	ENSG00000145725_novel04	5	103120324	103203206	+	29
ENSG00000236287	ENSG00000236287_novel01	11	10852748	10858053	-	1
ENSG00000100889	ENSG00000100889_novel02	14	24094311	24104128	+	10
ENSG00000115145	ENSG00000115145_novel03	2	152118599	152175757	-	15
ENSG00000141965	ENSG00000141965_novel01	19	4791745	4795551	+	1
ENSG00000004399	ENSG00000004399_novel02	3	129555221	129606674	-	36
ENSG00000067225	ENSG00000067225_novel01	15	72205656	72231223	-	7
ENSG00000067225	ENSG00000067225_novel04	15	72199032	72231190	-	10
ENSG00000067225	ENSG00000067225_novel08	15	72199032	72231190	-	11
ENSG00000067225	ENSG00000067225_novel10	15	72205142	72231190	-	8
ENSG00000162434	ENSG00000162434_novel01	1	64833231	64879110	-	22
ENSG00000106078	ENSG00000106078_novel02	7	51016213	51156436	-	10
ENSG00000116213	ENSG00000116213_novel01	1	3631902	3650103	-	5
ENSG00000112081	ENSG00000112081_novel03	6	36601027	36604626	+	1
ENSG00000137171	ENSG00000137171_novel01	6	43059880	43075095	+	15
ENSG00000114978	ENSG00000114978_novel01	2	74152599	74178905	-	5
ENSG00000114978	ENSG00000114978_novel04	2	74152600	74178887	-	7
ENSG00000115568	ENSG00000115568_novel04	2	218637925	218659358	-	9
ENSG00000063978	ENSG00000063978_novel02	4	2469120	2515854	+	10
ENSG00000063978	ENSG00000063978_novel03	4	2469120	2515854	+	9
ENSG00000063978	ENSG00000063978_novel04	4	2469120	2515850	+	9
ENSG00000117360	ENSG00000117360_novel01	1	150321549	150353190	+	17
ENSG00000187079	ENSG00000187079_novel02	11	12938016	12943945	+	1
ENSG00000110429	ENSG00000110429_novel01	11	33742782	33774531	-	11
ENSG00000159314	ENSG00000159314_novel01	17	45393909	45425656	-	16
ENSG00000173264	ENSG00000173264_novel01	11	64285843	64289493	+	4
ENSG00000169032	ENSG00000169032_novel01	15	66435138	66491518	+	10
ENSG00000179348	ENSG00000179348_novel01	3	128479424	128487931	-	6
ENSG00000139505	ENSG00000139505_novel01	13	25246224	25287445	-	13
ENSG00000105953	ENSG00000105953_novel01	7	44606569	44709066	+	24
ENSG00000105953	ENSG00000105953_novel02	7	44606569	44709069	+	23
ENSG00000105953	ENSG00000105953_novel03	7	44606569	44709066	+	24
ENSG00000155324	ENSG00000155324_novel01	5	126371313	126493911	+	14
ENSG00000249167	ENSG00000249167_novel01	5	116571122	116574823	+	1
ENSG00000087269	ENSG00000087269_novel01	4	2937939	2963417	-	19
ENSG00000087269	ENSG00000087269_novel02	4	2937939	2963398	-	19
ENSG00000088836	ENSG00000088836_novel01	20	3227422	3239559	-	20
ENSG00000142186	ENSG00000142186_novel02	11	65525093	65538703	+	18
ENSG00000104880	ENSG00000104880_novel01	19	7395120	7472482	+	21
ENSG00000148158	ENSG00000148158_novel01	9	112868816	112874986	+	1
ENSG00000116679	ENSG00000116679_novel02	1	185296392	185317246	-	15
ENSG00000116679	ENSG00000116679_novel03	1	185296393	185317341	-	14
ENSG00000196235	ENSG00000196235_novel01	19	39445608	39476666	+	30
ENSG00000136492	ENSG00000136492_novel01	17	61681275	61863539	-	19
ENSG00000197548	ENSG00000197548_novel03	3	11272413	11469449	+	19
ENSG00000081791	ENSG00000081791_novel01	5	141923819	141935480	+	10
ENSG00000081791	ENSG00000081791_novel02	5	141923828	141940151	+	13
ENSG00000023516	ENSG00000023516_novel02	13	42272005	42303012	+	8
ENSG00000023516	ENSG00000023516_novel05	13	42272130	42303012	+	7
ENSG00000023516	ENSG00000023516_novel06	13	42272161	42303012	+	7
ENSG00000137200	ENSG00000137200_novel01	6	37423946	37481507	+	26
ENSG00000137200	ENSG00000137200_novel04	6	37433221	37481505	+	23
ENSG00000137200	ENSG00000137200_novel05	6	37433223	37481505	+	24
ENSG00000137200	ENSG00000137200_novel07	6	37433228	37481512	+	25
ENSG00000170759	ENSG00000170759_novel02	10	32022212	32056433	-	17
ENSG00000170759	ENSG00000170759_novel03	10	32033901	32056425	-	12
ENSG00000170759	ENSG00000170759_novel04	10	32034781	32056425	-	11
ENSG00000100304	ENSG00000100304_novel02	22	43166622	43187128	-	15
ENSG00000100304	ENSG00000100304_novel03	22	43166623	43187102	-	15
ENSG00000104081	ENSG00000104081_novel03	15	40087893	40108879	-	5
ENSG00000104081	ENSG00000104081_novel05	15	40087893	40106964	-	5
ENSG00000115762	ENSG00000115762_novel01	2	131105325	131149844	+	7
ENSG00000116731	ENSG00000116731_novel01	1	13749400	13782253	+	3
ENSG00000120800	ENSG00000120800_novel03	12	101280109	101338894	+	31
ENSG00000120800	ENSG00000120800_novel05	12	101280121	101365610	+	46
ENSG00000100297	ENSG00000100297_novel01	22	35400126	35424500	+	15
ENSG00000104852	ENSG00000104852_novel01	19	49085451	49108603	+	9
ENSG00000116977	ENSG00000116977_novel02	1	236523978	236550992	+	11
ENSG00000172466	ENSG00000172466_novel01	18	35337225	35344461	-	3
ENSG00000083838	ENSG00000083838_novel01	19	58476127	58481226	+	6
ENSG00000167106	ENSG00000167106_novel01	9	127940881	127980534	-	10
ENSG00000181523	ENSG00000181523_novel01	17	80209262	80220368	-	7
ENSG00000181523	ENSG00000181523_novel04	17	80209284	80220332	-	9
ENSG00000198218	ENSG00000198218_novel02	3	49029711	49094068	-	9
ENSG00000125812	ENSG00000125812_novel03	20	23362184	23373059	+	6
ENSG00000125812	ENSG00000125812_novel05	20	23367032	23373041	+	4
ENSG00000114904	ENSG00000114904_novel01	3	52710787	52770928	-	15
ENSG00000132824	ENSG00000132824_novel02	20	44499211	44522070	-	10
ENSG00000102910	ENSG00000102910_novel01	16	48244233	48355503	+	16
ENSG00000102910	ENSG00000102910_novel03	16	48244294	48355504	+	16
ENSG00000231925	ENSG00000231925_novel02	6	33299697	33314082	-	7
ENSG00000231925	ENSG00000231925_novel04	6	33299697	33314258	-	9
ENSG00000231925	ENSG00000231925_novel07	6	33299697	33314239	-	9
ENSG00000231925	ENSG00000231925_novel08	6	33299697	33314082	-	9
ENSG00000231925	ENSG00000231925_novel09	6	33299697	33314082	-	9
ENSG00000231925	ENSG00000231925_novel13	6	33299698	33314273	-	8
ENSG00000231925	ENSG00000231925_novel14	6	33299697	33314086	-	8
ENSG00000231925	ENSG00000231925_novel18	6	33299697	33314079	-	7
ENSG00000231925	ENSG00000231925_novel20	6	33299697	33314073	-	9
ENSG00000153827	ENSG00000153827_novel01	2	229767214	229922068	-	43
ENSG00000153827	ENSG00000153827_novel03	2	229764524	229922009	-	43
ENSG00000153827	ENSG00000153827_novel06	2	229767214	229922035	-	42
ENSG00000153827	ENSG00000153827_novel07	2	229767215	229922021	-	42
ENSG00000153827	ENSG00000153827_novel09	2	229767214	229922023	-	42
ENSG00000153827	ENSG00000153827_novel10	2	229764524	229922004	-	42
ENSG00000153827	ENSG00000153827_novel11	2	229767215	229921966	-	42
ENSG00000153827	ENSG00000153827_novel13	2	229764209	229922012	-	41
ENSG00000153827	ENSG00000153827_novel15	2	229767214	229922004	-	41
ENSG00000153827	ENSG00000153827_novel16	2	229767214	229921978	-	41
ENSG00000153827	ENSG00000153827_novel27	2	229767215	229811047	-	28
ENSG00000171680	ENSG00000171680_novel01	1	6467123	6474282	-	13
ENSG00000171680	ENSG00000171680_novel02	1	6467123	6474276	-	14
ENSG00000171680	ENSG00000171680_novel04	1	6467123	6474262	-	15
ENSG00000054118	ENSG00000054118_novel01	1	36224426	36289121	+	5
ENSG00000139517	ENSG00000139517_novel01	13	27545915	27620586	-	10
ENSG00000132155	ENSG00000132155_novel01	3	12583604	12664171	-	16
ENSG00000132155	ENSG00000132155_novel02	3	12583604	12664113	-	16
ENSG00000073111	ENSG00000073111_novel01	3	127598359	127622423	+	16
ENSG00000073111	ENSG00000073111_novel02	3	127598458	127622423	+	16
ENSG00000117114	ENSG00000117114_novel03	1	81801442	81992422	+	21
ENSG00000006282	ENSG00000006282_novel06	17	50547193	50555850	+	13
ENSG00000157833	ENSG00000157833_novel01	2	26185039	26192734	+	3
ENSG00000076003	ENSG00000076003_novel01	2	135844607	135876441	-	16
ENSG00000076003	ENSG00000076003_novel02	2	135840445	135876426	-	16
ENSG00000134644	ENSG00000134644_novel04	1	30932863	31065724	-	23
ENSG00000134644	ENSG00000134644_novel05	1	30932863	31065724	-	21
ENSG00000134644	ENSG00000134644_novel07	1	30932753	31065717	-	20
ENSG00000134644	ENSG00000134644_novel08	1	30932753	31065698	-	20
ENSG00000134644	ENSG00000134644_novel09	1	30932863	31065717	-	23
ENSG00000134644	ENSG00000134644_novel10	1	30932863	31065709	-	23
ENSG00000134644	ENSG00000134644_novel13	1	30932863	31065701	-	21
ENSG00000134644	ENSG00000134644_novel17	1	30939136	31065670	-	21
ENSG00000185100	ENSG00000185100_novel01	14	104724226	104747314	+	11
ENSG00000185100	ENSG00000185100_novel03	14	104729895	104747323	+	12
ENSG00000179632	ENSG00000179632_novel01	8	144104485	144107610	+	7
ENSG00000134243	ENSG00000134243_novel05	1	109309576	109342145	-	12
ENSG00000137807	ENSG00000137807_novel02	15	69414302	69448417	+	23
ENSG00000137807	ENSG00000137807_novel04	15	69414323	69438376	+	15
ENSG00000137807	ENSG00000137807_novel06	15	69414356	69448417	+	20
ENSG00000136021	ENSG00000136021_novel03	12	100267137	100341710	+	18
ENSG00000136021	ENSG00000136021_novel04	12	100267246	100341711	+	18
ENSG00000136021	ENSG00000136021_novel06	12	100267383	100341711	+	19
ENSG00000136021	ENSG00000136021_novel08	12	100313463	100341720	+	12
ENSG00000109066	ENSG00000109066_novel02	17	74776499	74839750	+	11
ENSG00000134294	ENSG00000134294_novel05	12	46358190	46364695	-	8
ENSG00000084234	ENSG00000084234_novel03	11	130069894	130144804	+	17
ENSG00000084234	ENSG00000084234_novel04	11	130069894	130144804	+	16
ENSG00000084234	ENSG00000084234_novel05	11	130069895	130144808	+	16
ENSG00000084234	ENSG00000084234_novel06	11	130069898	130144804	+	15
ENSG00000130764	ENSG00000130764_novel01	1	3780221	3796512	-	6
ENSG00000165675	ENSG00000165675_novel01	X	130898759	130903234	-	2
ENSG00000125755	ENSG00000125755_novel01	19	45815450	45863165	-	28
ENSG00000125755	ENSG00000125755_novel04	19	45815444	45863150	-	27
ENSG00000125755	ENSG00000125755_novel06	19	45815452	45863142	-	27
ENSG00000125755	ENSG00000125755_novel09	19	45815448	45863150	-	26
ENSG00000166987	ENSG00000166987_novel01	12	57520720	57530146	+	13
ENSG00000166987	ENSG00000166987_novel03	12	57522848	57530146	+	13
ENSG00000166987	ENSG00000166987_novel04	12	57522849	57530148	+	13
ENSG00000177181	ENSG00000177181_novel01	1	42380813	42417935	+	5
ENSG00000172766	ENSG00000172766_novel01	13	41311245	41314823	+	1
ENSG00000172766	ENSG00000172766_novel03	13	41311267	41369199	+	15
ENSG00000137474	ENSG00000137474_novel02	11	77191710	77215237	+	20
ENSG00000151239	ENSG00000151239_novel01	12	43793726	43806300	-	10
ENSG00000151239	ENSG00000151239_novel02	12	43793725	43806300	-	10
ENSG00000151239	ENSG00000151239_novel03	12	43793725	43806300	-	10
ENSG00000143442	ENSG00000143442_novel01	1	151404499	151459508	-	20
ENSG00000143442	ENSG00000143442_novel07	1	151404499	151459484	-	18
ENSG00000143442	ENSG00000143442_novel09	1	151402725	151459481	-	18
ENSG00000074370	ENSG00000074370_novel01	17	3923875	3967190	-	22
ENSG00000074370	ENSG00000074370_novel02	17	3923870	3964437	-	21
ENSG00000074370	ENSG00000074370_novel03	17	3923875	3964437	-	20
ENSG00000074370	ENSG00000074370_novel04	17	3923875	3964437	-	22
ENSG00000074370	ENSG00000074370_novel05	17	3923867	3964434	-	22
ENSG00000074370	ENSG00000074370_novel08	17	3923870	3950776	-	16
ENSG00000074370	ENSG00000074370_novel09	17	3923876	3947838	-	14
ENSG00000164663	ENSG00000164663_novel02	6	41793280	41895375	-	8
ENSG00000175166	ENSG00000175166_novel01	3	184299241	184309048	+	20
ENSG00000175166	ENSG00000175166_novel02	3	184299241	184309048	+	20
ENSG00000175166	ENSG00000175166_novel03	3	184299251	184306429	+	15
ENSG00000175166	ENSG00000175166_novel04	3	184299251	184309048	+	21
ENSG00000175166	ENSG00000175166_novel05	3	184301845	184309048	+	17
ENSG00000196233	ENSG00000196233_novel01	10	96832254	96958893	+	7
ENSG00000140575	ENSG00000140575_novel01	15	90388193	90491392	+	34
ENSG00000140575	ENSG00000140575_novel02	15	90388265	90476692	+	24
ENSG00000140575	ENSG00000140575_novel04	15	90388275	90494732	+	36
ENSG00000134077	ENSG00000134077_novel01	3	9363064	9386556	+	10
ENSG00000198169	ENSG00000198169_novel01	8	144720911	144755320	-	4
ENSG00000137409	ENSG00000137409_novel01	6	36978899	36986150	-	2
ENSG00000137409	ENSG00000137409_novel02	6	36968142	36986142	-	11
ENSG00000108582	ENSG00000108582_novel06	17	30420866	30468680	+	19
ENSG00000108582	ENSG00000108582_novel16	17	30461179	30468678	+	4
ENSG00000183527	ENSG00000183527_novel02	21	39175469	39183473	-	6
ENSG00000104320	ENSG00000104320_novel01	8	89955291	89984682	-	10
ENSG00000104320	ENSG00000104320_novel03	8	89933488	89984667	-	17
ENSG00000084774	ENSG00000084774_novel03	2	27217382	27243784	+	43
ENSG00000084774	ENSG00000084774_novel10	2	27226874	27243784	+	30
ENSG00000033867	ENSG00000033867_novel02	3	27385934	27484384	-	22
ENSG00000198265	ENSG00000198265_novel02	17	67136129	67245196	-	23
ENSG00000142949	ENSG00000142949_novel03	1	43525092	43623668	+	34
ENSG00000142949	ENSG00000142949_novel04	1	43525092	43622842	+	34
ENSG00000142949	ENSG00000142949_novel06	1	43530883	43623668	+	34
ENSG00000142949	ENSG00000142949_novel16	1	43597813	43622842	+	23
ENSG00000142949	ENSG00000142949_novel21	1	43605565	43622842	+	16
ENSG00000142949	ENSG00000142949_novel27	1	43622314	43623663	+	1
ENSG00000082153	ENSG00000082153_novel01	2	200811553	200823836	+	12
ENSG00000266074	ENSG00000266074_novel02	17	81461111	81466330	+	3
ENSG00000126001	ENSG00000126001_novel02	20	35455135	35478084	+	17
ENSG00000162139	ENSG00000162139_novel01	11	74988645	75010906	+	3
ENSG00000177084	ENSG00000177084_novel01	12	132623762	132687376	-	48
ENSG00000177084	ENSG00000177084_novel03	12	132623763	132687366	-	48
ENSG00000177084	ENSG00000177084_novel07	12	132623762	132672678	-	35
ENSG00000013573	ENSG00000013573_novel01	12	31073243	31104791	+	27
ENSG00000013573	ENSG00000013573_novel06	12	31073863	31104791	+	24
ENSG00000013573	ENSG00000013573_novel11	12	31074216	31104792	+	28
ENSG00000125676	ENSG00000125676_novel01	X	123621398	123733037	-	31
ENSG00000125676	ENSG00000125676_novel02	X	123627693	123733037	-	23
ENSG00000123106	ENSG00000123106_novel01	12	28190443	28193599	+	1
ENSG00000273559	ENSG00000273559_novel01	17	38801475	38825334	-	9
ENSG00000116478	ENSG00000116478_novel05	1	32292119	32333624	+	11
ENSG00000116478	ENSG00000116478_novel06	1	32292120	32333624	+	12
ENSG00000108883	ENSG00000108883_novel02	17	44851753	44899431	-	27
ENSG00000171316	ENSG00000171316_novel01	8	60678797	60781378	+	3
ENSG00000088812	ENSG00000088812_novel02	20	3471039	3597956	+	23
ENSG00000143294	ENSG00000143294_novel01	1	156767498	156800812	+	7
ENSG00000143294	ENSG00000143294_novel03	1	156767532	156769965	+	1
ENSG00000196670	ENSG00000196670_novel01	5	180847616	180861259	-	2
ENSG00000205356	ENSG00000205356_novel01	7	98216579	98252210	-	26
ENSG00000253352	ENSG00000253352_novel01	22	30974808	30978843	+	1
ENSG00000136560	ENSG00000136560_novel02	2	161160422	161164207	+	1
ENSG00000103365	ENSG00000103365_novel01	16	23464323	23510499	-	18
ENSG00000103365	ENSG00000103365_novel02	16	23464321	23510488	-	16
ENSG00000166197	ENSG00000166197_novel01	10	102152357	102163870	+	14
ENSG00000166197	ENSG00000166197_novel02	10	102152386	102161649	+	11
ENSG00000166411	ENSG00000166411_novel02	15	78149362	78170541	+	10
ENSG00000147140	ENSG00000147140_novel02	X	71283635	71301166	+	10
ENSG00000162714	ENSG00000162714_novel01	1	247295847	247331892	-	11
ENSG00000162714	ENSG00000162714_novel02	1	247297417	247331880	-	10
ENSG00000003137	ENSG00000003137_novel01	2	72129226	72154538	-	6
ENSG00000120451	ENSG00000120451_novel03	11	130875880	130916482	-	13
ENSG00000120451	ENSG00000120451_novel06	11	130875882	130916479	-	14
ENSG00000120451	ENSG00000120451_novel07	11	130875880	130916475	-	10
ENSG00000107651	ENSG00000107651_novel02	10	119892703	119923002	+	12
ENSG00000107651	ENSG00000107651_novel03	10	119892703	119942147	+	19
ENSG00000107651	ENSG00000107651_novel04	10	119892725	119932287	+	16
ENSG00000107651	ENSG00000107651_novel05	10	119892733	119932287	+	16
ENSG00000089060	ENSG00000089060_novel03	12	113298797	113335158	-	15
ENSG00000089060	ENSG00000089060_novel05	12	113298797	113335145	-	16
ENSG00000089060	ENSG00000089060_novel07	12	113298797	113335140	-	14
ENSG00000103549	ENSG00000103549_novel02	16	30762315	30773990	+	19
ENSG00000103549	ENSG00000103549_novel05	16	30762309	30775214	+	20
ENSG00000103549	ENSG00000103549_novel09	16	30762319	30775215	+	20
ENSG00000152117	ENSG00000152117_novel03	2	131493067	131521572	+	19
ENSG00000152117	ENSG00000152117_novel05	2	131493081	131521572	+	20
ENSG00000111602	ENSG00000111602_novel04	12	56417132	56449406	-	28
ENSG00000111602	ENSG00000111602_novel05	12	56417124	56449426	-	29
ENSG00000111602	ENSG00000111602_novel09	12	56417124	56449409	-	29
ENSG00000111602	ENSG00000111602_novel12	12	56417127	56449421	-	30
ENSG00000111602	ENSG00000111602_novel13	12	56428236	56449421	-	13
ENSG00000111602	ENSG00000111602_novel14	12	56417124	56449414	-	27
ENSG00000111602	ENSG00000111602_novel16	12	56417124	56449414	-	30
ENSG00000111602	ENSG00000111602_novel17	12	56417119	56449409	-	30
ENSG00000111602	ENSG00000111602_novel22	12	56417132	56434187	-	28
ENSG00000111602	ENSG00000111602_novel24	12	56417124	56433628	-	26
ENSG00000170027	ENSG00000170027_novel01	7	76326795	76359017	-	3
ENSG00000227198	ENSG00000227198_novel01	6	31658338	31660751	+	1
ENSG00000138771	ENSG00000138771_novel01	4	76689368	76779783	+	10
ENSG00000111452	ENSG00000111452_novel01	12	131121892	131141461	+	5
ENSG00000054267	ENSG00000054267_novel01	1	235220363	235328168	-	15
ENSG00000141699	ENSG00000141699_novel01	17	42579513	42609377	-	10
ENSG00000157796	ENSG00000157796_novel02	4	39182503	39285807	+	36
ENSG00000188175	ENSG00000188175_novel01	7	93194941	93226472	-	8
ENSG00000156509	ENSG00000156509_novel01	8	100140628	100145821	-	2
ENSG00000118482	ENSG00000118482_novel03	6	63635802	63694692	+	5
ENSG00000094975	ENSG00000094975_novel02	1	172533013	172611831	+	23
ENSG00000094975	ENSG00000094975_novel03	1	172533013	172611831	+	22
ENSG00000094975	ENSG00000094975_novel04	1	172533022	172611827	+	23
ENSG00000094975	ENSG00000094975_novel06	1	172533152	172611830	+	21
ENSG00000179044	ENSG00000179044_novel01	16	67184380	67190258	-	12
ENSG00000273002	ENSG00000273002_novel01	1	155978608	155982961	+	1
ENSG00000005483	ENSG00000005483_novel01	7	105014205	105090117	+	13
ENSG00000013810	ENSG00000013810_novel04	4	1721519	1745168	+	15
ENSG00000130309	ENSG00000130309_novel01	19	17555621	17583158	+	13
ENSG00000112659	ENSG00000112659_novel01	6	43182186	43224586	+	42
ENSG00000221978	ENSG00000221978_novel01	1	1385712	1399331	-	11
ENSG00000221978	ENSG00000221978_novel04	1	1386496	1399339	-	12
ENSG00000221978	ENSG00000221978_novel06	1	1385712	1399317	-	10
ENSG00000227345	ENSG00000227345_novel02	10	49818285	49941998	-	19
ENSG00000090061	ENSG00000090061_novel01	14	99481409	99511513	+	11
ENSG00000142864	ENSG00000142864_novel01	1	67407812	67430433	-	9
ENSG00000109184	ENSG00000109184_novel01	4	51843129	51869123	+	3
ENSG00000109184	ENSG00000109184_novel05	4	51843174	51916835	+	11
ENSG00000197102	ENSG00000197102_novel01	14	101964492	102026592	+	44
ENSG00000197102	ENSG00000197102_novel06	14	101964573	101983462	+	7
ENSG00000197102	ENSG00000197102_novel13	14	102005083	102050797	+	53
ENSG00000197102	ENSG00000197102_novel15	14	102009946	102050798	+	49
ENSG00000197102	ENSG00000197102_novel16	14	102010326	102050791	+	48
ENSG00000197102	ENSG00000197102_novel19	14	102015104	102050791	+	44
ENSG00000197102	ENSG00000197102_novel21	14	102016374	102050790	+	42
ENSG00000197102	ENSG00000197102_novel23	14	102017112	102050791	+	40
ENSG00000197102	ENSG00000197102_novel25	14	102018581	102050794	+	38
ENSG00000197102	ENSG00000197102_novel26	14	102019951	102050791	+	37
ENSG00000197102	ENSG00000197102_novel27	14	102022794	102050791	+	36
ENSG00000197102	ENSG00000197102_novel29	14	102027207	102050791	+	34
ENSG00000197102	ENSG00000197102_novel30	14	102027441	102050791	+	33
ENSG00000197102	ENSG00000197102_novel31	14	102027668	102050791	+	32
ENSG00000197102	ENSG00000197102_novel32	14	102027963	102050790	+	31
ENSG00000197102	ENSG00000197102_novel33	14	102029817	102050791	+	29
ENSG00000197102	ENSG00000197102_novel35	14	102033064	102050790	+	26
ENSG00000197102	ENSG00000197102_novel40	14	102042403	102050791	+	11
ENSG00000067900	ENSG00000067900_novel01	18	20992887	21111879	-	17
ENSG00000067900	ENSG00000067900_novel05	18	20949751	21042591	-	27
ENSG00000047410	ENSG00000047410_novel01	1	186355535	186375266	-	16
ENSG00000047410	ENSG00000047410_novel05	1	186355535	186375249	-	17
ENSG00000047410	ENSG00000047410_novel08	1	186313830	186352028	-	33
ENSG00000047410	ENSG00000047410_novel11	1	186313822	186343343	-	25
ENSG00000047410	ENSG00000047410_novel13	1	186313830	186339685	-	22
ENSG00000067221	ENSG00000067221_novel01	15	73983221	73990768	-	7
ENSG00000118369	ENSG00000118369_novel01	11	78188809	78214702	+	11
ENSG00000106772	ENSG00000106772_novel01	9	76611377	76703384	-	10
ENSG00000106772	ENSG00000106772_novel02	9	76611373	76692204	-	10
ENSG00000198315	ENSG00000198315_novel02	6	28154709	28159459	+	1
ENSG00000137857	ENSG00000137857_novel03	15	45129996	45165574	+	35
ENSG00000137857	ENSG00000137857_novel04	15	45129996	45152826	+	26
ENSG00000133704	ENSG00000133704_novel01	12	30628990	30695988	-	24
ENSG00000133704	ENSG00000133704_novel05	12	30628990	30695869	-	24
ENSG00000133704	ENSG00000133704_novel06	12	30628992	30695869	-	26
ENSG00000187678	ENSG00000187678_novel01	5	142310513	142325021	-	3
ENSG00000133739	ENSG00000133739_novel01	8	85107213	85129326	+	10
ENSG00000197323	ENSG00000197323_novel02	1	114397622	114511214	-	21
ENSG00000138795	ENSG00000138795_novel01	4	108047549	108168933	-	11
ENSG00000064042	ENSG00000064042_novel02	4	41453257	41698972	+	26
ENSG00000064042	ENSG00000064042_novel03	4	41453257	41698972	+	25
ENSG00000064042	ENSG00000064042_novel09	4	41661486	41698972	+	13
ENSG00000083097	ENSG00000083097_novel01	6	83068129	83137969	+	19
ENSG00000065328	ENSG00000065328_novel01	10	13161566	13201462	+	17
ENSG00000198794	ENSG00000198794_novel01	15	74995556	75021496	+	8
ENSG00000203879	ENSG00000203879_novel01	X	154437165	154443465	+	10
ENSG00000110931	ENSG00000110931_novel01	12	121237694	121296742	-	15
ENSG00000110931	ENSG00000110931_novel02	12	121237694	121296709	-	15
ENSG00000088325	ENSG00000088325_novel03	20	31739301	31799897	+	16
ENSG00000088325	ENSG00000088325_novel05	20	31739290	31801800	+	17
ENSG00000088325	ENSG00000088325_novel07	20	31739301	31793986	+	14
ENSG00000088325	ENSG00000088325_novel09	20	31739301	31801801	+	18
ENSG00000187741	ENSG00000187741_novel01	16	89737551	89816649	-	42
ENSG00000187741	ENSG00000187741_novel02	16	89737545	89816662	-	43
ENSG00000187741	ENSG00000187741_novel03	16	89738507	89816662	-	43
ENSG00000187741	ENSG00000187741_novel11	16	89738508	89805354	-	37
ENSG00000132823	ENSG00000132823_novel01	20	44195943	44210632	-	3
ENSG00000069424	ENSG00000069424_novel01	1	6026269	6101179	+	17
ENSG00000156931	ENSG00000156931_novel04	3	184812152	185052607	+	46
ENSG00000156931	ENSG00000156931_novel08	3	184812174	185052604	+	48
ENSG00000156931	ENSG00000156931_novel11	3	184812188	184815816	+	1
ENSG00000156931	ENSG00000156931_novel15	3	184849999	185052603	+	39
ENSG00000114023	ENSG00000114023_novel01	3	122384227	122386556	+	1
ENSG00000153147	ENSG00000153147_novel01	4	143513438	143545964	+	19
ENSG00000153147	ENSG00000153147_novel03	4	143513463	143543961	+	16
ENSG00000153147	ENSG00000153147_novel04	4	143513512	143548050	+	22
ENSG00000153147	ENSG00000153147_novel05	4	143513479	143550057	+	23
ENSG00000167004	ENSG00000167004_novel01	15	43746438	43769542	+	10
ENSG00000167004	ENSG00000167004_novel02	15	43746438	43770567	+	12
ENSG00000164494	ENSG00000164494_novel02	6	107152598	107459536	-	6
ENSG00000155096	ENSG00000155096_novel01	8	102826358	102864191	-	12
ENSG00000155096	ENSG00000155096_novel02	8	102826358	102864163	-	12
ENSG00000155096	ENSG00000155096_novel03	8	102826358	102864163	-	12
ENSG00000155096	ENSG00000155096_novel04	8	102826358	102864163	-	12
ENSG00000155096	ENSG00000155096_novel09	8	102826405	102864163	-	13
ENSG00000155096	ENSG00000155096_novel10	8	102828005	102864163	-	13
ENSG00000155096	ENSG00000155096_novel11	8	102826404	102864163	-	11
ENSG00000155096	ENSG00000155096_novel13	8	102826358	102843605	-	10
ENSG00000153714	ENSG00000153714_novel01	9	12775018	12777571	+	1
ENSG00000152558	ENSG00000152558_novel02	11	102396330	102402085	-	3
ENSG00000152558	ENSG00000152558_novel03	11	102396336	102401692	-	2
ENSG00000141013	ENSG00000141013_novel01	16	90019643	90044962	+	11
ENSG00000163507	ENSG00000163507_novel01	3	108553716	108589666	-	19
ENSG00000163507	ENSG00000163507_novel02	3	108553716	108589635	-	19
ENSG00000049246	ENSG00000049246_novel01	1	7784314	7845176	+	22
ENSG00000049246	ENSG00000049246_novel02	1	7784332	7845168	+	22
ENSG00000049246	ENSG00000049246_novel04	1	7784354	7845176	+	23
ENSG00000049246	ENSG00000049246_novel05	1	7784355	7845175	+	23
ENSG00000049246	ENSG00000049246_novel06	1	7784385	7845169	+	22
ENSG00000137161	ENSG00000137161_novel01	6	42929409	42939262	+	7
ENSG00000111725	ENSG00000111725_novel01	12	119667952	119681611	+	6
ENSG00000100353	ENSG00000100353_novel01	22	36510855	36529156	-	14
ENSG00000139514	ENSG00000139514_novel05	13	29509415	29522401	-	6
ENSG00000139514	ENSG00000139514_novel07	13	29509415	29517198	-	3
ENSG00000139514	ENSG00000139514_novel08	13	29509411	29514070	-	1
ENSG00000120992	ENSG00000120992_novel02	8	54046379	54101935	-	8
ENSG00000151092	ENSG00000151092_novel01	3	25718945	25783443	-	11
ENSG00000213967	ENSG00000213967_novel01	19	23914867	23917481	+	1
ENSG00000117298	ENSG00000117298_novel01	1	21217250	21272755	-	16
ENSG00000149115	ENSG00000149115_novel02	11	57299644	57311510	-	8
ENSG00000170412	ENSG00000170412_novel01	17	74430978	74451655	+	6
ENSG00000110492	ENSG00000110492_novel01	11	46381686	46383799	+	4
ENSG00000131844	ENSG00000131844_novel01	5	71587340	71658701	+	16
ENSG00000128731	ENSG00000128731_novel06	15	28254507	28322150	-	20
ENSG00000164620	ENSG00000164620_novel03	5	141636997	141641063	+	7
ENSG00000164620	ENSG00000164620_novel04	5	141637001	141641061	+	5
ENSG00000129472	ENSG00000129472_novel01	14	21459022	21476976	-	9
ENSG00000129472	ENSG00000129472_novel02	14	21459021	21476959	-	9
ENSG00000168014	ENSG00000168014_novel01	11	74012721	74171183	-	33
ENSG00000168014	ENSG00000168014_novel03	11	74056919	74170877	-	25
ENSG00000262943	ENSG00000262943_novel02	17	6853887	6910035	+	16
ENSG00000270084	ENSG00000270084_novel01	1	173863902	173867989	+	1
ENSG00000143375	ENSG00000143375_novel03	1	151526993	151538687	+	12
ENSG00000131504	ENSG00000131504_novel01	5	141515023	141618972	-	29
ENSG00000131504	ENSG00000131504_novel02	5	141515023	141618972	-	30
ENSG00000131504	ENSG00000131504_novel03	5	141534392	141618963	-	21
ENSG00000131504	ENSG00000131504_novel04	5	141534392	141618929	-	20
ENSG00000131504	ENSG00000131504_novel05	5	141515016	141587143	-	28
ENSG00000077235	ENSG00000077235_novel01	16	27497695	27549918	-	14
ENSG00000077235	ENSG00000077235_novel02	16	27488243	27549903	-	23
ENSG00000077235	ENSG00000077235_novel03	16	27460614	27537854	-	34
ENSG00000162402	ENSG00000162402_novel01	1	55068144	55171612	-	64
ENSG00000162402	ENSG00000162402_novel02	1	55066368	55124596	-	34
ENSG00000162402	ENSG00000162402_novel04	1	55066368	55097011	-	20
ENSG00000076864	ENSG00000076864_novel01	1	21596218	21669418	-	25
ENSG00000076864	ENSG00000076864_novel02	1	21596223	21669328	-	25
ENSG00000076864	ENSG00000076864_novel04	1	21596222	21669362	-	26
ENSG00000076864	ENSG00000076864_novel07	1	21596222	21669344	-	27
ENSG00000179832	ENSG00000179832_novel02	8	144148016	144213462	+	12
ENSG00000179832	ENSG00000179832_novel03	8	144148033	144261936	+	42
ENSG00000179832	ENSG00000179832_novel05	8	144148036	144261925	+	43
ENSG00000179832	ENSG00000179832_novel06	8	144148036	144213463	+	13
ENSG00000107021	ENSG00000107021_novel01	9	128787292	128810424	+	11
ENSG00000186635	ENSG00000186635_novel01	11	72685071	72752453	-	33
ENSG00000186635	ENSG00000186635_novel03	11	72685071	72752414	-	34
ENSG00000138768	ENSG00000138768_novel01	4	75724584	75814211	+	25
ENSG00000138768	ENSG00000138768_novel02	4	75724667	75801118	+	18
ENSG00000132466	ENSG00000132466_novel01	4	73102437	73258834	-	25
ENSG00000132466	ENSG00000132466_novel02	4	73074788	73104242	-	11
ENSG00000151498	ENSG00000151498_novel02	11	134253558	134265850	+	10
ENSG00000178163	ENSG00000178163_novel01	4	10439876	10457395	-	3
ENSG00000179051	ENSG00000179051_novel01	1	17406760	17429175	-	11
ENSG00000141401	ENSG00000141401_novel03	18	12010294	12030877	+	4
ENSG00000166801	ENSG00000166801_novel02	11	59144828	59155036	+	4
ENSG00000166801	ENSG00000166801_novel03	11	59144877	59155043	+	4
ENSG00000108039	ENSG00000108039_novel02	10	109864766	109923490	-	20
ENSG00000139318	ENSG00000139318_novel01	12	89348644	89352519	-	1
ENSG00000139318	ENSG00000139318_novel02	12	89348644	89352497	-	2
ENSG00000081177	ENSG00000081177_novel01	14	69191531	69243967	+	10
ENSG00000081177	ENSG00000081177_novel02	14	69191531	69242354	+	9
ENSG00000027075	ENSG00000027075_novel01	14	61277985	61281482	+	1
ENSG00000133226	ENSG00000133226_novel01	1	24643191	24673262	+	18
ENSG00000133226	ENSG00000133226_novel02	1	24643288	24673263	+	18
ENSG00000133226	ENSG00000133226_novel12	1	24643298	24671469	+	16
ENSG00000133226	ENSG00000133226_novel16	1	24643298	24669573	+	15
ENSG00000215158	ENSG00000215158_novel01	5	34189229	34194141	-	1
ENSG00000039523	ENSG00000039523_novel02	16	67528826	67546784	+	22
ENSG00000004139	ENSG00000004139_novel02	17	28384648	28401079	+	5
ENSG00000004139	ENSG00000004139_novel03	17	28384587	28398167	+	6
ENSG00000215421	ENSG00000215421_novel01	18	74594691	74597835	+	1
ENSG00000124006	ENSG00000124006_novel03	2	219561715	219571496	-	10
ENSG00000149428	ENSG00000149428_novel02	11	119044189	119057226	-	25
ENSG00000149428	ENSG00000149428_novel03	11	119044189	119057202	-	25
ENSG00000149428	ENSG00000149428_novel07	11	119044189	119057202	-	27
ENSG00000149428	ENSG00000149428_novel09	11	119044191	119057149	-	26
ENSG00000149428	ENSG00000149428_novel11	11	119044190	119057142	-	26
ENSG00000149428	ENSG00000149428_novel13	11	119044189	119057139	-	26
ENSG00000149428	ENSG00000149428_novel14	11	119044185	119057146	-	25
ENSG00000149428	ENSG00000149428_novel16	11	119044187	119057133	-	27
ENSG00000149428	ENSG00000149428_novel19	11	119044189	119056934	-	26
ENSG00000149428	ENSG00000149428_novel21	11	119044189	119055563	-	23
ENSG00000149428	ENSG00000149428_novel22	11	119044189	119055292	-	22
ENSG00000149428	ENSG00000149428_novel27	11	119044189	119052408	-	17
ENSG00000149428	ENSG00000149428_novel28	11	119044189	119052121	-	16
ENSG00000111817	ENSG00000111817_novel02	6	116276585	116279930	+	1
ENSG00000101126	ENSG00000101126_novel01	20	50890346	50930948	-	5
ENSG00000101126	ENSG00000101126_novel03	20	50890347	50894172	-	1
ENSG00000136152	ENSG00000136152_novel01	13	45464890	45536624	+	21
ENSG00000136152	ENSG00000136152_novel06	13	45464965	45536624	+	23
ENSG00000136152	ENSG00000136152_novel07	13	45464969	45536623	+	23
ENSG00000169994	ENSG00000169994_novel01	2	127535672	127637725	+	48
ENSG00000164867	ENSG00000164867_novel01	7	150990924	151015646	+	28
ENSG00000164867	ENSG00000164867_novel05	7	150993779	151015647	+	26
ENSG00000274173	ENSG00000274173_novel01	20	24930637	24932982	+	2
ENSG00000156599	ENSG00000156599_novel01	11	57667996	57676649	+	2
ENSG00000138095	ENSG00000138095_novel03	2	43918034	43995989	-	29
ENSG00000138095	ENSG00000138095_novel06	2	43901330	43995984	-	32
ENSG00000168769	ENSG00000168769_novel01	4	105146676	105236178	+	2
ENSG00000168769	ENSG00000168769_novel02	4	105146685	105236178	+	3
ENSG00000223959	ENSG00000223959_novel03	16	89972589	89996620	+	11
ENSG00000164880	ENSG00000164880_novel02	7	1470277	1504326	-	47
ENSG00000164880	ENSG00000164880_novel03	7	1470277	1504326	-	47
ENSG00000164880	ENSG00000164880_novel04	7	1470277	1499623	-	43
ENSG00000164880	ENSG00000164880_novel09	7	1470277	1489380	-	31
ENSG00000164880	ENSG00000164880_novel11	7	1470277	1481430	-	21
ENSG00000157388	ENSG00000157388_novel02	3	53494189	53731090	+	18
ENSG00000157388	ENSG00000157388_novel05	3	53784798	53791401	+	1
ENSG00000107147	ENSG00000107147_novel01	9	135769936	135793148	+	16
ENSG00000127586	ENSG00000127586_novel03	16	788620	798072	+	21
ENSG00000275993	ENSG00000275993_novel02	21	6111131	6123740	+	12
ENSG00000123505	ENSG00000123505_novel02	6	110875446	110895708	+	9
ENSG00000068120	ENSG00000068120_novel01	17	42562136	42566272	+	10
ENSG00000068120	ENSG00000068120_novel02	17	42562151	42566273	+	8
ENSG00000226913	ENSG00000226913_novel01	3	49551586	49554383	-	1
ENSG00000280649	ENSG00000280649_novel01	1	148455249	148459906	+	1
ENSG00000197256	ENSG00000197256_novel01	19	11164271	11197565	-	13
ENSG00000197256	ENSG00000197256_novel02	19	11164268	11197560	-	13
ENSG00000197256	ENSG00000197256_novel03	19	11164272	11197536	-	13
ENSG00000145494	ENSG00000145494_novel02	5	1801407	1805332	+	1
ENSG00000100603	ENSG00000100603_novel01	14	77717603	77761144	-	13
ENSG00000185532	ENSG00000185532_novel01	10	51695489	51699605	+	1
ENSG00000101276	ENSG00000101276_novel01	20	760079	775983	-	6
ENSG00000101276	ENSG00000101276_novel03	20	760079	775981	-	5
ENSG00000101276	ENSG00000101276_novel04	20	760081	775983	-	4
ENSG00000131473	ENSG00000131473_novel01	17	41866919	41930545	-	29
ENSG00000131473	ENSG00000131473_novel03	17	41866919	41919015	-	29
ENSG00000131473	ENSG00000131473_novel04	17	41866921	41919011	-	29
ENSG00000131473	ENSG00000131473_novel05	17	41866919	41919005	-	29
ENSG00000131473	ENSG00000131473_novel08	17	41866919	41918990	-	30
ENSG00000131473	ENSG00000131473_novel12	17	41866919	41913868	-	28
ENSG00000131473	ENSG00000131473_novel13	17	41866919	41912524	-	27
ENSG00000131473	ENSG00000131473_novel14	17	41866919	41909647	-	25
ENSG00000131473	ENSG00000131473_novel15	17	41866919	41909068	-	24
ENSG00000131473	ENSG00000131473_novel17	17	41866924	41901769	-	19
ENSG00000131473	ENSG00000131473_novel19	17	41866918	41886150	-	12
ENSG00000124789	ENSG00000124789_novel04	6	17615038	17706907	-	21
ENSG00000124789	ENSG00000124789_novel11	6	17615040	17632714	-	6
ENSG00000132376	ENSG00000132376_novel01	17	1494579	1516630	-	12
ENSG00000065491	ENSG00000065491_novel03	6	37257772	37332969	+	13
ENSG00000205517	ENSG00000205517_novel01	19	11394063	11419342	-	16
ENSG00000205517	ENSG00000205517_novel04	19	11394063	11418563	-	18
ENSG00000140044	ENSG00000140044_novel01	14	75441935	75445779	+	1
ENSG00000109814	ENSG00000109814_novel01	4	39498756	39527614	-	13
ENSG00000109814	ENSG00000109814_novel03	4	39498762	39527439	-	12
ENSG00000109814	ENSG00000109814_novel07	4	39498757	39525670	-	2
ENSG00000109814	ENSG00000109814_novel11	4	39498756	39509800	-	7
ENSG00000140688	ENSG00000140688_novel01	16	31489498	31508406	-	11
ENSG00000196167	ENSG00000196167_novel02	11	111293446	111305407	-	3
ENSG00000174839	ENSG00000174839_novel01	3	57625454	57693112	-	21
ENSG00000174839	ENSG00000174839_novel03	3	57625460	57693087	-	21
ENSG00000174839	ENSG00000174839_novel04	3	57625460	57693085	-	21
ENSG00000160953	ENSG00000160953_novel01	19	1354988	1378430	+	14
ENSG00000272154	ENSG00000272154_novel01	5	141100473	141110827	-	3
ENSG00000129534	ENSG00000129534_novel01	14	45224258	45253202	-	12
ENSG00000078668	ENSG00000078668_novel01	8	42391857	42405895	+	9
ENSG00000139668	ENSG00000139668_novel01	13	51762966	51766798	+	1
ENSG00000075223	ENSG00000075223_novel01	7	80742540	80919189	-	17
ENSG00000257043	ENSG00000257043_novel01	11	18664927	18666340	+	1
ENSG00000122642	ENSG00000122642_novel02	7	32957421	33006926	+	10
ENSG00000166233	ENSG00000166233_novel02	15	72474330	72586553	+	15
ENSG00000164466	ENSG00000164466_novel04	5	175478569	175529734	+	12
ENSG00000148660	ENSG00000148660_novel01	10	73814303	73874530	-	20
ENSG00000113456	ENSG00000113456_novel01	5	34894297	34915564	-	7
ENSG00000113456	ENSG00000113456_novel02	5	34889858	34915557	-	7
ENSG00000072849	ENSG00000072849_novel02	17	5471260	5486181	-	6
ENSG00000179335	ENSG00000179335_novel01	15	74615833	74630200	+	11
ENSG00000159692	ENSG00000159692_novel01	4	1211454	1248728	-	10
ENSG00000101888	ENSG00000101888_novel01	X	109535792	109544696	+	4
ENSG00000074416	ENSG00000074416_novel01	3	127818392	127823185	-	2
ENSG00000269713	ENSG00000269713_novel01	1	149091363	149103561	-	6
ENSG00000269713	ENSG00000269713_novel02	1	149054139	149103551	-	28
ENSG00000269713	ENSG00000269713_novel03	1	149054139	149103551	-	28
ENSG00000269713	ENSG00000269713_novel04	1	149054139	149103548	-	27
ENSG00000099783	ENSG00000099783_novel01	19	8444975	8489110	+	16
ENSG00000099783	ENSG00000099783_novel02	19	8444986	8489110	+	15
ENSG00000156273	ENSG00000156273_novel01	21	29298816	29346147	+	6
ENSG00000213995	ENSG00000213995_novel01	13	110615545	110639992	+	9
ENSG00000213995	ENSG00000213995_novel02	13	110615548	110639993	+	8
ENSG00000213995	ENSG00000213995_novel05	13	110615566	110639992	+	6
ENSG00000124217	ENSG00000124217_novel01	20	50958818	50961085	+	1
ENSG00000124134	ENSG00000124134_novel01	20	45092307	45098575	-	2
ENSG00000169689	ENSG00000169689_novel02	17	82018704	82022895	-	1
ENSG00000144566	ENSG00000144566_novel01	3	19947137	19985166	+	7
ENSG00000137824	ENSG00000137824_novel01	15	40735885	40755237	-	13
ENSG00000133103	ENSG00000133103_novel02	13	39655679	39752499	+	20
ENSG00000160218	ENSG00000160218_novel02	21	44063756	44105051	+	17
ENSG00000142687	ENSG00000142687_novel01	1	35442245	35557631	-	19
ENSG00000142687	ENSG00000142687_novel02	1	35434105	35557419	-	17
ENSG00000142687	ENSG00000142687_novel03	1	35434105	35557406	-	21
ENSG00000140320	ENSG00000140320_novel01	15	40441152	40468229	+	7
ENSG00000140320	ENSG00000140320_novel02	15	40441361	40468229	+	7
ENSG00000176731	ENSG00000176731_novel02	8	85214504	85220368	-	4
ENSG00000141551	ENSG00000141551_novel05	17	82242663	82273431	-	10
ENSG00000117262	ENSG00000117262_novel01	1	145608017	145670460	+	14
ENSG00000266714	ENSG00000266714_novel02	17	75610691	75620920	+	28
ENSG00000174371	ENSG00000174371_novel01	1	241848167	241890644	+	15
ENSG00000067167	ENSG00000067167_novel01	8	70595057	70608367	-	5
ENSG00000179304	ENSG00000179304_novel02	X	52897400	52908556	+	4
ENSG00000139644	ENSG00000139644_novel04	12	49742204	49764709	+	11
ENSG00000114383	ENSG00000114383_novel01	3	50324910	50328240	-	2
ENSG00000034677	ENSG00000034677_novel07	8	100257061	100309953	-	10
ENSG00000154118	ENSG00000154118_novel01	16	87681635	87698159	+	4
ENSG00000085832	ENSG00000085832_novel02	1	51355229	51519391	-	24
ENSG00000139718	ENSG00000139718_novel03	12	121822936	121832655	+	6
ENSG00000111530	ENSG00000111530_novel01	12	67269342	67313175	+	15
ENSG00000111530	ENSG00000111530_novel05	12	67269628	67301352	+	7
ENSG00000167272	ENSG00000167272_novel02	12	120579047	120581381	-	3
ENSG00000151148	ENSG00000151148_novel03	12	109477634	109536699	+	28
ENSG00000151148	ENSG00000151148_novel04	12	109477634	109536701	+	28
ENSG00000151148	ENSG00000151148_novel05	12	109477634	109536701	+	28
ENSG00000151148	ENSG00000151148_novel08	12	109477634	109526404	+	24
ENSG00000151148	ENSG00000151148_novel11	12	109477634	109529933	+	25
ENSG00000151148	ENSG00000151148_novel13	12	109517861	109536698	+	10
ENSG00000174227	ENSG00000174227_novel02	4	499261	539530	+	13
ENSG00000178252	ENSG00000178252_novel01	3	49007281	49015953	+	5
ENSG00000178252	ENSG00000178252_novel04	3	49007422	49015953	+	6
ENSG00000178252	ENSG00000178252_novel09	3	49011639	49015951	+	5
ENSG00000203485	ENSG00000203485_novel02	14	104689612	104719605	+	9
ENSG00000203485	ENSG00000203485_novel03	14	104689612	104719606	+	24
ENSG00000203485	ENSG00000203485_novel05	14	104689614	104719603	+	24
ENSG00000170836	ENSG00000170836_novel01	17	60600156	60602779	+	1
ENSG00000163714	ENSG00000163714_novel02	3	143001602	143053754	+	26
ENSG00000163714	ENSG00000163714_novel03	3	143001602	143051050	+	25
ENSG00000163714	ENSG00000163714_novel04	3	143001603	143038941	+	23
ENSG00000163714	ENSG00000163714_novel12	3	143056498	143060543	+	1
ENSG00000004534	ENSG00000004534_novel04	3	49940150	50068773	+	18
ENSG00000139436	ENSG00000139436_novel06	12	109929802	109996363	-	18
ENSG00000139436	ENSG00000139436_novel07	12	109929804	109996363	-	18
ENSG00000139436	ENSG00000139436_novel08	12	109929804	109951284	-	6
ENSG00000103995	ENSG00000103995_novel02	15	48755909	48811069	-	20
ENSG00000092199	ENSG00000092199_novel02	14	21209153	21269430	-	9
ENSG00000092199	ENSG00000092199_novel06	14	21209157	21269430	-	8
ENSG00000160298	ENSG00000160298_novel01	21	46301328	46323853	-	8
ENSG00000010278	ENSG00000010278_novel01	12	6200333	6238261	+	7
ENSG00000161692	ENSG00000161692_novel02	17	44708656	44750544	+	13
ENSG00000173210	ENSG00000173210_novel04	5	149141505	149260436	+	21
ENSG00000164761	ENSG00000164761_novel02	8	118927571	118951885	-	2
ENSG00000125630	ENSG00000125630_novel01	2	112542479	112576297	+	15
ENSG00000198498	ENSG00000198498_novel02	4	163494690	163511647	+	2
ENSG00000089280	ENSG00000089280_novel02	16	31180139	31183271	+	1
ENSG00000089280	ENSG00000089280_novel03	16	31180139	31191601	+	14
ENSG00000220323	ENSG00000220323_novel01	1	149842154	149844801	+	1
ENSG00000204371	ENSG00000204371_novel01	6	31879765	31897702	-	27
ENSG00000077254	ENSG00000077254_novel01	1	77695990	77759870	-	23
ENSG00000077254	ENSG00000077254_novel08	1	77695991	77759843	-	24
ENSG00000077254	ENSG00000077254_novel09	1	77695991	77759843	-	23
ENSG00000077254	ENSG00000077254_novel10	1	77695992	77759843	-	25
ENSG00000115827	ENSG00000115827_novel01	2	171434205	171485045	+	11
ENSG00000167635	ENSG00000167635_novel03	19	36215106	36238771	+	4
ENSG00000167635	ENSG00000167635_novel05	19	36215132	36238767	+	5
ENSG00000167635	ENSG00000167635_novel06	19	36215132	36238767	+	5
ENSG00000177169	ENSG00000177169_novel01	12	131909135	131923149	+	21
ENSG00000177169	ENSG00000177169_novel02	12	131915162	131923149	+	12
ENSG00000113648	ENSG00000113648_novel02	5	135351583	135358189	-	1
ENSG00000196981	ENSG00000196981_novel01	3	122414025	122416086	-	1
ENSG00000145495	ENSG00000145495_novel07	5	10353892	10435379	+	26
ENSG00000145495	ENSG00000145495_novel08	5	10353892	10435379	+	24
ENSG00000145495	ENSG00000145495_novel09	5	10353892	10435379	+	25
ENSG00000145495	ENSG00000145495_novel11	5	10381850	10435379	+	23
ENSG00000145495	ENSG00000145495_novel13	5	10390359	10435379	+	21
ENSG00000154920	ENSG00000154920_novel03	17	50373246	50381479	+	8
ENSG00000129128	ENSG00000129128_novel01	4	176319962	176332236	+	6
ENSG00000103197	ENSG00000103197_novel02	16	2060686	2088711	+	30
ENSG00000108469	ENSG00000108469_novel01	17	75626855	75667217	-	19
ENSG00000108469	ENSG00000108469_novel03	17	75626845	75667190	-	20
ENSG00000120699	ENSG00000120699_novel01	13	37000788	37009588	+	10
ENSG00000176597	ENSG00000176597_novel05	3	183269623	183273377	+	1
ENSG00000138308	ENSG00000138308_novel01	10	72931066	72954839	-	5
ENSG00000181045	ENSG00000181045_novel01	17	80220429	80253498	+	17
ENSG00000181045	ENSG00000181045_novel02	17	80220432	80253497	+	16
ENSG00000163013	ENSG00000163013_novel02	2	73254690	73259045	-	1
ENSG00000114650	ENSG00000114650_novel02	3	47413721	47475884	-	24
ENSG00000135473	ENSG00000135473_novel01	12	56316934	56334035	-	23
ENSG00000135473	ENSG00000135473_novel02	12	56316937	56334010	-	25
ENSG00000135473	ENSG00000135473_novel04	12	56316937	56334003	-	26
ENSG00000135473	ENSG00000135473_novel05	12	56316937	56333970	-	26
ENSG00000135473	ENSG00000135473_novel06	12	56316934	56334003	-	24
ENSG00000135473	ENSG00000135473_novel08	12	56316937	56334000	-	25
ENSG00000113161	ENSG00000113161_novel01	5	75337233	75362099	+	19
ENSG00000163002	ENSG00000163002_novel01	2	183126240	183161678	+	9
ENSG00000109586	ENSG00000109586_novel01	4	173216747	173218600	+	1
ENSG00000122034	ENSG00000122034_novel02	13	27424588	27429299	+	1
ENSG00000196417	ENSG00000196417_novel01	19	53395145	53412008	+	4
ENSG00000196417	ENSG00000196417_novel02	19	53395149	53412006	+	5
ENSG00000149932	ENSG00000149932_novel01	16	29962122	29973047	+	4
ENSG00000149932	ENSG00000149932_novel02	16	29962141	29973046	+	6
ENSG00000134480	ENSG00000134480_novel02	5	87389845	87412899	-	9
ENSG00000176142	ENSG00000176142_novel01	3	119430774	119463632	-	9
ENSG00000164151	ENSG00000164151_novel04	5	5452185	5456651	+	1
ENSG00000175662	ENSG00000175662_novel02	17	17843517	17882827	-	10
ENSG00000175220	ENSG00000175220_novel01	11	46677084	46700614	-	12
ENSG00000175220	ENSG00000175220_novel03	11	46677084	46700609	-	13
ENSG00000012048	ENSG00000012048_novel03	17	43063357	43125375	-	18
ENSG00000012048	ENSG00000012048_novel05	17	43044824	43125370	-	23
ENSG00000085721	ENSG00000085721_novel02	16	15060024	15094275	-	16
ENSG00000110066	ENSG00000110066_novel01	11	68156715	68213647	-	11
ENSG00000138078	ENSG00000138078_novel01	2	44318764	44361563	-	15
ENSG00000138078	ENSG00000138078_novel04	2	44318764	44361494	-	15
ENSG00000138078	ENSG00000138078_novel05	2	44318765	44361494	-	15
ENSG00000138078	ENSG00000138078_novel06	2	44318764	44361492	-	15
ENSG00000173065	ENSG00000173065_novel02	17	28757399	28812427	-	4
ENSG00000138496	ENSG00000138496_novel01	3	122531805	122564466	-	10
ENSG00000177302	ENSG00000177302_novel01	17	18271765	18315007	-	20
ENSG00000161011	ENSG00000161011_novel02	5	179807035	179837252	+	9
ENSG00000161011	ENSG00000161011_novel03	5	179820902	179837253	+	8
ENSG00000139372	ENSG00000139372_novel02	12	103965813	103988867	+	8
ENSG00000139372	ENSG00000139372_novel04	12	103965869	103988872	+	8
ENSG00000125944	ENSG00000125944_novel01	1	23309775	23344308	-	10
ENSG00000125944	ENSG00000125944_novel05	1	23309792	23344286	-	9
ENSG00000125944	ENSG00000125944_novel06	1	23309792	23321610	-	5
ENSG00000117472	ENSG00000117472_novel01	1	46180400	46185958	+	8
ENSG00000229766	ENSG00000229766_novel01	20	8015024	8019761	+	1
ENSG00000135506	ENSG00000135506_novel01	12	57694145	57721555	+	14
ENSG00000135315	ENSG00000135315_novel01	6	84171682	84227670	-	17
ENSG00000112941	ENSG00000112941_novel04	5	6754822	6757043	+	1
ENSG00000213225	ENSG00000213225_novel01	2	130229355	130234002	+	1
ENSG00000100258	ENSG00000100258_novel03	22	50502949	50507694	-	13
ENSG00000276550	ENSG00000276550_novel02	15	22494883	22590824	+	33
ENSG00000142794	ENSG00000142794_novel02	1	21440134	21484899	+	19
ENSG00000142794	ENSG00000142794_novel03	1	21440133	21484899	+	19
ENSG00000142794	ENSG00000142794_novel04	1	21440137	21484899	+	19
ENSG00000142794	ENSG00000142794_novel08	1	21440137	21457106	+	3
ENSG00000136997	ENSG00000136997_novel01	8	127737746	127741431	+	2
ENSG00000114850	ENSG00000114850_novel01	3	156540148	156555125	-	6
ENSG00000120705	ENSG00000120705_novel01	5	138507438	138543189	-	12
ENSG00000120705	ENSG00000120705_novel02	5	138537908	138543187	-	2
ENSG00000146281	ENSG00000146281_novel01	6	89146050	89164922	+	8
ENSG00000146281	ENSG00000146281_novel02	6	89146080	89164921	+	8
ENSG00000246082	ENSG00000246082_novel01	3	131361858	131367984	+	3
ENSG00000188976	ENSG00000188976_novel01	1	944214	959285	-	20
ENSG00000188976	ENSG00000188976_novel03	1	944215	959275	-	19
ENSG00000184478	ENSG00000184478_novel01	11	5938228	5943513	+	1
ENSG00000184478	ENSG00000184478_novel02	11	5938228	5945579	+	2
ENSG00000235109	ENSG00000235109_novel01	6	28324739	28354263	-	4
ENSG00000235109	ENSG00000235109_novel02	6	28324741	28354263	-	4
ENSG00000235109	ENSG00000235109_novel03	6	28324740	28354263	-	5
ENSG00000235109	ENSG00000235109_novel04	6	28324740	28354206	-	5
ENSG00000166444	ENSG00000166444_novel01	11	8693353	8871416	-	22
ENSG00000166444	ENSG00000166444_novel03	11	8693353	8839881	-	22
ENSG00000166444	ENSG00000166444_novel04	11	8693355	8794840	-	20
ENSG00000166444	ENSG00000166444_novel05	11	8693353	8750731	-	19
ENSG00000197879	ENSG00000197879_novel01	17	1464831	1491686	-	31
ENSG00000197879	ENSG00000197879_novel06	17	1464831	1483705	-	30
ENSG00000197879	ENSG00000197879_novel07	17	1464831	1483011	-	29
ENSG00000214135	ENSG00000214135_novel03	3	197612587	197627886	-	7
ENSG00000154447	ENSG00000154447_novel01	4	169116272	169271125	-	10
ENSG00000072274	ENSG00000072274_novel02	3	196049285	196082090	-	19
ENSG00000072274	ENSG00000072274_novel07	3	196049285	196082136	-	18
ENSG00000072274	ENSG00000072274_novel08	3	196049285	196082090	-	20
ENSG00000072274	ENSG00000072274_novel14	3	196049285	196082090	-	17
ENSG00000072274	ENSG00000072274_novel17	3	196049285	196082090	-	20
ENSG00000072274	ENSG00000072274_novel18	3	196049285	196082090	-	18
ENSG00000072274	ENSG00000072274_novel20	3	196049287	196082090	-	20
ENSG00000072274	ENSG00000072274_novel23	3	196049287	196075356	-	17
ENSG00000072274	ENSG00000072274_novel24	3	196049286	196074092	-	16
ENSG00000072274	ENSG00000072274_novel25	3	196049285	196072155	-	15
ENSG00000072274	ENSG00000072274_novel26	3	196049285	196071499	-	14
ENSG00000072274	ENSG00000072274_novel29	3	196049285	196067532	-	11
ENSG00000072274	ENSG00000072274_novel31	3	196049293	196064410	-	9
ENSG00000072274	ENSG00000072274_novel32	3	196049285	196062892	-	8
ENSG00000072274	ENSG00000072274_novel34	3	196049285	196058365	-	4
ENSG00000072274	ENSG00000072274_novel35	3	196049286	196055247	-	3
ENSG00000072274	ENSG00000072274_novel36	3	196049285	196053495	-	2
ENSG00000089048	ENSG00000089048_novel01	20	13766865	13784966	-	8
ENSG00000089048	ENSG00000089048_novel02	20	13733760	13784895	-	10
ENSG00000089048	ENSG00000089048_novel03	20	13759752	13784919	-	9
ENSG00000157637	ENSG00000157637_novel05	17	81245005	81295299	-	16
ENSG00000157637	ENSG00000157637_novel06	17	81245005	81295299	-	16
ENSG00000157637	ENSG00000157637_novel07	17	81245005	81295287	-	16
ENSG00000157637	ENSG00000157637_novel08	17	81245005	81295292	-	17
ENSG00000157637	ENSG00000157637_novel11	17	81245005	81295307	-	15
ENSG00000157637	ENSG00000157637_novel12	17	81245001	81295301	-	15
ENSG00000157637	ENSG00000157637_novel13	17	81245005	81295301	-	18
ENSG00000157637	ENSG00000157637_novel15	17	81245001	81295299	-	17
ENSG00000157637	ENSG00000157637_novel17	17	81245005	81295299	-	16
ENSG00000157637	ENSG00000157637_novel18	17	81245005	81295299	-	17
ENSG00000157637	ENSG00000157637_novel19	17	81245005	81295299	-	15
ENSG00000157637	ENSG00000157637_novel21	17	81250873	81295299	-	13
ENSG00000160223	ENSG00000160223_novel02	21	44223003	44240974	-	8
ENSG00000160223	ENSG00000160223_novel07	21	44223734	44240966	-	8
ENSG00000160223	ENSG00000160223_novel09	21	44223909	44240966	-	8
ENSG00000160223	ENSG00000160223_novel11	21	44223909	44240965	-	8
ENSG00000160223	ENSG00000160223_novel13	21	44223909	44240966	-	9
ENSG00000160223	ENSG00000160223_novel14	21	44223734	44240966	-	7
ENSG00000226210	ENSG00000226210_novel04	12	14518	31413	-	10
ENSG00000226210	ENSG00000226210_novel07	12	14478	31404	-	12
ENSG00000226210	ENSG00000226210_novel09	12	14524	31404	-	11
ENSG00000112033	ENSG00000112033_novel02	6	35342571	35428176	+	9
ENSG00000134313	ENSG00000134313_novel01	2	8728849	8837613	-	29
ENSG00000134313	ENSG00000134313_novel04	2	8728924	8803046	-	22
ENSG00000134313	ENSG00000134313_novel07	2	8729901	8793899	-	18
ENSG00000136861	ENSG00000136861_novel03	9	120394605	120580159	-	36
ENSG00000163660	ENSG00000163660_novel04	3	157147799	157160184	-	12
ENSG00000198088	ENSG00000198088_novel02	X	107123481	107206309	-	10
ENSG00000131374	ENSG00000131374_novel01	3	17157171	17308092	-	9
ENSG00000177463	ENSG00000177463_novel01	3	15043658	15049271	+	1
ENSG00000153132	ENSG00000153132_novel02	4	140392225	140427854	-	13
ENSG00000101367	ENSG00000101367_novel01	20	32819940	32850404	+	6
ENSG00000175274	ENSG00000175274_novel04	11	44932350	44950886	-	7
ENSG00000175274	ENSG00000175274_novel06	11	44932358	44950859	-	8
ENSG00000175274	ENSG00000175274_novel07	11	44932349	44950778	-	6
ENSG00000138835	ENSG00000138835_novel01	9	113463713	113597730	+	23
ENSG00000138835	ENSG00000138835_novel04	9	113547509	113549766	+	1
ENSG00000177595	ENSG00000177595_novel02	11	799185	805253	-	15
ENSG00000177595	ENSG00000177595_novel03	11	799185	805242	-	12
ENSG00000133027	ENSG00000133027_novel01	17	17505565	17591691	-	6
ENSG00000133027	ENSG00000133027_novel02	17	17505565	17591691	-	5
ENSG00000158636	ENSG00000158636_novel02	11	76445044	76550343	+	22
ENSG00000158636	ENSG00000158636_novel05	11	76445013	76550342	+	21
ENSG00000158636	ENSG00000158636_novel07	11	76445025	76550343	+	20
ENSG00000158636	ENSG00000158636_novel08	11	76445044	76550343	+	22
ENSG00000077380	ENSG00000077380_novel01	2	171687475	171748409	+	17
ENSG00000185507	ENSG00000185507_novel05	11	612559	615950	-	10
ENSG00000141027	ENSG00000141027_novel01	17	16031407	16070233	-	16
ENSG00000088888	ENSG00000088888_novel02	20	3846823	3870634	+	8
ENSG00000088888	ENSG00000088888_novel04	20	3846832	3870634	+	8
ENSG00000088888	ENSG00000088888_novel10	20	3846868	3870633	+	8
ENSG00000088888	ENSG00000088888_novel25	20	3846864	3870633	+	9
ENSG00000173545	ENSG00000173545_novel02	5	16460582	16465800	-	3
ENSG00000077232	ENSG00000077232_novel01	2	182716306	182779110	+	24
ENSG00000077232	ENSG00000077232_novel02	2	182716255	182778508	+	24
ENSG00000077232	ENSG00000077232_novel09	2	182718073	182778515	+	22
ENSG00000077232	ENSG00000077232_novel11	2	182732497	182778508	+	15
ENSG00000162819	ENSG00000162819_novel02	1	222713355	222735185	+	7
ENSG00000162819	ENSG00000162819_novel04	1	222713369	222735185	+	13
ENSG00000168758	ENSG00000168758_novel01	2	96859737	96870834	-	15
ENSG00000168758	ENSG00000168758_novel04	2	96859737	96869019	-	15
ENSG00000165684	ENSG00000165684_novel01	9	136375575	136400170	-	24
ENSG00000067369	ENSG00000067369_novel01	15	43432196	43493171	-	17
ENSG00000067369	ENSG00000067369_novel03	15	43407217	43493159	-	27
ENSG00000067369	ENSG00000067369_novel04	15	43407217	43493159	-	27
ENSG00000067369	ENSG00000067369_novel07	15	43407217	43493158	-	26
ENSG00000067369	ENSG00000067369_novel11	15	43407216	43470067	-	18
ENSG00000067369	ENSG00000067369_novel12	15	43407216	43457129	-	17
ENSG00000055917	ENSG00000055917_novel01	2	20248744	20350858	-	23
ENSG00000055917	ENSG00000055917_novel03	2	20248713	20350851	-	20
ENSG00000055917	ENSG00000055917_novel06	2	20248744	20350850	-	21
ENSG00000055917	ENSG00000055917_novel07	2	20248716	20350837	-	21
ENSG00000128050	ENSG00000128050_novel01	4	56436138	56461358	+	10
ENSG00000128050	ENSG00000128050_novel02	4	56436226	56461358	+	10
ENSG00000128050	ENSG00000128050_novel03	4	56436261	56461359	+	10
ENSG00000128050	ENSG00000128050_novel04	4	56436268	56461358	+	10
ENSG00000128050	ENSG00000128050_novel05	4	56436270	56461358	+	10
ENSG00000167996	ENSG00000167996_novel01	11	61964566	61967631	-	5
ENSG00000163872	ENSG00000163872_novel02	3	183697776	183812622	+	32
ENSG00000163872	ENSG00000163872_novel04	3	183697783	183812623	+	30
ENSG00000163872	ENSG00000163872_novel14	3	183697810	183793481	+	22
ENSG00000163872	ENSG00000163872_novel15	3	183698103	183812622	+	31
ENSG00000163872	ENSG00000163872_novel17	3	183747674	183812622	+	23
ENSG00000163872	ENSG00000163872_novel20	3	183773692	183812624	+	15
ENSG00000137628	ENSG00000137628_novel01	4	168216293	168318783	-	38
ENSG00000114742	ENSG00000114742_novel01	3	39052008	39096388	+	20
ENSG00000101413	ENSG00000101413_novel01	20	38033506	38092359	+	8
ENSG00000156858	ENSG00000156858_novel01	16	30650737	30656412	+	12
ENSG00000175575	ENSG00000175575_novel01	11	73876999	73879708	+	1
ENSG00000100796	ENSG00000100796_novel01	14	91457619	91510312	-	16
ENSG00000100796	ENSG00000100796_novel02	14	91457615	91510310	-	16
ENSG00000165699	ENSG00000165699_novel02	9	132897234	132948867	-	22
ENSG00000165699	ENSG00000165699_novel03	9	132900714	132944626	-	20
ENSG00000165699	ENSG00000165699_novel06	9	132897571	132944616	-	21
ENSG00000165699	ENSG00000165699_novel08	9	132909837	132944616	-	9
ENSG00000143815	ENSG00000143815_novel01	1	225401503	225428052	-	13
ENSG00000143815	ENSG00000143815_novel02	1	225401506	225428069	-	13
ENSG00000103932	ENSG00000103932_novel02	15	41517180	41544255	-	25
ENSG00000119616	ENSG00000119616_novel03	14	74713170	74736711	+	9
ENSG00000119616	ENSG00000119616_novel04	14	74713189	74736711	+	9
ENSG00000168672	ENSG00000168672_novel01	8	126552543	126558398	-	3
ENSG00000168672	ENSG00000168672_novel02	8	126552538	126558391	-	3
ENSG00000168672	ENSG00000168672_novel04	8	126552543	126555502	-	1
ENSG00000159921	ENSG00000159921_novel03	9	36214444	36258477	-	13
ENSG00000167515	ENSG00000167515_novel01	16	88857091	88862676	+	3
ENSG00000167515	ENSG00000167515_novel02	16	88857091	88862676	+	5
ENSG00000124787	ENSG00000124787_novel01	6	4992805	5004037	-	7
ENSG00000169251	ENSG00000169251_novel01	3	161221288	161252294	+	16
ENSG00000169251	ENSG00000169251_novel02	3	161221315	161252304	+	16
ENSG00000118900	ENSG00000118900_novel01	16	4858600	4882356	+	15
ENSG00000214290	ENSG00000214290_novel01	11	111293391	111305563	+	2
ENSG00000214290	ENSG00000214290_novel02	11	111293448	111298504	+	1
ENSG00000151575	ENSG00000151575_novel01	15	56365426	56430151	+	12
ENSG00000198862	ENSG00000198862_novel01	21	28947547	28992877	-	19
ENSG00000198862	ENSG00000198862_novel02	21	28966896	28992877	-	10
ENSG00000023191	ENSG00000023191_novel01	11	494516	506822	-	11
ENSG00000184451	ENSG00000184451_novel01	17	42678919	42680601	-	1
ENSG00000138777	ENSG00000138777_novel02	4	105471370	105474001	-	2
ENSG00000178104	ENSG00000178104_novel02	1	148952146	148958786	+	1
ENSG00000270344	ENSG00000270344_novel01	12	89519424	89524790	+	1
ENSG00000103540	ENSG00000103540_novel06	16	19523899	19552526	+	16
ENSG00000103540	ENSG00000103540_novel07	16	19523922	19553400	+	14
ENSG00000103540	ENSG00000103540_novel08	16	19523949	19553400	+	16
ENSG00000023041	ENSG00000023041_novel01	10	112430303	112446947	-	10
ENSG00000023041	ENSG00000023041_novel02	10	112430302	112446940	-	10
ENSG00000121152	ENSG00000121152_novel01	2	96335766	96373830	+	18
ENSG00000121152	ENSG00000121152_novel02	2	96335766	96373839	+	18
ENSG00000159409	ENSG00000159409_novel04	1	151700060	151716803	-	13
ENSG00000159409	ENSG00000159409_novel05	1	151702429	151716807	-	13
ENSG00000105778	ENSG00000105778_novel05	7	32495506	32588711	+	16
ENSG00000105778	ENSG00000105778_novel06	7	32495494	32588711	+	11
ENSG00000105778	ENSG00000105778_novel15	7	32585219	32588707	+	1
ENSG00000173193	ENSG00000173193_novel01	3	122680601	122718833	+	14
ENSG00000173193	ENSG00000173193_novel03	3	122680816	122727855	+	16
ENSG00000173193	ENSG00000173193_novel06	3	122681122	122730839	+	17
ENSG00000056736	ENSG00000056736_novel04	3	53846566	53865592	+	11
ENSG00000056736	ENSG00000056736_novel06	3	53846566	53865592	+	9
ENSG00000179950	ENSG00000179950_novel01	8	143816379	143829341	-	10
ENSG00000179950	ENSG00000179950_novel02	8	143816379	143829336	-	11
ENSG00000040531	ENSG00000040531_novel01	17	3636479	3661538	+	12
ENSG00000114648	ENSG00000114648_novel01	3	47282625	47346811	+	10
ENSG00000163798	ENSG00000163798_novel01	2	27663889	27685939	+	10
ENSG00000170348	ENSG00000170348_novel02	14	75131470	75176612	-	5
ENSG00000170348	ENSG00000170348_novel04	14	75131470	75176603	-	6
ENSG00000137145	ENSG00000137145_novel01	9	19230662	19372858	+	33
ENSG00000137145	ENSG00000137145_novel04	9	19230798	19233036	+	1
ENSG00000164087	ENSG00000164087_novel01	3	52075254	52154725	-	10
ENSG00000171793	ENSG00000171793_novel02	1	40979696	40996993	+	8
ENSG00000166484	ENSG00000166484_novel02	17	19377756	19383541	+	7
ENSG00000166484	ENSG00000166484_novel04	17	19378472	19383541	+	6
ENSG00000166484	ENSG00000166484_novel06	17	19378484	19383541	+	7
ENSG00000166484	ENSG00000166484_novel07	17	19378487	19383543	+	7
ENSG00000166484	ENSG00000166484_novel08	17	19378487	19383543	+	6
ENSG00000181026	ENSG00000181026_novel01	15	88621337	88632281	+	3
ENSG00000181026	ENSG00000181026_novel03	15	88621373	88632281	+	4
ENSG00000114982	ENSG00000114982_novel01	2	96593202	96638348	-	21
ENSG00000114982	ENSG00000114982_novel02	2	96593202	96638348	-	22
ENSG00000114982	ENSG00000114982_novel06	2	96593202	96638324	-	23
ENSG00000114982	ENSG00000114982_novel07	2	96593189	96638324	-	20
ENSG00000114982	ENSG00000114982_novel10	2	96593180	96638324	-	20
ENSG00000114982	ENSG00000114982_novel12	2	96593202	96638324	-	22
ENSG00000114982	ENSG00000114982_novel15	2	96593202	96638300	-	21
ENSG00000114982	ENSG00000114982_novel18	2	96593202	96638294	-	20
ENSG00000114982	ENSG00000114982_novel20	2	96593202	96638324	-	19
ENSG00000114982	ENSG00000114982_novel23	2	96593202	96638316	-	22
ENSG00000114982	ENSG00000114982_novel24	2	96593202	96638312	-	22
ENSG00000114982	ENSG00000114982_novel29	2	96593202	96638280	-	21
ENSG00000198015	ENSG00000198015_novel02	12	93501320	93502655	+	1
ENSG00000147065	ENSG00000147065_novel02	X	65736884	65741930	+	5
ENSG00000118705	ENSG00000118705_novel01	20	37179063	37241612	+	18
ENSG00000118705	ENSG00000118705_novel02	20	37179096	37241608	+	16
ENSG00000118705	ENSG00000118705_novel03	20	37179337	37241617	+	18
ENSG00000118705	ENSG00000118705_novel04	20	37179330	37241617	+	17
ENSG00000185940	ENSG00000185940_novel02	11	1622347	1630927	+	3
ENSG00000185940	ENSG00000185940_novel04	11	1622365	1630927	+	4
ENSG00000185940	ENSG00000185940_novel05	11	1622365	1630927	+	2
ENSG00000135953	ENSG00000135953_novel02	2	102714628	102736882	-	6
ENSG00000187764	ENSG00000187764_novel02	9	89377238	89498086	-	18
ENSG00000107551	ENSG00000107551_novel03	10	44959769	44994712	+	11
ENSG00000100201	ENSG00000100201_novel02	22	38491343	38506329	-	11
ENSG00000136485	ENSG00000136485_novel01	17	63550448	63551884	+	1
ENSG00000075275	ENSG00000075275_novel01	22	46361175	46377593	-	12
ENSG00000110075	ENSG00000110075_novel01	11	68460717	68615331	+	25
ENSG00000110075	ENSG00000110075_novel02	11	68460738	68615328	+	25
ENSG00000110075	ENSG00000110075_novel04	11	68460750	68615331	+	24
ENSG00000110075	ENSG00000110075_novel08	11	68460752	68615331	+	25
ENSG00000110075	ENSG00000110075_novel10	11	68460752	68615331	+	24
ENSG00000110075	ENSG00000110075_novel11	11	68460761	68614592	+	26
ENSG00000110075	ENSG00000110075_novel16	11	68564409	68615331	+	15
ENSG00000259322	ENSG00000259322_novel01	15	78295419	78299609	+	1
ENSG00000184489	ENSG00000184489_novel03	8	141417906	141432452	+	6
ENSG00000107443	ENSG00000107443_novel01	10	96043568	96060865	+	5
ENSG00000132254	ENSG00000132254_novel01	11	6476526	6481329	-	7
ENSG00000132254	ENSG00000132254_novel02	11	6476526	6481323	-	7
ENSG00000083720	ENSG00000083720_novel01	5	41730066	41870501	-	17
ENSG00000083720	ENSG00000083720_novel04	5	41730067	41840512	-	11
ENSG00000234420	ENSG00000234420_novel01	10	42519803	42552811	-	7
ENSG00000085831	ENSG00000085831_novel01	1	51287313	51331357	-	18
ENSG00000196365	ENSG00000196365_novel02	19	5691838	5720146	-	19
ENSG00000130158	ENSG00000130158_novel03	19	11199300	11262484	-	45
ENSG00000130158	ENSG00000130158_novel04	19	11199297	11262481	-	49
ENSG00000188554	ENSG00000188554_novel01	17	43170481	43211686	+	21
ENSG00000188554	ENSG00000188554_novel03	17	43171214	43211687	+	20
ENSG00000134779	ENSG00000134779_novel01	18	36777558	36829028	-	8
ENSG00000154473	ENSG00000154473_novel02	10	123154407	123165363	+	7
ENSG00000154473	ENSG00000154473_novel05	10	123154402	123165362	+	8
ENSG00000143751	ENSG00000143751_novel02	1	225982705	225999351	-	8
ENSG00000143751	ENSG00000143751_novel03	1	225982705	225999343	-	8
ENSG00000165733	ENSG00000165733_novel02	10	42782792	42797218	+	10
ENSG00000003056	ENSG00000003056_novel01	12	8940380	8949977	-	6
ENSG00000003056	ENSG00000003056_novel02	12	8940380	8949668	-	6
ENSG00000103035	ENSG00000103035_novel02	16	74296814	74306286	+	7
ENSG00000146282	ENSG00000146282_novel01	6	87513941	87589990	-	20
ENSG00000134443	ENSG00000134443_novel01	18	59219551	59227273	+	1
ENSG00000134443	ENSG00000134443_novel03	18	59219563	59230765	+	2
ENSG00000164068	ENSG00000164068_novel01	3	49689548	49721528	+	39
ENSG00000164068	ENSG00000164068_novel03	3	49689605	49721528	+	39
ENSG00000097033	ENSG00000097033_novel01	1	86704604	86748176	+	11
ENSG00000143452	ENSG00000143452_novel02	1	150698065	150729926	-	16
ENSG00000143452	ENSG00000143452_novel03	1	150698062	150729727	-	10
ENSG00000103037	ENSG00000103037_novel01	16	58515515	58519097	+	8
ENSG00000170448	ENSG00000170448_novel02	4	47847242	47914564	-	22
ENSG00000136930	ENSG00000136930_novel01	9	124353468	124415445	-	7
ENSG00000188811	ENSG00000188811_novel02	13	39038395	39045280	+	5
ENSG00000002726	ENSG00000002726_novel01	7	150852498	150861289	+	4
ENSG00000186001	ENSG00000186001_novel04	3	197791264	197885830	+	22
ENSG00000186001	ENSG00000186001_novel05	3	197791251	197885831	+	21
ENSG00000178691	ENSG00000178691_novel02	17	31998722	32001038	+	1
ENSG00000163755	ENSG00000163755_novel02	3	149129642	149172959	+	17
ENSG00000163755	ENSG00000163755_novel05	3	149129667	149172959	+	18
ENSG00000171658	ENSG00000171658_novel01	3	185959969	185963806	+	1
ENSG00000162521	ENSG00000162521_novel01	1	32651175	32686208	+	13
ENSG00000162521	ENSG00000162521_novel02	1	32651199	32686208	+	13
ENSG00000162521	ENSG00000162521_novel05	1	32651207	32680652	+	13
ENSG00000162521	ENSG00000162521_novel06	1	32652032	32680651	+	11
ENSG00000111300	ENSG00000111300_novel01	12	112039268	112109436	-	22
ENSG00000111300	ENSG00000111300_novel03	12	112039268	112108791	-	23
ENSG00000143493	ENSG00000143493_novel01	1	211941356	212035557	-	19
ENSG00000143493	ENSG00000143493_novel04	1	211941344	212035539	-	21
ENSG00000114302	ENSG00000114302_novel01	3	48748146	48847708	-	12
ENSG00000114302	ENSG00000114302_novel03	3	48748314	48847818	-	12
ENSG00000183340	ENSG00000183340_novel01	11	96389977	96393559	+	1
ENSG00000115339	ENSG00000115339_novel01	2	165747805	165794256	-	10
ENSG00000080200	ENSG00000080200_novel03	3	97821975	97876907	+	4
ENSG00000123473	ENSG00000123473_novel08	1	47260430	47314129	-	16
ENSG00000123473	ENSG00000123473_novel10	1	47250140	47314124	-	19
ENSG00000198074	ENSG00000198074_novel01	7	134527597	134541385	+	10
ENSG00000123411	ENSG00000123411_novel01	12	56007512	56037834	+	9
ENSG00000170242	ENSG00000170242_novel01	11	11841959	11933069	+	15
ENSG00000170242	ENSG00000170242_novel09	11	11841975	11942954	+	20
ENSG00000089123	ENSG00000089123_novel02	20	13415466	13638928	-	10
ENSG00000104537	ENSG00000104537_novel02	8	123696117	123737400	-	5
ENSG00000235706	ENSG00000235706_novel01	14	95157678	95163067	+	1
ENSG00000147162	ENSG00000147162_novel01	X	71533101	71575889	+	20
ENSG00000147162	ENSG00000147162_novel03	X	71533104	71575890	+	21
ENSG00000124459	ENSG00000124459_novel01	19	43912642	43935282	-	12
ENSG00000154832	ENSG00000154832_novel01	18	50282349	50287717	-	14
ENSG00000137288	ENSG00000137288_novel02	6	33705051	33711724	-	3
ENSG00000137288	ENSG00000137288_novel03	6	33694299	33711706	-	6
ENSG00000137288	ENSG00000137288_novel04	6	33694280	33711696	-	5
ENSG00000137288	ENSG00000137288_novel05	6	33694283	33711696	-	3
ENSG00000137288	ENSG00000137288_novel06	6	33694299	33711696	-	5
ENSG00000124201	ENSG00000124201_novel02	20	49255935	49278057	-	9
ENSG00000140443	ENSG00000140443_novel06	15	98957084	98964529	+	1
ENSG00000140443	ENSG00000140443_novel07	15	98961190	98964529	+	1
ENSG00000075234	ENSG00000075234_novel01	22	46268008	46294007	+	15
ENSG00000196227	ENSG00000196227_novel01	20	59936839	59940285	+	1
ENSG00000233834	ENSG00000233834_novel01	7	20217786	20221694	+	1
ENSG00000233834	ENSG00000233834_novel02	7	20217798	20221697	+	2
ENSG00000115816	ENSG00000115816_novel02	2	37216180	37231596	-	8
ENSG00000115816	ENSG00000115816_novel03	2	37210998	37231594	-	13
ENSG00000175221	ENSG00000175221_novel01	19	867964	893186	-	14
ENSG00000175221	ENSG00000175221_novel02	19	867964	893183	-	14
ENSG00000168175	ENSG00000168175_novel02	14	55051654	55069546	+	3
ENSG00000253719	ENSG00000253719_novel01	12	74537829	74541442	+	1
ENSG00000163362	ENSG00000163362_novel03	1	200894900	200915735	+	9
ENSG00000163362	ENSG00000163362_novel04	1	200894900	200915735	+	10
ENSG00000068137	ENSG00000068137_novel01	17	42667917	42677010	-	14
ENSG00000175130	ENSG00000175130_novel01	1	32333841	32336237	-	3
ENSG00000172296	ENSG00000172296_novel02	20	13008972	13166765	+	13
ENSG00000100813	ENSG00000100813_novel01	14	23061323	23095156	-	17
ENSG00000100813	ENSG00000100813_novel02	14	23061323	23095134	-	17
ENSG00000100813	ENSG00000100813_novel04	14	23058568	23095139	-	18
ENSG00000100813	ENSG00000100813_novel06	14	23061324	23095139	-	16
ENSG00000100813	ENSG00000100813_novel08	14	23061323	23095128	-	16
ENSG00000100813	ENSG00000100813_novel09	14	23061305	23095124	-	16
ENSG00000100813	ENSG00000100813_novel11	14	23058568	23071576	-	13
ENSG00000100813	ENSG00000100813_novel16	14	23058568	23071569	-	14
ENSG00000273136	ENSG00000273136_novel02	1	120824028	120842105	+	13
ENSG00000140451	ENSG00000140451_novel01	15	64815637	64825647	-	12
ENSG00000278390	ENSG00000278390_novel01	13	41191408	41194532	+	1
ENSG00000170633	ENSG00000170633_novel01	12	121400125	121424342	+	8
ENSG00000113494	ENSG00000113494_novel01	5	35055700	35059697	-	1
ENSG00000177238	ENSG00000177238_novel01	16	31214019	31216421	+	2
ENSG00000177238	ENSG00000177238_novel02	16	31214050	31227159	+	8
ENSG00000127022	ENSG00000127022_novel01	5	179698935	179724710	+	13
ENSG00000127022	ENSG00000127022_novel02	5	179698935	179730925	+	16
ENSG00000127022	ENSG00000127022_novel03	5	179698935	179730925	+	16
ENSG00000127022	ENSG00000127022_novel06	5	179698964	179730925	+	13
ENSG00000127022	ENSG00000127022_novel07	5	179698964	179730925	+	14
ENSG00000127022	ENSG00000127022_novel11	5	179698977	179730925	+	14
ENSG00000127022	ENSG00000127022_novel13	5	179705721	179730925	+	14
ENSG00000127022	ENSG00000127022_novel15	5	179707134	179730925	+	12
ENSG00000127022	ENSG00000127022_novel16	5	179708264	179730925	+	11
ENSG00000127022	ENSG00000127022_novel18	5	179716147	179730925	+	8
ENSG00000127022	ENSG00000127022_novel19	5	179719667	179730925	+	7
ENSG00000127022	ENSG00000127022_novel20	5	179720416	179730925	+	6
ENSG00000124383	ENSG00000124383_novel01	2	71130639	71149294	+	10
ENSG00000133030	ENSG00000133030_novel01	17	17189122	17192643	+	1
ENSG00000275835	ENSG00000275835_novel01	15	22999184	23039572	-	22
ENSG00000116991	ENSG00000116991_novel01	1	232398572	232514880	-	20
ENSG00000037474	ENSG00000037474_novel02	5	6626343	6633066	-	2
ENSG00000037474	ENSG00000037474_novel05	5	6599247	6633064	-	20
ENSG00000037474	ENSG00000037474_novel06	5	6599247	6633047	-	20
ENSG00000037474	ENSG00000037474_novel09	5	6599247	6633060	-	18
ENSG00000197044	ENSG00000197044_novel01	19	11767000	11783267	+	3
ENSG00000055483	ENSG00000055483_novel01	17	78787468	78840846	-	21
ENSG00000055483	ENSG00000055483_novel02	17	78795653	78840803	-	21
ENSG00000055483	ENSG00000055483_novel03	17	78795653	78840816	-	21
ENSG00000163807	ENSG00000163807_novel03	3	44748752	44761662	-	4
ENSG00000163807	ENSG00000163807_novel05	3	44748752	44761621	-	4
ENSG00000163807	ENSG00000163807_novel06	3	44748752	44761615	-	4
ENSG00000080986	ENSG00000080986_novel03	18	2571563	2614435	+	17
ENSG00000136631	ENSG00000136631_novel02	1	150067787	150111986	+	11
ENSG00000136631	ENSG00000136631_novel03	1	150067787	150145326	+	12
ENSG00000160285	ENSG00000160285_novel01	21	46189132	46228821	-	21
ENSG00000160285	ENSG00000160285_novel02	21	46189133	46228808	-	20
ENSG00000160285	ENSG00000160285_novel04	21	46189129	46228777	-	21
ENSG00000160285	ENSG00000160285_novel08	21	46189127	46222727	-	19
ENSG00000120063	ENSG00000120063_novel02	17	65010716	65056642	-	2
ENSG00000250312	ENSG00000250312_novel01	4	167442	172215	+	1
ENSG00000180347	ENSG00000180347_novel01	7	31553973	31654053	+	13
ENSG00000171606	ENSG00000171606_novel01	19	58183367	58213561	+	7
ENSG00000159228	ENSG00000159228_novel01	21	36070024	36072974	+	1
ENSG00000140854	ENSG00000140854_novel01	16	57735729	57757247	+	20
ENSG00000136383	ENSG00000136383_novel01	15	84856648	84873475	+	9
ENSG00000136383	ENSG00000136383_novel04	15	84869329	84873475	+	1
ENSG00000141580	ENSG00000141580_novel01	17	82614577	82648447	-	9
ENSG00000074964	ENSG00000074964_novel02	1	17580263	17697868	+	29
ENSG00000074964	ENSG00000074964_novel04	1	17580442	17697876	+	27
ENSG00000074964	ENSG00000074964_novel05	1	17580442	17697874	+	25
ENSG00000074964	ENSG00000074964_novel08	1	17580447	17697868	+	29
ENSG00000074964	ENSG00000074964_novel10	1	17580449	17697868	+	27
ENSG00000074964	ENSG00000074964_novel15	1	17580451	17697868	+	26
ENSG00000074964	ENSG00000074964_novel22	1	17580454	17697867	+	28
ENSG00000074964	ENSG00000074964_novel25	1	17580457	17697868	+	28
ENSG00000087274	ENSG00000087274_novel02	4	2843942	2930060	+	15
ENSG00000111726	ENSG00000111726_novel01	12	22046273	22049904	+	1
ENSG00000135605	ENSG00000135605_novel02	4	48225732	48269840	-	2
ENSG00000073849	ENSG00000073849_novel01	3	186930524	187078550	+	9
ENSG00000073849	ENSG00000073849_novel02	3	186930526	187078551	+	9
ENSG00000073849	ENSG00000073849_novel03	3	187038709	187078551	+	6
ENSG00000260032	ENSG00000260032_novel02	20	36045634	36047984	-	1
ENSG00000144560	ENSG00000144560_novel02	3	11556070	11719461	-	6
ENSG00000137275	ENSG00000137275_novel02	6	3063967	3115751	+	11
ENSG00000151502	ENSG00000151502_novel01	11	134224667	134247790	+	5
ENSG00000118454	ENSG00000118454_novel03	1	70261867	70354723	-	13
ENSG00000070718	ENSG00000070718_novel04	8	42153063	42171183	+	8
ENSG00000115875	ENSG00000115875_novel01	2	38744896	38751361	-	6
ENSG00000115875	ENSG00000115875_novel02	2	38744894	38751359	-	6
ENSG00000040275	ENSG00000040275_novel01	5	169583766	169604775	+	13
ENSG00000034053	ENSG00000034053_novel02	15	28886167	29105008	+	9
ENSG00000065150	ENSG00000065150_novel01	13	97975778	98022503	+	27
ENSG00000116199	ENSG00000116199_novel02	1	179026143	179076567	+	9
ENSG00000013306	ENSG00000013306_novel01	17	44319628	44324817	-	11
ENSG00000183010	ENSG00000183010_novel01	17	81932393	81937292	-	6
ENSG00000183010	ENSG00000183010_novel02	17	81932394	81937266	-	5
ENSG00000183010	ENSG00000183010_novel04	17	81932394	81937259	-	8
ENSG00000119673	ENSG00000119673_novel01	14	73567960	73569878	+	1
ENSG00000143390	ENSG00000143390_novel01	1	151340640	151347293	-	10
ENSG00000143390	ENSG00000143390_novel02	1	151340696	151347289	-	10
ENSG00000143390	ENSG00000143390_novel03	1	151340641	151347258	-	11
ENSG00000143390	ENSG00000143390_novel04	1	151340641	151347254	-	11
ENSG00000143390	ENSG00000143390_novel09	1	151340641	151346988	-	11
ENSG00000143390	ENSG00000143390_novel10	1	151340641	151346881	-	10
ENSG00000013563	ENSG00000013563_novel01	X	154401761	154412114	-	10
ENSG00000136451	ENSG00000136451_novel02	17	57972577	57988252	-	6
ENSG00000204889	ENSG00000204889_novel01	17	40977467	40987058	-	8
ENSG00000204889	ENSG00000204889_novel02	17	40977462	40987056	-	9
ENSG00000204889	ENSG00000204889_novel05	17	40977717	40984327	-	5
ENSG00000203880	ENSG00000203880_novel01	20	64255758	64276227	+	6
ENSG00000138674	ENSG00000138674_novel01	4	82818663	82891149	-	26
ENSG00000138674	ENSG00000138674_novel05	4	82819035	82891220	-	27
ENSG00000138674	ENSG00000138674_novel06	4	82818662	82891214	-	29
ENSG00000138674	ENSG00000138674_novel07	4	82818662	82891195	-	27
ENSG00000138674	ENSG00000138674_novel08	4	82824658	82891200	-	26
ENSG00000138674	ENSG00000138674_novel09	4	82824658	82891197	-	25
ENSG00000138674	ENSG00000138674_novel15	4	82818662	82891156	-	26
ENSG00000138674	ENSG00000138674_novel16	4	82818663	82891146	-	26
ENSG00000138674	ENSG00000138674_novel17	4	82818663	82891156	-	28
ENSG00000128928	ENSG00000128928_novel01	15	40405807	40421285	+	13
ENSG00000085788	ENSG00000085788_novel03	8	38231608	38262766	+	17
ENSG00000085788	ENSG00000085788_novel04	8	38231631	38260253	+	16
ENSG00000085788	ENSG00000085788_novel05	8	38231631	38262768	+	17
ENSG00000085788	ENSG00000085788_novel09	8	38269702	38274735	+	1
ENSG00000174780	ENSG00000174780_novel01	4	56467617	56495369	+	17
ENSG00000165672	ENSG00000165672_novel01	10	119167704	119178810	-	6
ENSG00000101407	ENSG00000101407_novel02	20	37983028	38033442	-	8
ENSG00000101407	ENSG00000101407_novel03	20	37983028	38033442	-	7
ENSG00000101407	ENSG00000101407_novel06	20	37983028	38033439	-	7
ENSG00000115306	ENSG00000115306_novel01	2	54558379	54666059	+	33
ENSG00000115306	ENSG00000115306_novel03	2	54558379	54669674	+	35
ENSG00000115306	ENSG00000115306_novel04	2	54558379	54655939	+	28
ENSG00000115306	ENSG00000115306_novel09	2	54628136	54669673	+	24
ENSG00000115306	ENSG00000115306_novel10	2	54629023	54669673	+	23
ENSG00000115306	ENSG00000115306_novel12	2	54631011	54669673	+	21
ENSG00000115306	ENSG00000115306_novel14	2	54645405	54669673	+	16
ENSG00000130589	ENSG00000130589_novel01	20	63558087	63574239	-	20
ENSG00000130589	ENSG00000130589_novel02	20	63558094	63574239	-	19
ENSG00000115970	ENSG00000115970_novel01	2	43230852	43596046	-	36
ENSG00000090932	ENSG00000090932_novel01	19	39498953	39506211	+	4
ENSG00000112992	ENSG00000112992_novel01	5	43602707	43705232	+	22
ENSG00000112992	ENSG00000112992_novel04	5	43603177	43705488	+	24
ENSG00000112992	ENSG00000112992_novel05	5	43603179	43705489	+	22
ENSG00000237424	ENSG00000237424_novel01	1	47432137	47437681	-	3
ENSG00000120802	ENSG00000120802_novel01	12	98515489	98550311	+	10
ENSG00000120802	ENSG00000120802_novel03	12	98515617	98550346	+	10
ENSG00000120802	ENSG00000120802_novel05	12	98515609	98550310	+	10
ENSG00000120802	ENSG00000120802_novel06	12	98515611	98550381	+	10
ENSG00000120802	ENSG00000120802_novel08	12	98515622	98550347	+	10
ENSG00000120802	ENSG00000120802_novel09	12	98515586	98550348	+	7
ENSG00000120802	ENSG00000120802_novel10	12	98515579	98550311	+	7
ENSG00000120802	ENSG00000120802_novel13	12	98515573	98536348	+	3
ENSG00000120802	ENSG00000120802_novel17	12	98515611	98550311	+	9
ENSG00000204859	ENSG00000204859_novel01	1	6580030	6589278	+	11
ENSG00000177570	ENSG00000177570_novel01	8	118574553	118621916	-	2
ENSG00000149488	ENSG00000149488_novel01	20	2578990	2618392	+	11
ENSG00000149488	ENSG00000149488_novel02	20	2579093	2620078	+	11
ENSG00000102225	ENSG00000102225_novel02	X	47218723	47229991	+	17
ENSG00000130584	ENSG00000130584_novel02	20	63743668	63808002	-	5
ENSG00000236333	ENSG00000236333_novel01	12	72262554	72273514	-	3
ENSG00000164048	ENSG00000164048_novel01	3	48241101	48270987	+	6
ENSG00000120253	ENSG00000120253_novel02	6	149724318	149746558	-	9
ENSG00000120253	ENSG00000120253_novel03	6	149724318	149746535	-	9
ENSG00000120253	ENSG00000120253_novel04	6	149724319	149746535	-	9
ENSG00000138081	ENSG00000138081_novel03	2	47806922	47906498	-	24
ENSG00000101104	ENSG00000101104_novel01	20	44910002	44939315	+	13
ENSG00000101104	ENSG00000101104_novel02	20	44910073	44939308	+	13
ENSG00000101104	ENSG00000101104_novel04	20	44910062	44939314	+	14
ENSG00000101104	ENSG00000101104_novel07	20	44910066	44939314	+	14
ENSG00000198646	ENSG00000198646_novel01	20	34714802	34749487	-	7
ENSG00000137776	ENSG00000137776_novel02	15	58879427	58933644	-	19
ENSG00000185480	ENSG00000185480_novel03	12	102120183	102197517	+	7
ENSG00000185480	ENSG00000185480_novel04	12	102120192	102197518	+	9
ENSG00000185480	ENSG00000185480_novel06	12	102120195	102197518	+	8
ENSG00000159658	ENSG00000159658_novel01	1	46675161	46719123	-	12
ENSG00000159658	ENSG00000159658_novel02	1	46675161	46683357	-	2
ENSG00000196455	ENSG00000196455_novel03	3	130678946	130745184	-	19
ENSG00000164626	ENSG00000164626_novel02	6	39224923	39229529	-	1
ENSG00000103544	ENSG00000103544_novel01	16	19555693	19701122	+	30
ENSG00000130147	ENSG00000130147_novel01	2	234981342	235055712	+	6
ENSG00000130147	ENSG00000130147_novel02	2	234994360	235055646	+	6
ENSG00000130147	ENSG00000130147_novel04	2	234994977	235055711	+	5
ENSG00000156959	ENSG00000156959_novel01	3	9498362	9552698	-	4
ENSG00000108840	ENSG00000108840_novel01	17	44076753	44123638	-	28
ENSG00000108840	ENSG00000108840_novel03	17	44081597	44123641	-	20
ENSG00000108840	ENSG00000108840_novel07	17	44078296	44111239	-	25
ENSG00000136628	ENSG00000136628_novel01	1	219987300	220046568	-	20
ENSG00000110917	ENSG00000110917_novel01	12	120694845	120701858	+	3
ENSG00000110917	ENSG00000110917_novel02	12	120696347	120701858	+	1
ENSG00000066117	ENSG00000066117_novel01	12	50085355	50100640	+	12
ENSG00000197142	ENSG00000197142_novel01	10	112394782	112428374	+	20
ENSG00000140995	ENSG00000140995_novel01	16	89948770	89968061	+	14
ENSG00000140995	ENSG00000140995_novel03	16	89948782	89968059	+	12
ENSG00000141385	ENSG00000141385_novel02	18	12340937	12377254	-	14
ENSG00000141385	ENSG00000141385_novel03	18	12329120	12377186	-	16
ENSG00000164066	ENSG00000164066_novel03	4	127632943	127636100	+	1
ENSG00000092201	ENSG00000092201_novel01	14	21351479	21384028	-	25
ENSG00000092201	ENSG00000092201_novel02	14	21351472	21384019	-	24
ENSG00000092201	ENSG00000092201_novel04	14	21351490	21384019	-	26
ENSG00000092201	ENSG00000092201_novel05	14	21363244	21384019	-	12
ENSG00000092201	ENSG00000092201_novel10	14	21351473	21372017	-	24
ENSG00000134697	ENSG00000134697_novel01	1	37568325	37595946	-	15
ENSG00000134697	ENSG00000134697_novel05	1	37566814	37595936	-	15
ENSG00000134697	ENSG00000134697_novel06	1	37568317	37595936	-	14
ENSG00000177106	ENSG00000177106_novel03	11	706199	727723	+	21
ENSG00000177106	ENSG00000177106_novel05	11	706211	727722	+	20
ENSG00000125149	ENSG00000125149_novel01	16	67109947	67148541	+	17
ENSG00000198826	ENSG00000198826_novel05	15	32615528	32639038	+	12
ENSG00000177628	ENSG00000177628_novel02	1	155231272	155244656	-	13
ENSG00000177628	ENSG00000177628_novel03	1	155231272	155244659	-	11
ENSG00000101166	ENSG00000101166_novel01	20	59033146	59042820	-	6
ENSG00000108424	ENSG00000108424_novel03	17	47657030	47683089	+	19
ENSG00000198855	ENSG00000198855_novel01	12	108515280	108521208	+	2
ENSG00000127324	ENSG00000127324_novel01	12	71125095	71157999	-	8
ENSG00000196873	ENSG00000196873_novel01	9	68241936	68244585	+	1
ENSG00000116133	ENSG00000116133_novel04	1	54849628	54871571	-	5
ENSG00000136827	ENSG00000136827_novel01	9	129812943	129824136	-	5
ENSG00000189403	ENSG00000189403_novel01	13	30459853	30465914	-	4
ENSG00000189403	ENSG00000189403_novel04	13	30614892	30617587	-	1
ENSG00000131381	ENSG00000131381_novel01	3	15075657	15099166	-	13
ENSG00000125872	ENSG00000125872_novel01	20	6036480	6052530	-	4
ENSG00000125868	ENSG00000125868_novel01	20	17570075	17573896	+	1
ENSG00000171649	ENSG00000171649_novel02	19	57584145	57593883	+	4
ENSG00000167986	ENSG00000167986_novel03	11	61299460	61333086	-	25
ENSG00000167986	ENSG00000167986_novel08	11	61299461	61322317	-	19
ENSG00000158850	ENSG00000158850_novel01	1	161171311	161177529	-	8
ENSG00000158850	ENSG00000158850_novel04	1	161171311	161177503	-	7
ENSG00000166326	ENSG00000166326_novel01	11	35746469	35748795	+	1
ENSG00000135336	ENSG00000135336_novel02	6	87590135	87667452	+	21
ENSG00000135336	ENSG00000135336_novel03	6	87590135	87667453	+	19
ENSG00000198380	ENSG00000198380_novel02	2	69319781	69387237	-	20
ENSG00000198380	ENSG00000198380_novel04	2	69319782	69387233	-	20
ENSG00000198380	ENSG00000198380_novel08	2	69319782	69387217	-	20
ENSG00000198380	ENSG00000198380_novel10	2	69319782	69387217	-	20
ENSG00000213983	ENSG00000213983_novel01	14	23559577	23567843	-	20
ENSG00000213983	ENSG00000213983_novel03	14	23559574	23567782	-	21
ENSG00000213983	ENSG00000213983_novel06	14	23559568	23567769	-	21
ENSG00000272456	ENSG00000272456_novel01	8	134718989	134723909	+	2
ENSG00000151458	ENSG00000151458_novel01	4	124667432	124712720	-	4
ENSG00000163161	ENSG00000163161_novel03	2	127257298	127294144	-	15
ENSG00000100505	ENSG00000100505_novel03	14	50975268	51095103	-	10
ENSG00000100505	ENSG00000100505_novel04	14	50975270	51095110	-	10
ENSG00000100505	ENSG00000100505_novel05	14	50975268	51095132	-	8
ENSG00000100505	ENSG00000100505_novel07	14	50976140	51095110	-	12
ENSG00000120868	ENSG00000120868_novel02	12	98645254	98671719	+	12
ENSG00000173041	ENSG00000173041_novel01	7	64519879	64563080	-	2
ENSG00000214706	ENSG00000214706_novel01	3	50287743	50292427	-	11
ENSG00000196950	ENSG00000196950_novel05	2	195680180	195737697	+	9
ENSG00000196950	ENSG00000196950_novel06	2	195713542	195737688	+	5
ENSG00000186716	ENSG00000186716_novel01	22	23273729	23318033	+	16
ENSG00000151690	ENSG00000151690_novel01	2	190408346	190502075	+	7
ENSG00000151690	ENSG00000151690_novel02	2	190408355	190502075	+	8
ENSG00000139496	ENSG00000139496_novel02	13	25301625	25342419	+	15
ENSG00000184979	ENSG00000184979_novel01	22	18150134	18177393	+	10
ENSG00000131910	ENSG00000131910_novel01	1	26911495	26913977	-	2
ENSG00000164300	ENSG00000164300_novel04	5	80138901	80166448	-	6
ENSG00000128585	ENSG00000128585_novel01	7	131327856	131487968	+	18
ENSG00000128585	ENSG00000128585_novel03	7	131327873	131472947	+	16
ENSG00000128585	ENSG00000128585_novel04	7	131327876	131416979	+	8
ENSG00000196876	ENSG00000196876_novel01	12	51687528	51789404	+	20
ENSG00000134987	ENSG00000134987_novel01	5	111092333	111096705	+	1
ENSG00000152669	ENSG00000152669_novel01	5	55231156	55233608	-	2
ENSG00000165458	ENSG00000165458_novel02	11	72223890	72239104	+	29
ENSG00000165458	ENSG00000165458_novel04	11	72223924	72239107	+	30
ENSG00000151914	ENSG00000151914_novel04	6	56639468	56954811	-	20
ENSG00000151914	ENSG00000151914_novel05	6	56625219	56954804	-	34
ENSG00000151914	ENSG00000151914_novel08	6	56639342	56843688	-	18
ENSG00000122515	ENSG00000122515_novel01	7	44748557	44769872	+	19
ENSG00000122515	ENSG00000122515_novel07	7	44757495	44769878	+	17
ENSG00000105726	ENSG00000105726_novel01	19	19645204	19663695	-	26
ENSG00000105726	ENSG00000105726_novel03	19	19645202	19663685	-	26
ENSG00000187790	ENSG00000187790_novel01	14	45135932	45176751	+	14
ENSG00000082213	ENSG00000082213_novel02	5	31532283	31554807	+	10
ENSG00000082213	ENSG00000082213_novel03	5	31532295	31555047	+	10
ENSG00000082213	ENSG00000082213_novel04	5	31532301	31554809	+	10
ENSG00000082213	ENSG00000082213_novel05	5	31532290	31554879	+	9
ENSG00000082213	ENSG00000082213_novel08	5	31532301	31554809	+	10
ENSG00000076108	ENSG00000076108_novel01	12	56598381	56636348	-	30
ENSG00000076108	ENSG00000076108_novel02	12	56598381	56635043	-	30
ENSG00000076108	ENSG00000076108_novel04	12	56606006	56630303	-	13
ENSG00000196591	ENSG00000196591_novel01	6	113943361	113971164	-	12
ENSG00000102710	ENSG00000102710_novel04	13	37009500	37059701	-	25
ENSG00000102710	ENSG00000102710_novel10	13	37009318	37059686	-	24
ENSG00000102710	ENSG00000102710_novel11	13	37009317	37059681	-	24
ENSG00000102710	ENSG00000102710_novel15	13	37009500	37059678	-	26
ENSG00000102710	ENSG00000102710_novel19	13	37009317	37059672	-	25
ENSG00000102710	ENSG00000102710_novel20	13	37009500	37059686	-	25
ENSG00000102710	ENSG00000102710_novel21	13	37009316	37059684	-	23
ENSG00000102710	ENSG00000102710_novel26	13	37009500	37059659	-	24
ENSG00000028116	ENSG00000028116_novel03	2	58046795	58163078	+	14
ENSG00000108592	ENSG00000108592_novel01	17	63819435	63827053	-	20
ENSG00000114107	ENSG00000114107_novel02	3	138494347	138594200	-	18
ENSG00000162736	ENSG00000162736_novel01	1	160343331	160358951	+	16
ENSG00000162736	ENSG00000162736_novel02	1	160343376	160358948	+	16
ENSG00000110330	ENSG00000110330_novel03	11	102347224	102378663	+	8
ENSG00000127831	ENSG00000127831_novel03	2	218419122	218450304	+	20
ENSG00000127831	ENSG00000127831_novel07	2	218429857	218450304	+	12
ENSG00000115207	ENSG00000115207_novel01	2	27325849	27357001	-	20
ENSG00000115207	ENSG00000115207_novel02	2	27325852	27356764	-	20
ENSG00000135821	ENSG00000135821_novel01	1	182382898	182391790	-	6
ENSG00000139218	ENSG00000139218_novel01	12	45926721	45990654	-	11
ENSG00000177191	ENSG00000177191_novel01	19	41424255	41427348	-	2
ENSG00000198026	ENSG00000198026_novel02	20	45948653	45971956	-	27
ENSG00000198026	ENSG00000198026_novel03	20	45948662	45971869	-	27
ENSG00000139350	ENSG00000139350_novel05	12	96907260	96953203	+	13
ENSG00000072364	ENSG00000072364_novel01	5	132888128	132963634	-	15
ENSG00000108984	ENSG00000108984_novel01	17	69502152	69546020	+	12
ENSG00000108984	ENSG00000108984_novel06	17	69546104	69551984	+	1
ENSG00000138604	ENSG00000138604_novel01	15	69160558	69272199	+	6
ENSG00000143799	ENSG00000143799_novel01	1	226379920	226408090	-	10
ENSG00000168876	ENSG00000168876_novel01	11	94494003	94499571	+	3
ENSG00000144040	ENSG00000144040_novel03	2	72942037	73071709	-	15
ENSG00000144040	ENSG00000144040_novel04	2	72942038	73071300	-	14
ENSG00000136478	ENSG00000136478_novel02	17	64147672	64263260	-	11
ENSG00000106123	ENSG00000106123_novel01	7	142855083	142871091	+	19
ENSG00000131748	ENSG00000131748_novel01	17	39637157	39663455	+	14
ENSG00000143228	ENSG00000143228_novel01	1	163321990	163326403	+	2
ENSG00000163399	ENSG00000163399_novel02	1	116384013	116404772	+	22
ENSG00000163399	ENSG00000163399_novel03	1	116384821	116404771	+	21
ENSG00000163399	ENSG00000163399_novel06	1	116389475	116404772	+	16
ENSG00000114346	ENSG00000114346_novel01	3	172750763	172821472	+	26
ENSG00000114346	ENSG00000114346_novel02	3	172750695	172821467	+	26
ENSG00000114346	ENSG00000114346_novel04	3	172750697	172807860	+	21
ENSG00000114346	ENSG00000114346_novel06	3	172750723	172821473	+	25
ENSG00000114346	ENSG00000114346_novel10	3	172750723	172821473	+	24
ENSG00000099917	ENSG00000099917_novel01	22	20507577	20587618	+	19
ENSG00000099917	ENSG00000099917_novel02	22	20507591	20587617	+	18
ENSG00000152749	ENSG00000152749_novel01	13	94601862	94628845	+	9
ENSG00000181555	ENSG00000181555_novel01	3	47120186	47164120	-	4
ENSG00000181555	ENSG00000181555_novel03	3	47120467	47164106	-	3
ENSG00000181555	ENSG00000181555_novel05	3	47120483	47124175	-	1
ENSG00000051009	ENSG00000051009_novel04	11	6211346	6234636	-	11
ENSG00000051009	ENSG00000051009_novel05	11	6211347	6234663	-	12
ENSG00000051009	ENSG00000051009_novel06	11	6211347	6234640	-	12
ENSG00000051009	ENSG00000051009_novel07	11	6216576	6234659	-	9
ENSG00000135476	ENSG00000135476_novel02	12	53268310	53293635	+	31
ENSG00000135476	ENSG00000135476_novel05	12	53269035	53293635	+	29
ENSG00000135476	ENSG00000135476_novel06	12	53274956	53293641	+	25
ENSG00000135476	ENSG00000135476_novel07	12	53283510	53293635	+	16
ENSG00000204406	ENSG00000204406_novel01	2	148021051	148025548	+	1
ENSG00000184371	ENSG00000184371_novel01	1	109923626	109930992	+	4
ENSG00000184575	ENSG00000184575_novel04	12	64404467	64423202	+	11
ENSG00000132024	ENSG00000132024_novel01	19	13906223	13930878	+	28
ENSG00000132024	ENSG00000132024_novel02	19	13906261	13930878	+	29
ENSG00000169223	ENSG00000169223_novel01	5	177331563	177351661	-	9
ENSG00000169223	ENSG00000169223_novel02	5	177331564	177351665	-	7
ENSG00000078804	ENSG00000078804_novel01	20	34704308	34713388	+	5
ENSG00000120008	ENSG00000120008_novel01	10	120851351	120909523	+	28
ENSG00000120008	ENSG00000120008_novel02	10	120851354	120909523	+	28
ENSG00000120008	ENSG00000120008_novel04	10	120851385	120909523	+	29
ENSG00000122952	ENSG00000122952_novel01	10	56356750	56361267	-	2
ENSG00000010322	ENSG00000010322_novel05	3	52455624	52493068	+	21
ENSG00000010322	ENSG00000010322_novel06	3	52455627	52493067	+	21
ENSG00000010322	ENSG00000010322_novel11	3	52455624	52493066	+	20
ENSG00000010322	ENSG00000010322_novel17	3	52487439	52493068	+	6
ENSG00000171824	ENSG00000171824_novel01	1	11084486	11099856	-	9
ENSG00000171824	ENSG00000171824_novel04	1	11066614	11095861	-	23
ENSG00000085415	ENSG00000085415_novel02	18	12947994	12987527	+	8
ENSG00000085415	ENSG00000085415_novel03	18	12947997	12987527	+	8
ENSG00000161267	ENSG00000161267_novel01	3	197509785	197555984	-	8
ENSG00000085276	ENSG00000085276_novel02	3	169084762	169146540	-	15
ENSG00000103449	ENSG00000103449_novel01	16	51135993	51152315	-	4
ENSG00000103449	ENSG00000103449_novel02	16	51135991	51152315	-	4
ENSG00000103449	ENSG00000103449_novel03	16	51135991	51151430	-	3
ENSG00000160789	ENSG00000160789_novel01	1	156114711	156140084	+	13
ENSG00000160789	ENSG00000160789_novel02	1	156114711	156139291	+	11
ENSG00000160789	ENSG00000160789_novel03	1	156114711	156140079	+	8
ENSG00000263956	ENSG00000263956_novel01	1	148104600	148152324	-	24
ENSG00000263956	ENSG00000263956_novel02	1	148102152	148152313	-	26
ENSG00000127325	ENSG00000127325_novel01	12	69683249	69699361	-	3
ENSG00000251369	ENSG00000251369_novel02	19	57541840	57559845	-	5
ENSG00000206384	ENSG00000206384_novel01	3	130530033	130677025	+	37
ENSG00000110844	ENSG00000110844_novel01	12	49623561	49643718	+	24
ENSG00000113318	ENSG00000113318_novel01	5	80654621	80768941	+	15
ENSG00000067704	ENSG00000067704_novel01	1	220094107	220148034	+	24
ENSG00000198231	ENSG00000198231_novel05	17	63787086	63819235	+	17
ENSG00000138942	ENSG00000138942_novel02	22	31160182	31207011	+	8
ENSG00000138942	ENSG00000138942_novel03	22	31160186	31207014	+	6
ENSG00000166341	ENSG00000166341_novel03	11	6621328	6630485	-	12
ENSG00000166341	ENSG00000166341_novel04	11	6621327	6630483	-	11
ENSG00000163689	ENSG00000163689_novel01	3	58742016	59050091	-	16
ENSG00000135535	ENSG00000135535_novel01	6	109366515	109382487	-	7
ENSG00000176853	ENSG00000176853_novel01	8	123768459	123815437	+	25
ENSG00000176853	ENSG00000176853_novel06	8	123775179	123815445	+	22
ENSG00000176853	ENSG00000176853_novel07	8	123778069	123815446	+	20
ENSG00000010165	ENSG00000010165_novel01	1	171781674	171797712	+	9
ENSG00000197122	ENSG00000197122_novel01	20	37344713	37405416	+	15
ENSG00000197122	ENSG00000197122_novel02	20	37344714	37405415	+	14
ENSG00000197122	ENSG00000197122_novel05	20	37346114	37405416	+	15
ENSG00000197122	ENSG00000197122_novel06	20	37347136	37405414	+	14
ENSG00000185728	ENSG00000185728_novel03	8	63168664	63212785	+	5
ENSG00000185728	ENSG00000185728_novel04	8	63186785	63212785	+	2
ENSG00000023287	ENSG00000023287_novel01	8	52656258	52714459	-	15
ENSG00000023287	ENSG00000023287_novel06	8	52645764	52714444	-	16
ENSG00000108219	ENSG00000108219_novel01	10	80454310	80521904	+	10
ENSG00000155660	ENSG00000155660_novel01	7	149003064	149028503	-	9
ENSG00000213281	ENSG00000213281_novel02	1	114704475	114716765	-	6
ENSG00000006831	ENSG00000006831_novel03	12	1691045	1788653	+	9
ENSG00000143067	ENSG00000143067_novel01	1	119619423	119648266	-	3
ENSG00000235849	ENSG00000235849_novel01	X	132626016	132958517	+	3
ENSG00000277791	ENSG00000277791_novel01	17	38752761	38771546	+	7
ENSG00000277791	ENSG00000277791_novel02	17	38765692	38767851	+	1
ENSG00000287387	ENSG00000287387_novel01	2	43222413	43226606	+	3
ENSG00000287387	ENSG00000287387_novel02	2	43224011	43226604	+	1
ENSG00000011426	ENSG00000011426_novel02	7	36389862	36453784	+	25
ENSG00000011426	ENSG00000011426_novel03	7	36389781	36453789	+	23
ENSG00000011426	ENSG00000011426_novel04	7	36389791	36453783	+	24
ENSG00000011426	ENSG00000011426_novel06	7	36389862	36453789	+	24
ENSG00000120685	ENSG00000120685_novel04	13	39009866	39038089	-	14
ENSG00000120685	ENSG00000120685_novel08	13	39009867	39037877	-	14
ENSG00000173276	ENSG00000173276_novel01	21	41986832	42010348	-	3
ENSG00000132016	ENSG00000132016_novel02	19	13882355	13906074	-	8
ENSG00000132016	ENSG00000132016_novel03	19	13882351	13906066	-	8
ENSG00000115263	ENSG00000115263_novel02	2	162148673	162152250	-	1
ENSG00000115263	ENSG00000115263_novel04	2	162142880	162152247	-	5
ENSG00000131375	ENSG00000131375_novel01	3	15206237	15252301	+	20
ENSG00000131375	ENSG00000131375_novel02	3	15206242	15252302	+	22
ENSG00000166963	ENSG00000166963_novel02	15	43517628	43526260	+	4
ENSG00000137269	ENSG00000137269_novel02	6	53795044	53924122	+	13
ENSG00000107937	ENSG00000107937_novel01	10	988434	1012480	+	14
ENSG00000214944	ENSG00000214944_novel01	5	73813496	73911702	+	27
ENSG00000214944	ENSG00000214944_novel02	5	73813524	73887644	+	18
ENSG00000144381	ENSG00000144381_novel01	2	197488326	197499890	-	10
ENSG00000144381	ENSG00000144381_novel03	2	197489067	197499866	-	9
ENSG00000138073	ENSG00000138073_novel01	2	27130759	27134649	-	8
ENSG00000136051	ENSG00000136051_novel02	12	105107767	105162785	+	30
ENSG00000136051	ENSG00000136051_novel03	12	105107771	105164710	+	32
ENSG00000101138	ENSG00000101138_novel01	20	56392655	56404258	+	5
ENSG00000128917	ENSG00000128917_novel01	15	40929340	40939079	+	10
ENSG00000128917	ENSG00000128917_novel03	15	40929340	40933473	+	1
ENSG00000131446	ENSG00000131446_novel01	5	180790548	180810143	-	4
ENSG00000131446	ENSG00000131446_novel03	5	180790548	180809844	-	3
ENSG00000131446	ENSG00000131446_novel04	5	180790548	180808780	-	2
ENSG00000116688	ENSG00000116688_novel01	1	11980209	12013502	+	20
ENSG00000116688	ENSG00000116688_novel02	1	11980209	12013502	+	20
ENSG00000116688	ENSG00000116688_novel03	1	11980308	12013514	+	19
ENSG00000116688	ENSG00000116688_novel05	1	11980446	12013512	+	21
ENSG00000116688	ENSG00000116688_novel06	1	11989231	12013508	+	17
ENSG00000156162	ENSG00000156162_novel03	8	94719906	94791843	+	18
ENSG00000234444	ENSG00000234444_novel01	7	64313960	64354874	+	4
ENSG00000167173	ENSG00000167173_novel01	15	75201880	75212167	+	3
ENSG00000149308	ENSG00000149308_novel01	11	108160902	108222620	-	17
ENSG00000149308	ENSG00000149308_novel04	11	108160898	108222396	-	17
ENSG00000130396	ENSG00000130396_novel01	6	167830960	167833355	+	1
ENSG00000130396	ENSG00000130396_novel02	6	167922897	167972022	+	13
ENSG00000100632	ENSG00000100632_novel01	14	69380129	69380511	-	1
ENSG00000188985	ENSG00000188985_novel01	18	26168517	26171347	-	1
[truncated: 1,502 more rows]
