# Supplementary material for: Long-Read Sequencing Annotation of the Transcriptome in DNA-PK Inactivated Cells
Source: Front Oncol. 2022 Aug 2;12:941638. doi: 10.3389/fonc.2022.941638 (PMC9382581; doi:10.3389/fonc.2022.941638)
Supplement: Supplementary file 1 [file DataSheet_1.zip › Source Data/DMSOvsNu7441.DEG_enriched_KEGG_pathway_top20-Figure 4C.xls]

pathway_term	rich_factor	qvalue	gene_number
Small cell lung cancer	0.104651162790698	0.00212556482317	9
Focal adhesion	0.0628019323671498	0.00220767722285	13
Pathogenic Escherichia coli infection	0.127272727272727	0.00220767722285	7
Pathways in cancer	0.0489296636085627	0.00242345657812	16
Arginine and proline metabolism	0.114754098360656	0.00242345657812	7
Metabolic pathways	0.0296784830997527	0.00282035972971	36
Chemokine signaling pathway	0.0582010582010582	0.00524454338611	11
Bacterial invasion of epithelial cells	0.0921052631578947	0.00538573177832	7
Ribosome	0.0671641791044776	0.00582261462927	9
PI3K-Akt signaling pathway	0.0432276657060519	0.00617515029425	15
ECM-receptor interaction	0.0804597701149425	0.00842813446769	7
Phagosome	0.0580645161290323	0.0113203770146	9
AMPK signaling pathway	0.0645161290322581	0.0113203770146	8
Proteoglycans in cancer	0.0490196078431373	0.0180281575823	10
TGF-beta signaling pathway	0.075	0.0209798052979	6
Signaling pathways regulating pluripotency of stem cells	0.0563380281690141	0.0209798052979	8
Regulation of actin cytoskeleton	0.0465116279069767	0.0215440601188	10
mTOR signaling pathway	0.0833333333333333	0.0274853930611	5
Toxoplasmosis	0.0583333333333333	0.0274853930611	7
Gap junction	0.0674157303370786	0.0274853930611	6
