# Supplementary material for: Long-Read Sequencing Annotation of the Transcriptome in DNA-PK Inactivated Cells
Source: Front Oncol. 2022 Aug 2;12:941638. doi: 10.3389/fonc.2022.941638 (PMC9382581; doi:10.3389/fonc.2022.941638)
Supplement: Supplementary file 1 [file DataSheet_1.zip › Source Data/DMSOvsNu7441.Differential_analysis_results-Figure 4A.xls]

gene_id	DMSO_readcount	Nu7441_readcount	log2FoldChange	pval	padj	significant
ENSG00000000003	431.865708896166	375.386546682877	0.20221	0.17605	0.8489	FALSE
ENSG00000000005	0	0	NA	NA	NA	NA
ENSG00000000419	1560.25937036512	1663.50837705024	-0.092443	0.32361	1	FALSE
ENSG00000000457	453.941232147354	463.302086981728	-0.029448	0.81995	1	FALSE
ENSG00000000460	634.366193122745	608.066461224733	0.061087	0.66896	1	FALSE
ENSG00000000938	0	2.34725978693339	-Inf	0.24539	0.93713	FALSE
ENSG00000000971	0	0	NA	NA	NA	NA
ENSG00000001036	1940.30260005801	1755.3888724692	0.14449	0.1144	0.73362	FALSE
ENSG00000001084	14839.5970693798	14713.5310338312	0.012308	0.86818	1	FALSE
ENSG00000001167	2015.26371333369	1986.21917634032	0.020944	0.854	1	FALSE
ENSG00000001460	684.855610105345	672.365570488138	0.026554	0.86997	1	FALSE
ENSG00000001461	2280.13584668719	2401.52525277029	-0.074831	0.38099	1	FALSE
ENSG00000001497	952.390753559874	867.853872995111	0.1341	0.25819	0.95581	FALSE
ENSG00000001561	4148.75784058323	5216.41098283851	-0.33038	0.00058627	0.044735	TRUE
ENSG00000001617	803.641574836571	773.91100696112	0.054385	0.64387	1	FALSE
ENSG00000001626	0.359649024591524	0	Inf	0.95001	1	FALSE
ENSG00000001629	2453.59187618075	2804.72797946829	-0.19297	0.032709	0.42167	FALSE
ENSG00000001630	159.307800009679	107.626072757814	0.56579	0.06427	0.57417	FALSE
ENSG00000001631	212.162304396499	211.960887426476	0.0013703	0.99806	1	FALSE
ENSG00000002016	326.702760233467	286.251536940672	0.1907	0.24671	0.93886	FALSE
ENSG00000002079	3.12532121633459	3.69039605889163	-0.23977	0.9227	1	FALSE
ENSG00000002330	199.679184650928	179.448159435263	0.15412	0.42171	1	FALSE
ENSG00000002549	2526.68968840182	2486.91385674854	0.022892	0.80245	1	FALSE
ENSG00000002586	1672.99989955373	1550.58452870408	0.10963	0.22905	0.9243	FALSE
ENSG00000002587	519.250007694211	517.514300043211	0.0048306	0.94694	1	FALSE
ENSG00000002726	3535.65109622715	3153.09288228566	0.16521	0.064869	0.57494	FALSE
ENSG00000002745	12.7442715988988	14.3107656230733	-0.16725	0.88445	1	FALSE
ENSG00000002746	0	0	NA	NA	NA	NA
ENSG00000002822	12.9309312645485	10.6942244863817	0.27399	0.71934	1	FALSE
ENSG00000002834	10354.8289207105	8925.96915855402	0.21422	0.021521	0.35048	FALSE
ENSG00000002919	1217.72880518397	1164.2897438005	0.064743	0.52004	1	FALSE
ENSG00000002933	3390.4310086616	3258.88305669856	0.057091	0.46086	1	FALSE
ENSG00000003056	4653.15843352195	4565.30793033956	0.027498	0.72063	1	FALSE
ENSG00000003096	45.9787041321341	46.2151505494293	-0.0074001	0.99919	1	FALSE
ENSG00000003137	1177.42730104987	1246.25389923332	-0.08196	0.67423	1	FALSE
ENSG00000003147	2591.82381209078	2608.22663353468	-0.0091016	0.87287	1	FALSE
ENSG00000003249	1143.38945349493	949.179366543656	0.26856	0.011721	0.2592	FALSE
ENSG00000003393	2402.49686152028	2594.62850480217	-0.11099	0.18247	0.85975	FALSE
ENSG00000003400	1282.38317121714	1342.29696864963	-0.065876	0.50539	1	FALSE
ENSG00000003402	3597.89422570084	3694.94714200246	-0.038401	0.62782	1	FALSE
ENSG00000003436	12.7640052963282	18.7673881126948	-0.55615	0.34427	1	FALSE
ENSG00000003509	362.396201214811	408.853525082033	-0.17402	0.24401	0.93713	FALSE
ENSG00000003756	3077.29863024199	3165.599841731	-0.040814	0.5779	1	FALSE
ENSG00000003987	478.091280548858	449.052877230712	0.090401	0.5524	1	FALSE
ENSG00000003989	805.842219797789	842.5407681488	-0.064249	0.54829	1	FALSE
ENSG00000004059	1943.71713847749	1863.79299113099	0.060577	0.48744	1	FALSE
ENSG00000004139	631.441987220711	573.397398903459	0.13911	0.27299	0.97289	FALSE
ENSG00000004142	4278.23483711791	4040.53111734746	0.082471	0.2452	0.93713	FALSE
ENSG00000004399	5048.40652444648	6051.23092901499	-0.2614	0.0012964	0.073584	FALSE
ENSG00000004455	7539.35751931904	7745.85928494551	-0.038984	0.54802	1	FALSE
ENSG00000004468	1.41434253548041	0.322580815518428	2.1324	0.63001	1	FALSE
ENSG00000004478	5010.52530681081	4584.40149387893	0.12823	0.069641	0.59254	FALSE
ENSG00000004487	8851.2221978725	8011.45947043655	0.14381	0.028537	0.39471	FALSE
ENSG00000004534	2613.55113833604	2478.39525793421	0.076605	0.37209	1	FALSE
ENSG00000004660	947.757325528404	823.612434945414	0.20255	0.15591	0.82219	FALSE
ENSG00000004700	1624.47091250735	1799.62859837176	-0.14773	0.15091	0.81347	FALSE
ENSG00000004766	649.285713594619	725.005233765901	-0.15914	0.1778	0.85234	FALSE
ENSG00000004776	0.359649024591524	2.65853471384894	-2.886	0.50301	1	FALSE
ENSG00000004777	448.290802553163	372.595601698962	0.26682	0.12663	0.759	FALSE
ENSG00000004779	1867.3763754593	1810.20525728102	0.044859	0.64089	1	FALSE
ENSG00000004799	172.563952874188	254.009708542934	-0.55775	0.0035876	0.13444	FALSE
ENSG00000004809	0	0	NA	NA	NA	NA
ENSG00000004838	8.79059695833659	11.1003962478129	-0.33658	0.65663	1	FALSE
ENSG00000004846	0	0	NA	NA	NA	NA
ENSG00000004848	17.1870067571121	22.7818352281753	-0.40657	0.44594	1	FALSE
ENSG00000004864	2739.43756425179	2744.956209805	-0.0029034	0.96895	1	FALSE
ENSG00000004866	224.293331928671	220.650481692218	0.023624	0.92131	1	FALSE
ENSG00000004897	4754.19480186804	5818.64535662224	-0.29148	0.009491	0.23055	FALSE
ENSG00000004939	0	0	NA	NA	NA	NA
ENSG00000004948	1.34526626554124	1.61290407759214	-0.26177	1	1	FALSE
ENSG00000004961	774.681842414895	746.230971032811	0.053982	0.61782	1	FALSE
ENSG00000004975	3123.47473392901	2732.66423911241	0.19284	0.11877	0.7449	FALSE
ENSG00000005001	113.097339873145	114.397607233451	-0.016492	0.97345	1	FALSE
ENSG00000005007	6011.1048853241	5260.03940799066	0.19256	0.056734	0.54098	FALSE
ENSG00000005020	3499.03398588448	4201.44813538706	-0.26393	0.00049177	0.039717	TRUE
ENSG00000005022	5342.08937042432	5080.70615072276	0.072375	0.31275	0.99826	FALSE
ENSG00000005059	361.570890893443	422.607707446543	-0.22504	0.1292	0.76345	FALSE
ENSG00000005073	129.012975184205	84.5102512016981	0.61032	0.010922	0.24944	FALSE
ENSG00000005075	559.73222931432	531.570597434985	0.074476	0.53945	1	FALSE
ENSG00000005100	3769.42271320844	3717.9396544849	0.01984	0.78055	1	FALSE
ENSG00000005102	1.41434253548041	0	Inf	0.46438	1	FALSE
ENSG00000005108	36.6964546579901	17.3237518738292	1.0829	0.017492	0.31656	FALSE
ENSG00000005156	2381.45845787127	2079.34771136978	0.19571	0.024548	0.36998	FALSE
ENSG00000005175	1264.11846222742	1491.42143979938	-0.23856	0.08582	0.64449	FALSE
ENSG00000005187	17.996334562437	24.807507361131	-0.46307	0.55104	1	FALSE
ENSG00000005189	443.332589605962	477.083014014765	-0.10585	0.45826	1	FALSE
ENSG00000005194	1522.58686656522	1579.89221319983	-0.053302	0.57244	1	FALSE
ENSG00000005206	2754.12549990397	2485.34187885365	0.14815	0.064317	0.57428	FALSE
ENSG00000005238	122.763577592707	123.757338686227	-0.011631	0.96341	1	FALSE
ENSG00000005243	2.82446388959834	6.97462035635204	-1.3041	0.25411	0.95014	FALSE
ENSG00000005249	394.890741502298	528.618373721673	-0.42077	0.0023495	0.10412	FALSE
ENSG00000005302	643.792207422786	599.997252860959	0.10164	0.59689	1	FALSE
ENSG00000005339	4206.87968615966	4077.0874991865	0.045212	0.54254	1	FALSE
ENSG00000005379	0	0	NA	NA	NA	NA
ENSG00000005381	0	0	NA	NA	NA	NA
ENSG00000005421	0	3.27035538242665	-Inf	0.16346	0.82976	FALSE
ENSG00000005436	587.103240974319	620.140480304094	-0.078981	0.53476	1	FALSE
ENSG00000005448	213.193128686538	182.119092823075	0.22728	0.24062	0.93394	FALSE
ENSG00000005469	88.8870419064614	70.2270847823917	0.33995	0.24217	0.93538	FALSE
ENSG00000005471	2.01789939831185	0	Inf	0.38503	1	FALSE
ENSG00000005483	2206.80014999065	2432.93971590272	-0.14074	0.093807	0.66873	FALSE
ENSG00000005486	2244.17329814764	2032.93855567575	0.14262	0.10426	0.70307	FALSE
ENSG00000005513	0	0	NA	NA	NA	NA
ENSG00000005700	3028.09652327382	3076.9502799408	-0.02309	0.7665	1	FALSE
ENSG00000005801	2063.7500059595	1887.70678975512	0.12863	0.20449	0.89964	FALSE
ENSG00000005810	3270.08839443632	3482.4159020262	-0.090759	0.24503	0.93713	FALSE
ENSG00000005812	654.025657213996	772.328802235305	-0.23987	0.048285	0.50598	FALSE
ENSG00000005844	17.6297010424446	10.1213479126548	0.80061	0.26552	0.96248	FALSE
ENSG00000005882	646.777959942189	649.38348965828	-0.0058002	0.98338	1	FALSE
ENSG00000005884	2545.51349699407	2571.65987469129	-0.014743	0.94047	1	FALSE
ENSG00000005889	869.942943856431	1085.06473088689	-0.31879	0.022707	0.35942	FALSE
ENSG00000005893	3899.3639072778	4460.43333815356	-0.19395	0.0087975	0.22181	FALSE
ENSG00000005961	2.79414693599123	0.322580815518428	3.1147	0.23666	0.93177	FALSE
ENSG00000005981	1.07288368305315	3.71400099763808	-1.7915	0.29734	0.98188	FALSE
ENSG00000006007	3553.20063666515	4104.50506172935	-0.20809	0.0067052	0.19146	FALSE
ENSG00000006015	705.722534473749	594.242496208005	0.24805	0.14453	0.79905	FALSE
ENSG00000006016	8.02463399274111	5.20170738421613	0.62545	0.49189	1	FALSE
ENSG00000006025	827.701209139899	812.608523939209	0.02655	0.83057	1	FALSE
ENSG00000006042	0.359649024591524	0	Inf	0.95001	1	FALSE
ENSG00000006047	882.200592277826	783.377737548282	0.1714	0.12769	0.76106	FALSE
ENSG00000006059	0	0	NA	NA	NA	NA
ENSG00000006062	696.640725682301	639.123114721347	0.12432	0.3108	0.99497	FALSE
ENSG00000006071	475.495450059984	430.094741289926	0.14478	0.30146	0.98437	FALSE
ENSG00000006116	0	0	NA	NA	NA	NA
ENSG00000006118	1868.43596478315	1462.54257668618	0.35335	0.0010775	0.066019	FALSE
ENSG00000006125	21732.851557572	22299.9217073722	-0.037161	0.48963	1	FALSE
ENSG00000006128	0.359649024591524	0.987214493980662	-1.4568	0.81626	1	FALSE
ENSG00000006194	1098.5988730227	1030.37304622626	0.092498	0.38109	1	FALSE
ENSG00000006210	1136.11506742631	1182.5513147201	-0.057794	0.59795	1	FALSE
ENSG00000006282	1696.18433188629	1640.89362409007	0.047811	0.56954	1	FALSE
ENSG00000006283	11.6556623736259	16.5775741938742	-0.5082	0.41682	1	FALSE
ENSG00000006327	27.1544004875044	25.3623821285031	0.098496	0.82268	1	FALSE
ENSG00000006377	240.101480442349	216.068045226463	0.15216	0.38599	1	FALSE
ENSG00000006432	1969.74601263274	1830.96817325939	0.1054	0.23588	0.93121	FALSE
ENSG00000006451	2274.51021581305	2337.58141057655	-0.039461	0.62683	1	FALSE
ENSG00000006453	1231.90869654104	1352.66998293775	-0.13491	0.19075	0.87661	FALSE
ENSG00000006459	1580.12133653171	2118.80936825241	-0.42322	2.8637e-06	0.0012439	TRUE
ENSG00000006468	87.8401933901097	110.079912723577	-0.3256	0.21193	0.90894	FALSE
ENSG00000006530	1334.60170260434	1363.65354690101	-0.031068	0.74843	1	FALSE
ENSG00000006534	135.218794909821	117.695938696065	0.20023	0.52503	1	FALSE
ENSG00000006555	369.774015820805	296.684537235952	0.31771	0.041773	0.47241	FALSE
ENSG00000006576	838.211985325137	992.769441507716	-0.24414	0.028309	0.3932	FALSE
ENSG00000006606	0	0	NA	NA	NA	NA
ENSG00000006607	3020.65788273595	3422.46133156502	-0.18017	0.023719	0.36405	FALSE
ENSG00000006611	358.449229043429	260.81619342769	0.45874	0.0040388	0.14223	FALSE
ENSG00000006625	785.936905449348	707.480204126367	0.15172	0.19865	0.89016	FALSE
ENSG00000006634	1142.85857390021	1360.1371288548	-0.25111	0.012973	0.27271	FALSE
ENSG00000006638	0.353585633870102	3.15086044762382	-3.1556	0.1775	0.852	FALSE
ENSG00000006652	510.457355500363	565.555714275529	-0.14788	0.2555	0.95338	FALSE
ENSG00000006659	0	0	NA	NA	NA	NA
ENSG00000006695	1355.9409929761	1322.11966271624	0.036442	0.71374	1	FALSE
ENSG00000006704	1182.39979622362	965.040270000172	0.29306	0.005739	0.17485	FALSE
ENSG00000006712	1210.68094283214	1146.09123799652	0.079097	0.41918	1	FALSE
ENSG00000006715	2814.75442071267	2966.47057453917	-0.075738	0.34462	1	FALSE
ENSG00000006740	6.25762692807008	4.50786563461583	0.47317	0.65838	1	FALSE
ENSG00000006744	4139.56005631543	3667.28198976958	0.17477	0.020744	0.34646	FALSE
ENSG00000006747	1033.60773105509	988.190504264539	0.064828	0.56545	1	FALSE
ENSG00000006756	760.208529331189	751.539475806407	0.016546	0.83057	1	FALSE
ENSG00000006757	70.5895513331943	71.5612003602874	-0.019723	0.96917	1	FALSE
ENSG00000006788	0	0	NA	NA	NA	NA
ENSG00000006831	2410.99036072779	2588.99660425959	-0.10277	0.20424	0.89882	FALSE
ENSG00000006837	24.0315439011144	18.7340471502356	0.35927	0.53895	1	FALSE
ENSG00000007001	2.44662469284255	0.910796545349677	1.4256	0.53988	1	FALSE
ENSG00000007038	31.0238957364934	39.7968752015199	-0.35928	0.37956	1	FALSE
ENSG00000007047	388.317646940831	342.908907147794	0.17941	0.33309	1	FALSE
ENSG00000007062	20462.4338326769	25503.2826278611	-0.31771	6.2169e-07	0.00042419	TRUE
ENSG00000007080	925.388911156103	711.119495087275	0.37997	0.08509	0.64263	FALSE
ENSG00000007129	0	0	NA	NA	NA	NA
ENSG00000007168	5791.90880946392	6139.00448558238	-0.083966	0.21464	0.91197	FALSE
ENSG00000007171	7.98311136237063	14.1979666060224	-0.83066	0.35841	1	FALSE
ENSG00000007174	0	0	NA	NA	NA	NA
ENSG00000007202	13695.9866353228	13771.5054308921	-0.0079331	0.8943	1	FALSE
ENSG00000007216	112.128369279095	80.2419521400374	0.48272	0.060109	0.5544	FALSE
ENSG00000007237	0	0	NA	NA	NA	NA
ENSG00000007255	204.660945319887	198.691740211727	0.042704	0.91007	1	FALSE
ENSG00000007264	0	0	NA	NA	NA	NA
ENSG00000007306	25.2601478756246	32.5803244934212	-0.36714	0.50649	1	FALSE
ENSG00000007312	0	0	NA	NA	NA	NA
ENSG00000007314	0	0	NA	NA	NA	NA
ENSG00000007341	554.403458112459	578.478935025703	-0.061328	0.67364	1	FALSE
ENSG00000007350	1211.02951578558	1063.08248043552	0.18798	0.064537	0.57487	FALSE
ENSG00000007372	0	0.28923985305928	-Inf	1	1	FALSE
ENSG00000007376	717.36960206404	568.906819745547	0.33452	0.034331	0.43212	FALSE
ENSG00000007384	319.554986790725	299.781452306561	0.092153	0.56026	1	FALSE
ENSG00000007392	1669.67319989215	1585.84561973548	0.074313	0.40681	1	FALSE
ENSG00000007402	62.8148885694145	59.8560568173589	0.069609	0.8202	1	FALSE
ENSG00000007516	1115.35368924984	1243.38530912435	-0.15677	0.16961	0.83798	FALSE
ENSG00000007520	882.002768645684	697.432610932803	0.33873	0.049025	0.50959	FALSE
ENSG00000007541	742.532290740544	737.051575636533	0.010688	0.92024	1	FALSE
ENSG00000007545	770.611699614182	731.137347789904	0.075862	0.53178	1	FALSE
ENSG00000007866	415.770373362459	389.917068378251	0.09262	0.50846	1	FALSE
ENSG00000007908	0	0	NA	NA	NA	NA
ENSG00000007923	1709.09616642564	1570.90847023872	0.12163	0.19491	0.88514	FALSE
ENSG00000007933	0	0	NA	NA	NA	NA
ENSG00000007944	739.47424753246	815.117582193495	-0.14051	0.24692	0.93886	FALSE
ENSG00000007952	69.9811508684148	79.2882778561552	-0.18014	0.62251	1	FALSE
ENSG00000007968	2176.44996301844	1665.32214243535	0.38618	1.5522e-05	0.0045476	TRUE
ENSG00000008018	2640.70808911143	2436.7597414154	0.11596	0.17124	0.84126	FALSE
ENSG00000008056	195.856379370749	202.538567358333	-0.048401	0.84065	1	FALSE
ENSG00000008083	2746.57514928114	3062.74083173547	-0.15719	0.051932	0.52182	FALSE
ENSG00000008086	83.796336572796	102.511989587013	-0.29083	0.32351	1	FALSE
ENSG00000008118	3.46678006876185	0.322580815518428	3.4259	0.12073	0.74737	FALSE
ENSG00000008128	32.163689743635	22.8402513704515	0.49385	0.35836	1	FALSE
ENSG00000008130	5755.34674945222	5518.34626283481	0.060667	0.37449	1	FALSE
ENSG00000008196	11.5226521197895	5.84126588286138	0.98012	0.21325	0.91068	FALSE
ENSG00000008197	2.51147978141925	0.322580815518428	2.9608	0.36163	1	FALSE
ENSG00000008226	5.41560319713453	5.35198025504721	0.017049	1	1	FALSE
ENSG00000008256	993.697278738731	1107.81396094253	-0.15684	0.14459	0.79909	FALSE
ENSG00000008277	641.196974302099	694.341698069154	-0.11488	0.3239	1	FALSE
ENSG00000008282	2044.22013517794	2219.02836084317	-0.11838	0.16454	0.83132	FALSE
ENSG00000008283	6622.11035486517	5638.40287611095	0.232	0.012195	0.2645	FALSE
ENSG00000008294	4963.22772889442	5857.0379400931	-0.23889	0.00059342	0.044884	TRUE
ENSG00000008300	10507.5145199824	9436.91093581425	0.15503	0.01389	0.2825	FALSE
ENSG00000008311	468.435241743439	503.042155487632	-0.10283	0.4294	1	FALSE
ENSG00000008323	222.854376540668	248.531160558911	-0.15733	0.39295	1	FALSE
ENSG00000008324	660.364639614058	579.950825176647	0.18733	0.12892	0.76316	FALSE
ENSG00000008382	137.42603162988	112.673951083228	0.2865	0.21058	0.90734	FALSE
ENSG00000008394	5180.61317264291	5099.87510178461	0.022661	0.86033	1	FALSE
ENSG00000008405	1257.14340227453	1338.49617693425	-0.090464	0.37221	1	FALSE
ENSG00000008438	3.47890685020469	3.54425607938163	-0.026849	1	1	FALSE
ENSG00000008441	477.82636911962	450.662879828644	0.084438	0.5223	1	FALSE
ENSG00000008513	2.38875409966675	0	Inf	0.12097	0.74764	FALSE
ENSG00000008516	0	0	NA	NA	NA	NA
ENSG00000008517	344.254497695669	337.606361922731	0.028133	0.8538	1	FALSE
ENSG00000008710	4406.36899659502	4082.82135023629	0.11002	0.21441	0.9119	FALSE
ENSG00000008735	1143.37433582164	994.923709771866	0.20064	0.10967	0.71856	FALSE
ENSG00000008838	5947.33648870309	5143.44663800095	0.20951	0.0026348	0.11106	FALSE
ENSG00000008853	259.539924205988	225.422372794486	0.20333	0.24617	0.93841	FALSE
ENSG00000008869	1627.80388242869	1900.60716413391	-0.22353	0.029616	0.40235	FALSE
ENSG00000008952	7418.37939788167	8787.70321240268	-0.24438	0.00081792	0.054669	FALSE
ENSG00000008988	21612.5029759835	21024.5455586962	0.039792	0.53452	1	FALSE
ENSG00000009307	32344.3582827286	34064.4852917026	-0.074754	0.1539	0.81902	FALSE
ENSG00000009335	4885.44313120196	5059.8859102289	-0.050615	0.47926	1	FALSE
ENSG00000009413	1528.33656817187	1712.32843916469	-0.164	0.14741	0.80633	FALSE
ENSG00000009694	51.3897874638123	68.9750503275681	-0.42459	0.29087	0.97996	FALSE
ENSG00000009709	0	0	NA	NA	NA	NA
ENSG00000009724	4.25699659724302	8.08132978513552	-0.92476	0.3725	1	FALSE
ENSG00000009765	2.03516846579665	0.332316839231117	2.6145	0.36115	1	FALSE
ENSG00000009780	435.128261547699	491.737540991973	-0.17645	0.20647	0.90139	FALSE
ENSG00000009790	17.4239300999511	10.4091175246435	0.74322	0.24271	0.93555	FALSE
ENSG00000009830	2469.63951050822	2387.95378820398	0.048526	0.55174	1	FALSE
ENSG00000009844	2086.60728056145	2340.67671793836	-0.16577	0.20184	0.89429	FALSE
ENSG00000009950	455.044474494285	438.261353128542	0.054216	0.80047	1	FALSE
ENSG00000009954	5713.84646561343	5958.08492796196	-0.060386	0.37869	1	FALSE
ENSG00000010017	2963.15203167097	3359.08701034346	-0.18094	0.023831	0.365	FALSE
ENSG00000010030	54.6233286084531	60.9393605550353	-0.15786	0.64511	1	FALSE
ENSG00000010072	1083.7835121129	1182.1454814119	-0.12533	0.21172	0.90867	FALSE
ENSG00000010165	2261.74030780996	1851.98588045674	0.28836	0.001796	0.089802	FALSE
ENSG00000010219	36.7115828320221	44.7544666632686	-0.2858	0.41827	1	FALSE
ENSG00000010244	8450.80199603752	8751.78356157122	-0.050489	0.52687	1	FALSE
ENSG00000010256	8928.72097180471	8312.69483096869	0.10314	0.10887	0.71676	FALSE
ENSG00000010270	1730.61559762401	1758.70691231128	-0.02323	0.78217	1	FALSE
ENSG00000010278	8731.10546436583	10070.415530418	-0.20589	0.00095894	0.061102	FALSE
ENSG00000010282	9.4944681493938	2.48622676916159	1.9331	0.18263	0.85975	FALSE
ENSG00000010292	7118.82690863824	7214.02537563465	-0.019165	0.76552	1	FALSE
ENSG00000010295	3.54890422482334	1.3000592857864	1.4488	0.39876	1	FALSE
ENSG00000010310	31.1101554159763	29.8883491932934	0.057802	0.9418	1	FALSE
ENSG00000010318	328.068382617023	371.079958234677	-0.17773	0.24833	0.94084	FALSE
ENSG00000010319	87.6244365596262	70.5877551575209	0.31192	0.25986	0.95852	FALSE
ENSG00000010322	8991.03237136645	7853.33124715668	0.19518	0.0024192	0.10611	FALSE
ENSG00000010327	15.4526956180517	11.9522995713567	0.37057	0.56485	1	FALSE
ENSG00000010361	482.035481011677	465.072059471723	0.051685	0.71091	1	FALSE
ENSG00000010379	1.34526626554124	0	Inf	0.45984	1	FALSE
ENSG00000010404	209.314269970144	200.88562640053	0.059296	0.73357	1	FALSE
ENSG00000010438	12.2279811781708	9.55977722753071	0.35514	0.68528	1	FALSE
ENSG00000010539	365.785828097671	409.093569313807	-0.16143	0.33287	1	FALSE
ENSG00000010610	6.61635484798213	10.3968184745	-0.65203	0.42383	1	FALSE
ENSG00000010626	35.269600999032	46.2596977766717	-0.39133	0.32856	1	FALSE
ENSG00000010671	0.336316566385309	0.645161631036856	-0.93984	1	1	FALSE
ENSG00000010704	226.064731490586	175.393198360042	0.36614	0.054141	0.52994	FALSE
ENSG00000010803	1551.28391634645	1421.98889540185	0.12555	0.21444	0.9119	FALSE
ENSG00000010810	578.725514162682	632.792025509803	-0.12885	0.33638	1	FALSE
ENSG00000010818	1575.69999756988	1843.08076205455	-0.22613	0.015365	0.29707	FALSE
ENSG00000010932	0	2.42367773556437	-Inf	0.13041	0.76625	FALSE
ENSG00000011007	3609.04712604058	3719.06037145502	-0.04332	0.60832	1	FALSE
ENSG00000011009	3382.62524347109	2841.19513032484	0.25165	0.011824	0.26024	FALSE
ENSG00000011021	1220.19712265106	1283.13725714555	-0.072561	0.4567	1	FALSE
ENSG00000011028	9.31717195114849	15.5051988890906	-0.73479	0.30989	0.99391	FALSE
ENSG00000011052	0	0	NA	NA	NA	NA
ENSG00000011083	2.48116282781214	0.28923985305928	3.1007	0.36038	1	FALSE
ENSG00000011105	387.826744213821	325.96847700807	0.25068	0.23589	0.93121	FALSE
ENSG00000011114	2299.37110100574	2398.55027557681	-0.060923	0.45904	1	FALSE
ENSG00000011132	482.751008984201	447.686175022488	0.10879	0.41705	1	FALSE
ENSG00000011143	750.054409172478	689.447787428844	0.12155	0.31111	0.99523	FALSE
ENSG00000011198	1209.83271784153	1317.92535836166	-0.12346	0.20195	0.89441	FALSE
ENSG00000011201	4.12820752476909	1.76878008081483	1.2228	0.45145	1	FALSE
ENSG00000011243	1074.85385816788	972.691025515283	0.14409	0.15851	0.82704	FALSE
ENSG00000011258	3900.4046884837	4153.96062687679	-0.090864	0.31467	1	FALSE
ENSG00000011260	3532.92496448123	3532.15502473077	0.00031444	0.98566	1	FALSE
ENSG00000011275	2017.69737790458	1943.71606034643	0.053892	0.52805	1	FALSE
ENSG00000011295	3540.76520930739	3994.5286276978	-0.17396	0.021288	0.34898	FALSE
ENSG00000011304	15068.3258740263	13964.0284962457	0.1098	0.059987	0.5544	FALSE
ENSG00000011332	100.124349215582	62.2540436672758	0.68555	0.020108	0.33964	FALSE
ENSG00000011347	5712.83740899248	5818.47290599622	-0.026433	0.75724	1	FALSE
ENSG00000011376	2011.67768108197	1767.41075294776	0.18676	0.037738	0.45158	FALSE
ENSG00000011405	3698.61941030666	4134.80107204664	-0.16083	0.034825	0.43483	FALSE
ENSG00000011422	2.39481749038817	1.90214393065142	0.33229	0.9164	1	FALSE
ENSG00000011426	3716.5312606363	4136.10804927525	-0.15432	0.083664	0.63976	FALSE
ENSG00000011451	2137.32489636676	1736.54206164844	0.29959	0.014804	0.29237	FALSE
ENSG00000011454	1760.44794659932	1986.47761663849	-0.17427	0.052832	0.52545	FALSE
ENSG00000011465	0	0	NA	NA	NA	NA
ENSG00000011478	311.186130631518	317.616325634422	-0.029507	0.90669	1	FALSE
ENSG00000011485	2188.38182815601	1895.46953606642	0.20731	0.021318	0.34898	FALSE
ENSG00000011523	795.966654085228	859.445173636246	-0.1107	0.34178	1	FALSE
ENSG00000011566	1231.35258783034	1535.46749977007	-0.31843	0.0011326	0.067138	FALSE
ENSG00000011590	0	2.02467897141496	-Inf	0.39526	1	FALSE
ENSG00000011600	0	0	NA	NA	NA	NA
ENSG00000011638	286.539287428164	283.200539135267	0.016909	0.87074	1	FALSE
ENSG00000011677	211.925295395719	215.50746770288	-0.024182	0.9587	1	FALSE
ENSG00000012048	4967.36971743624	5029.03452376828	-0.017799	0.80504	1	FALSE
ENSG00000012061	443.511001039767	443.177931932162	0.0010838	0.97258	1	FALSE
ENSG00000012124	0	0	NA	NA	NA	NA
ENSG00000012171	352.145772645685	255.385886905892	0.46349	0.029797	0.40412	FALSE
ENSG00000012174	1037.06474441914	1093.63240639698	-0.076622	0.43597	1	FALSE
ENSG00000012211	375.722641743508	408.362569965509	-0.12018	0.52638	1	FALSE
ENSG00000012223	27.2771261692569	19.1386490467766	0.5112	0.30836	0.99293	FALSE
ENSG00000012232	2297.71331223747	2246.71868921847	0.032379	0.67416	1	FALSE
ENSG00000012504	0.689902200255411	0	Inf	0.57915	1	FALSE
ENSG00000012660	10817.4684214063	12224.4856865951	-0.17641	0.003839	0.13847	FALSE
ENSG00000012779	28.4251495129707	10.6650164152437	1.4143	0.010092	0.23949	FALSE
ENSG00000012817	0	0	NA	NA	NA	NA
ENSG00000012822	753.400372531515	858.022063227685	-0.1876	0.10731	0.71254	FALSE
ENSG00000012963	2228.95321076978	2491.09063753488	-0.16041	0.051524	0.52032	FALSE
ENSG00000012983	2207.61016921663	2207.80320498139	-0.00012615	0.95249	1	FALSE
ENSG00000013016	232.8640615855	258.363368242326	-0.14991	0.36537	1	FALSE
ENSG00000013275	4115.52338902355	3922.82331825759	0.069184	0.36214	1	FALSE
ENSG00000013288	3391.84847380076	3308.35453654688	0.035958	0.63782	1	FALSE
ENSG00000013293	7.83889543177086	7.92849388787355	-0.016396	1	1	FALSE
ENSG00000013297	16197.4655812645	16994.6407984575	-0.069312	0.23956	0.93345	FALSE
ENSG00000013306	7854.04936388501	7206.07033516731	0.12422	0.23389	0.93027	FALSE
ENSG00000013364	1329.76337239286	1384.65362916842	-0.058356	0.78563	1	FALSE
ENSG00000013374	1418.42700057923	1467.58785356197	-0.049155	0.59932	1	FALSE
ENSG00000013375	1762.9474770723	2056.83037868879	-0.22243	0.012203	0.2645	FALSE
ENSG00000013392	285.154902556654	284.501235745742	0.0033109	0.98101	1	FALSE
ENSG00000013441	2987.79589027078	3617.94634390631	-0.27609	0.018311	0.32348	FALSE
ENSG00000013503	979.046627746509	974.068440104426	0.0073544	0.99939	1	FALSE
ENSG00000013523	1503.9445314049	1491.9399107209	0.011562	0.8648	1	FALSE
ENSG00000013561	1384.38121005756	1462.35626120016	-0.079054	0.41926	1	FALSE
ENSG00000013563	159.101517356938	135.757424838426	0.22892	0.29269	0.98085	FALSE
ENSG00000013573	3686.77516461253	3073.59802356145	0.26243	0.00067004	0.04855	TRUE
ENSG00000013583	204.214950957872	241.650521880496	-0.24283	0.1985	0.89016	FALSE
ENSG00000013588	67.9660147841414	99.3010435084027	-0.547	0.055176	0.53449	FALSE
ENSG00000013619	0	0	NA	NA	NA	NA
ENSG00000013725	0	0	NA	NA	NA	NA
ENSG00000013810	5492.66027678082	4940.34173281814	0.15289	0.091596	0.66201	FALSE
ENSG00000014123	1059.41305964725	1366.53601016025	-0.36726	0.00032521	0.032276	TRUE
ENSG00000014138	324.858558272624	286.633388433706	0.18061	0.29305	0.98154	FALSE
ENSG00000014164	2547.74937137974	2565.15550349501	-0.0098229	0.98572	1	FALSE
ENSG00000014216	5036.50118518436	4328.35355370463	0.2186	0.0022474	0.10124	FALSE
ENSG00000014257	894.410659152928	1034.90513134688	-0.21049	0.2217	0.91625	FALSE
ENSG00000014641	4163.98359203424	4255.27563929285	-0.031288	0.65902	1	FALSE
ENSG00000014824	3131.49003368882	3578.71439325359	-0.19259	0.012861	0.27165	FALSE
ENSG00000014914	866.432583684388	924.42852725184	-0.093474	0.40859	1	FALSE
ENSG00000014919	690.532713944696	619.387685290638	0.15687	0.2058	0.90087	FALSE
ENSG00000015133	3804.10225228457	3431.03276558738	0.14891	0.051671	0.52061	FALSE
ENSG00000015153	797.175679020317	863.843974649853	-0.11587	0.36854	1	FALSE
ENSG00000015171	3618.95617315187	4015.70541432615	-0.15008	0.068204	0.58721	FALSE
ENSG00000015285	2.40602316715154	1.32926735692447	0.85602	0.6723	1	FALSE
ENSG00000015413	734.98334564284	618.982289480196	0.24781	0.072027	0.60162	FALSE
ENSG00000015475	1429.59912906328	1411.76190042986	0.018114	0.88337	1	FALSE
ENSG00000015479	177.756601719285	171.324984075617	0.053168	0.77357	1	FALSE
ENSG00000015520	946.850131366925	882.216717756217	0.102	0.38097	1	FALSE
ENSG00000015532	1315.00664460318	1277.21738600547	0.042066	0.6153	1	FALSE
ENSG00000015568	38.0935281259858	207.14198203841	-2.443	0.040946	0.46915	FALSE
ENSG00000015592	0	0	NA	NA	NA	NA
ENSG00000015676	2550.6981901343	2354.76184171033	0.11531	0.15491	0.82122	FALSE
ENSG00000016082	77.8873660187069	58.0904164663245	0.42309	0.1674	0.83449	FALSE
ENSG00000016391	5581.43378081343	5182.3692579707	0.10702	0.26718	0.96534	FALSE
ENSG00000016402	59.9428386587243	61.6047881473989	-0.039455	0.99459	1	FALSE
ENSG00000016490	37.6826086615844	27.0630100433291	0.47758	0.25415	0.95019	FALSE
ENSG00000016602	0	0.621556692290397	-Inf	0.65471	1	FALSE
ENSG00000016864	1697.06393474883	1771.87149036579	-0.062233	0.47	1	FALSE
ENSG00000017260	4050.17771707849	4497.27109389709	-0.15106	0.03903	0.45887	FALSE
ENSG00000017427	0	3.10218032906038	-Inf	0.07573	0.61438	FALSE
ENSG00000017483	0	0	NA	NA	NA	NA
ENSG00000017797	7707.77814278273	8576.98352888408	-0.15416	0.017595	0.31732	FALSE
ENSG00000018189	1186.7622933828	1309.86506933026	-0.14239	0.16568	0.83297	FALSE
ENSG00000018236	253.678387252381	275.856605165434	-0.12092	0.52623	1	FALSE
ENSG00000018280	11.4517336404914	20.1828094419629	-0.81756	0.18823	0.87141	FALSE
ENSG00000018408	258.651492532463	323.699005787019	-0.32364	0.05049	0.51563	FALSE
ENSG00000018510	5307.52980645406	5588.16292288035	-0.074334	0.27887	0.97289	FALSE
ENSG00000018607	0	0	NA	NA	NA	NA
ENSG00000018610	671.161247267814	674.217204566358	-0.006554	0.96613	1	FALSE
ENSG00000018625	0	0	NA	NA	NA	NA
ENSG00000018699	703.481561749713	670.239099516816	0.069837	0.61438	1	FALSE
ENSG00000018869	87.5189799453585	83.3495969751887	0.070421	0.89523	1	FALSE
ENSG00000019102	0	0	NA	NA	NA	NA
ENSG00000019144	2694.76095554517	2112.68615617716	0.35108	0.0084537	0.21782	FALSE
ENSG00000019169	0	0	NA	NA	NA	NA
ENSG00000019186	124.621297439649	105.999299765189	0.2335	0.39509	1	FALSE
ENSG00000019485	370.868055515466	336.87623872853	0.13869	0.46051	1	FALSE
ENSG00000019505	3854.39300192494	3878.91444011177	-0.0091493	0.88295	1	FALSE
ENSG00000019549	0	0	NA	NA	NA	NA
ENSG00000019582	79.2908872194589	108.92356901717	-0.45809	0.08311	0.63738	FALSE
ENSG00000019991	0	0	NA	NA	NA	NA
ENSG00000019995	1078.83988833969	1069.63911071578	0.012357	0.95579	1	FALSE
ENSG00000020129	1590.70329853964	1313.83316110349	0.27588	0.016024	0.30406	FALSE
ENSG00000020181	4.90629727180742	10.8942702611366	-1.1509	0.19886	0.89016	FALSE
ENSG00000020219	0	0	NA	NA	NA	NA
ENSG00000020256	1668.53318670173	1626.14322815638	0.037126	0.68367	1	FALSE
ENSG00000020426	684.557541145045	741.85762323402	-0.11597	0.31275	0.99826	FALSE
ENSG00000020577	114.402925717675	120.735908444758	-0.077731	0.73893	1	FALSE
ENSG00000020633	0	0	NA	NA	NA	NA
ENSG00000020922	2143.77752090117	2223.42821506037	-0.052631	0.53796	1	FALSE
ENSG00000021300	1044.34175803906	892.251213750501	0.22707	0.036094	0.44257	FALSE
ENSG00000021355	2191.7839328466	2426.47361381291	-0.14676	0.087222	0.64864	FALSE
ENSG00000021461	1.03228215736214	0.28923985305928	1.8355	0.71643	1	FALSE
ENSG00000021488	632.200326612447	614.779379731165	0.040313	0.7452	1	FALSE
ENSG00000021574	1387.02100275435	1661.72133895004	-0.26069	0.0058931	0.17756	FALSE
ENSG00000021645	490.178345873112	499.97552273132	-0.028551	0.79248	1	FALSE
ENSG00000021762	0.336316566385309	0	Inf	0.94643	1	FALSE
ENSG00000021776	2262.16723497398	2483.35336547797	-0.13458	0.23185	0.92803	FALSE
ENSG00000021826	102.472117447522	97.720487231729	0.068498	0.79434	1	FALSE
ENSG00000021852	0	0	NA	NA	NA	NA
ENSG00000022267	0	0	NA	NA	NA	NA
ENSG00000022277	1725.28189100513	1739.33398606622	-0.011703	0.86814	1	FALSE
ENSG00000022355	4.17487244118152	2.13443788250509	0.96788	0.53842	1	FALSE
ENSG00000022556	39.7326672228623	29.4200058539752	0.43353	0.29199	0.98059	FALSE
ENSG00000022567	3756.54990769739	3437.60226488853	0.12801	0.096639	0.67932	FALSE
ENSG00000022840	7715.727277694	8139.10967188082	-0.077069	0.24948	0.94313	FALSE
ENSG00000022976	595.839096100281	589.99861761785	0.014211	0.9547	1	FALSE
ENSG00000023041	1749.23635072041	1933.20407715801	-0.14427	0.10456	0.7035	FALSE
ENSG00000023171	41.170342216549	21.8069197843383	0.91682	0.030149	0.40568	FALSE
ENSG00000023191	3646.15678508251	3325.96154768567	0.13261	0.079529	0.62694	FALSE
ENSG00000023228	7869.70592844808	8068.73498343024	-0.036033	0.54689	1	FALSE
ENSG00000023287	3460.53268595017	4474.1234263151	-0.37061	6.9576e-07	0.00045574	TRUE
ENSG00000023318	1788.72273113303	1887.80665489471	-0.077781	0.3862	1	FALSE
ENSG00000023330	2699.47915207306	2973.82643375938	-0.13964	0.083023	0.63738	FALSE
ENSG00000023445	1052.91158548648	1580.25854732869	-0.58578	3.8339e-09	6.2782e-06	TRUE
ENSG00000023516	4994.16215668982	5716.23362509606	-0.19482	0.0053323	0.16939	FALSE
ENSG00000023572	491.164687850462	503.766874217792	-0.036549	0.82285	1	FALSE
ENSG00000023608	312.650139476	349.375347111546	-0.16023	0.27989	0.97289	FALSE
ENSG00000023697	1718.95018128381	1665.16958494926	0.045859	0.65934	1	FALSE
ENSG00000023734	3425.55853686088	3602.45985849728	-0.072643	0.33842	1	FALSE
ENSG00000023839	2412.19473003469	2180.41818832853	0.14574	0.24256	0.93538	FALSE
ENSG00000023892	470.314188708279	456.358343605935	0.043458	0.78046	1	FALSE
ENSG00000023902	1726.64800620366	1233.27355495316	0.48548	4.5043e-07	0.0003207	TRUE
ENSG00000023909	4811.52354681476	4819.13173909516	-0.0022795	0.92932	1	FALSE
ENSG00000024048	3874.06191919244	4345.12783643371	-0.16555	0.024356	0.36879	FALSE
ENSG00000024422	0	0	NA	NA	NA	NA
ENSG00000024526	2448.57599292837	2944.54330702266	-0.2661	0.010212	0.24026	FALSE
ENSG00000024862	419.103955203629	455.82739119097	-0.12118	0.40199	1	FALSE
ENSG00000025039	2987.10647249098	3426.85826691893	-0.19814	0.01204	0.26202	FALSE
ENSG00000025156	958.233778842225	1061.98185429532	-0.14831	0.15969	0.82704	FALSE
ENSG00000025293	3476.97979822413	3735.57947062314	-0.1035	0.17942	0.85495	FALSE
ENSG00000025423	575.50741877144	554.787040200686	0.0529	0.7253	1	FALSE
ENSG00000025434	286.083843940803	239.69518748425	0.25524	0.12142	0.74828	FALSE
ENSG00000025708	142.477465936967	159.766179759838	-0.16523	0.48067	1	FALSE
ENSG00000025770	1562.48229918048	1427.34562367476	0.13051	0.16811	0.83523	FALSE
ENSG00000025772	3083.5742154208	2971.56971878702	0.053378	0.55257	1	FALSE
ENSG00000025796	4507.51536871063	5024.47311374929	-0.15664	0.046993	0.50054	FALSE
ENSG00000025800	5899.76282742034	6073.79384224582	-0.041941	0.54367	1	FALSE
ENSG00000026025	0	0	NA	NA	NA	NA
ENSG00000026036	124.56625692318	74.2785286721227	0.7459	0.0035389	0.13368	FALSE
ENSG00000026103	27.5855904119797	32.2145670679113	-0.2238	0.61787	1	FALSE
ENSG00000026297	222.836955052573	202.173287012353	0.1404	0.44759	1	FALSE
ENSG00000026508	254.70463107142	274.077373731256	-0.10576	0.56066	1	FALSE
ENSG00000026559	0	0	NA	NA	NA	NA
ENSG00000026652	13.6941309161056	16.0431646354682	-0.2284	0.81144	1	FALSE
ENSG00000026751	0	0	NA	NA	NA	NA
ENSG00000026950	1426.38458848515	1491.00616702177	-0.063923	0.5383	1	FALSE
ENSG00000027001	490.152676153173	494.943717433863	-0.014033	0.92737	1	FALSE
ENSG00000027075	800.758089565092	726.368358167295	0.14067	0.24191	0.93517	FALSE
ENSG00000027644	1.73945342510235	5.57306794211767	-1.6798	0.2521	0.94754	FALSE
ENSG00000027697	865.926859861965	987.295086457064	-0.18924	0.093909	0.66873	FALSE
ENSG00000027847	994.284999349004	943.906367842959	0.075016	0.50049	1	FALSE
ENSG00000027869	257.050916383639	155.819963394597	0.72217	0.00047415	0.038822	TRUE
ENSG00000028116	812.139203410379	895.952478200236	-0.1417	0.2182	0.91625	FALSE
ENSG00000028137	0	0	NA	NA	NA	NA
ENSG00000028203	5342.62297399138	5956.63571868002	-0.15695	0.10067	0.69121	FALSE
ENSG00000028277	86.9360528322381	96.5152251566386	-0.1508	0.69959	1	FALSE
ENSG00000028310	4332.47780129412	3775.69809122643	0.19845	0.0078512	0.20939	FALSE
ENSG00000028528	4622.73332396614	4655.00885971018	-0.010038	0.90508	1	FALSE
ENSG00000028839	494.935157560066	545.300559154918	-0.13981	0.35757	1	FALSE
ENSG00000029153	1419.98819499114	1442.33185236466	-0.022524	0.78551	1	FALSE
ENSG00000029363	5908.5062224069	6367.13053306614	-0.10785	0.20054	0.89284	FALSE
ENSG00000029364	6363.12497734287	7162.68542004106	-0.17077	0.0097407	0.23388	FALSE
ENSG00000029534	2284.30870336573	2048.80387043477	0.15698	0.10621	0.709	FALSE
ENSG00000029559	0	0	NA	NA	NA	NA
ENSG00000029639	167.450664871114	171.586447096128	-0.0352	0.83223	1	FALSE
ENSG00000029725	1905.48248370883	2192.20275284164	-0.20222	0.019832	0.33689	FALSE
ENSG00000029993	11723.0032612024	13143.2301263889	-0.16498	0.005436	0.17039	FALSE
ENSG00000030066	4675.60626107847	4394.79743327839	0.089357	0.24046	0.93389	FALSE
ENSG00000030110	716.574030223364	682.793999815049	0.069665	0.54622	1	FALSE
ENSG00000030304	0	0	NA	NA	NA	NA
ENSG00000030419	222.594743160208	192.884509581407	0.20668	0.33597	1	FALSE
ENSG00000030582	10278.5063194474	10611.7122031073	-0.046027	0.49743	1	FALSE
ENSG00000031003	797.959105184278	861.747587903767	-0.11095	0.31332	0.99901	FALSE
ENSG00000031081	20.5607556771429	15.8421256991726	0.37613	0.71815	1	FALSE
ENSG00000031691	737.152301441067	807.093299091963	-0.13077	0.286	0.97659	FALSE
ENSG00000031698	5715.22013357224	5996.54681374864	-0.069323	0.31753	1	FALSE
ENSG00000031823	1513.52416065609	1416.86751799109	0.095207	0.30986	0.99391	FALSE
ENSG00000032219	923.276710846668	1165.21393276065	-0.33576	0.004245	0.14635	FALSE
ENSG00000032389	892.050745244272	843.208082440425	0.081237	0.46408	1	FALSE
ENSG00000032444	2213.72485432011	2205.28798869043	0.0055088	0.92075	1	FALSE
ENSG00000032742	373.942252555475	437.382900728165	-0.22608	0.23406	0.9304	FALSE
ENSG00000033011	455.133430725138	382.519029365533	0.25076	0.081747	0.63262	FALSE
ENSG00000033030	2131.49606162707	2205.22186358787	-0.049057	0.54447	1	FALSE
ENSG00000033050	392.029061821632	319.322418055338	0.29595	0.053763	0.52949	FALSE
ENSG00000033100	1009.1160085376	891.233641434628	0.17922	0.10839	0.71581	FALSE
ENSG00000033122	76.3712512876767	95.9731265189399	-0.3296	0.22806	0.92405	FALSE
ENSG00000033170	1421.8997166705	1464.19746919982	-0.04229	0.61172	1	FALSE
ENSG00000033178	2500.7882228463	3015.7268098208	-0.27012	0.00086683	0.056893	FALSE
ENSG00000033327	1954.59284384232	1842.38503110832	0.085294	0.33685	1	FALSE
ENSG00000033627	6734.18472831213	6778.17528168672	-0.0093936	0.89726	1	FALSE
ENSG00000033800	2128.89834721857	2533.03619391299	-0.25076	0.002872	0.11817	FALSE
ENSG00000033867	4377.89715121846	4833.37796820298	-0.14279	0.072993	0.60476	FALSE
ENSG00000034053	567.327960539523	433.493533716967	0.38817	0.0040602	0.14268	FALSE
ENSG00000034152	1840.52882668918	1863.5655838233	-0.017945	0.91922	1	FALSE
ENSG00000034239	0	0	NA	NA	NA	NA
ENSG00000034510	47.5381837028938	28.8236239653214	0.72184	0.12741	0.76074	FALSE
ENSG00000034533	263.979334235121	231.970057308982	0.18649	0.26283	0.96001	FALSE
ENSG00000034677	3477.36630959882	3963.69773439853	-0.18885	0.011959	0.26076	FALSE
ENSG00000034693	443.335914735042	474.613735269079	-0.098354	0.47989	1	FALSE
ENSG00000034713	1349.4241170096	1549.12052745936	-0.19911	0.03684	0.44751	FALSE
ENSG00000034971	0	0	NA	NA	NA	NA
ENSG00000035115	996.185726983437	1118.29502622983	-0.16681	0.19968	0.89125	FALSE
ENSG00000035141	2128.26962395152	1930.271107123	0.14088	0.1176	0.74153	FALSE
ENSG00000035403	4088.55140631156	4747.61518768422	-0.21561	0.0037139	0.13622	FALSE
ENSG00000035499	1379.8188551634	1491.25867054885	-0.11205	0.34321	1	FALSE
ENSG00000035664	290.515757764288	260.807489567999	0.15563	0.42941	1	FALSE
ENSG00000035681	1818.99994649665	1720.10333858793	0.08065	0.41049	1	FALSE
ENSG00000035687	2892.93259140746	2757.80571599715	0.069012	0.41914	1	FALSE
ENSG00000035720	0	0	NA	NA	NA	NA
ENSG00000035862	3502.62826007975	4180.6407700674	-0.25529	0.00085394	0.056273	FALSE
ENSG00000035928	4844.92645107888	5522.54667383469	-0.18886	0.018032	0.32109	FALSE
ENSG00000036054	1331.27055418359	1580.17978356418	-0.24728	0.010595	0.24489	FALSE
ENSG00000036257	3234.04478084553	3458.29665490114	-0.096722	0.20091	0.8935	FALSE
ENSG00000036448	0	0	NA	NA	NA	NA
ENSG00000036473	0	0.322580815518428	-Inf	1	1	FALSE
ENSG00000036530	0	0.322580815518428	-Inf	1	1	FALSE
ENSG00000036549	2635.83675615808	2873.45219691607	-0.12452	0.15869	0.82704	FALSE
ENSG00000036565	4.22061625291448	8.64081452335853	-1.0337	0.44849	1	FALSE
ENSG00000036672	471.97977236629	397.611221369851	0.24737	0.079538	0.62694	FALSE
ENSG00000036828	0	0	NA	NA	NA	NA
ENSG00000037042	959.457683240871	870.080366274521	0.14107	0.20111	0.8935	FALSE
ENSG00000037241	707.183696583651	674.242040916766	0.068818	0.55452	1	FALSE
ENSG00000037280	3.20652426771661	0.621556692290397	2.3671	0.25746	0.9554	FALSE
ENSG00000037474	10055.6745230461	9827.81541659533	0.033067	0.59643	1	FALSE
ENSG00000037637	1417.08878557176	1425.04416414559	-0.0080765	0.91897	1	FALSE
ENSG00000037749	2249.49380669718	2547.71750398192	-0.1796	0.03366	0.42795	FALSE
ENSG00000037757	301.975848109564	262.009355700276	0.20481	0.21447	0.9119	FALSE
ENSG00000037897	597.013666320943	543.776432697439	0.13475	0.30961	0.99391	FALSE
ENSG00000037965	18.3862148826946	10.4885755792352	0.80981	0.20701	0.90206	FALSE
ENSG00000038002	259.592055144934	292.207488539846	-0.17075	0.3157	1	FALSE
ENSG00000038210	3224.43641987627	3564.92482240291	-0.14482	0.060533	0.55617	FALSE
ENSG00000038219	3841.93130971645	4533.84140295535	-0.2389	0.0013231	0.074357	FALSE
ENSG00000038274	1245.81462623721	1322.6782755356	-0.086373	0.36407	1	FALSE
ENSG00000038295	10.7160876285031	16.1770055648346	-0.59417	0.37761	1	FALSE
ENSG00000038358	1898.53576273745	1677.37782183441	0.17868	0.047027	0.50071	FALSE
ENSG00000038382	13848.3191746677	14162.6609030603	-0.032381	0.59192	1	FALSE
ENSG00000038427	4.85871125071551	1.27645434703994	1.9284	0.19068	0.87661	FALSE
ENSG00000038532	1443.64236745807	1430.55774054369	0.013136	0.86116	1	FALSE
ENSG00000038945	2.81747939419744	2.97137950565468	-0.076728	1	1	FALSE
ENSG00000039068	6753.06842731111	7137.97401141607	-0.079971	0.23588	0.93121	FALSE
ENSG00000039123	2807.86943670099	2970.23685566035	-0.081102	0.37475	1	FALSE
ENSG00000039139	1800.88637074637	1840.90227738105	-0.031706	0.80613	1	FALSE
ENSG00000039319	2505.06832613745	2945.40679464598	-0.23362	0.055565	0.53603	FALSE
ENSG00000039523	1110.91150974954	947.567555251424	0.22944	0.030369	0.40732	FALSE
ENSG00000039537	0	0	NA	NA	NA	NA
ENSG00000039560	3804.7263200546	3479.55356783986	0.12889	0.2819	0.97289	FALSE
ENSG00000039600	4.51725239828826	3.86683689490005	0.22429	0.88636	1	FALSE
ENSG00000039650	666.75662395295	643.680753259887	0.050815	0.66155	1	FALSE
ENSG00000039987	0.359649024591524	0	Inf	0.95001	1	FALSE
ENSG00000040199	679.675649856733	718.880013748711	-0.080905	0.48919	1	FALSE
ENSG00000040275	2032.16080530989	2240.31456177606	-0.14069	0.10411	0.70244	FALSE
ENSG00000040341	4565.37920406385	5151.9433606478	-0.17438	0.016704	0.31025	FALSE
ENSG00000040487	1615.70007416767	1499.44518885599	0.10773	0.33592	1	FALSE
ENSG00000040531	1018.42045633912	933.712834496814	0.12528	0.25895	0.95688	FALSE
ENSG00000040608	5.99460781298641	7.6325581170623	-0.3485	0.73666	1	FALSE
ENSG00000040633	1276.68204349893	1147.29119638996	0.15417	0.13589	0.77871	FALSE
ENSG00000040731	0	0	NA	NA	NA	NA
ENSG00000040933	1465.45804430265	1542.6266670792	-0.074037	0.4349	1	FALSE
ENSG00000041353	58.2076920729255	51.4948457471667	0.17678	0.59489	1	FALSE
ENSG00000041357	7499.03459545695	7876.41952063793	-0.070835	0.36162	1	FALSE
ENSG00000041515	3.14351138849886	0	Inf	0.064383	0.57439	FALSE
ENSG00000041802	3004.84569667104	2866.2027601269	0.06815	0.38495	1	FALSE
ENSG00000041880	397.154159026783	355.260622520781	0.16082	0.27553	0.97289	FALSE
ENSG00000041982	0	0	NA	NA	NA	NA
ENSG00000041988	315.094573170594	290.444033759532	0.11752	0.52652	1	FALSE
ENSG00000042062	107.252925723539	61.6546216726613	0.79874	0.0044752	0.15064	FALSE
ENSG00000042088	1660.42185647645	1657.07472470232	0.0029112	0.9662	1	FALSE
ENSG00000042286	3817.08328864857	3118.07934809513	0.29181	0.00017293	0.020446	TRUE
ENSG00000042304	0.353585633870102	0.322580815518428	0.1324	1	1	FALSE
ENSG00000042317	264.109606227316	294.071325700335	-0.15503	0.32254	1	FALSE
ENSG00000042429	144.54295135637	126.171757477608	0.19611	0.38538	1	FALSE
ENSG00000042445	520.274298593552	485.60367831572	0.099493	0.48834	1	FALSE
ENSG00000042493	12.6837233496256	19.5915536061709	-0.62725	0.43805	1	FALSE
ENSG00000042753	1807.16719255641	1637.11361691539	0.14258	0.1116	0.7254	FALSE
ENSG00000042781	8.96542852663734	4.97658642964426	0.84922	0.36675	1	FALSE
ENSG00000042813	0	1.15695941223712	-Inf	0.50233	1	FALSE
ENSG00000042832	0.353585633870102	1.57956311513299	-2.1594	0.52305	1	FALSE
ENSG00000042980	260.341645095327	294.832404459345	-0.17949	0.30746	0.99173	FALSE
ENSG00000043039	41.5491025179842	31.1340256043051	0.41633	0.27993	0.97289	FALSE
ENSG00000043093	2381.64875813915	2708.35519947689	-0.18546	0.095041	0.67243	FALSE
ENSG00000043143	1807.82294712086	1677.02813993423	0.10835	0.23004	0.92692	FALSE
ENSG00000043355	840.827743642321	762.404321365143	0.14125	0.23114	0.9272	FALSE
ENSG00000043462	0	0	NA	NA	NA	NA
ENSG00000043514	1037.21877492184	1029.92675900037	0.010178	0.94373	1	FALSE
ENSG00000043591	638.985167611788	711.984769786044	-0.15606	0.22601	0.9226	FALSE
ENSG00000044012	0.336316566385309	0	Inf	0.94643	1	FALSE
ENSG00000044090	646.015528974701	591.471062853285	0.12726	0.29602	0.98188	FALSE
ENSG00000044115	10986.7390913612	11119.8423973604	-0.017373	0.76047	1	FALSE
ENSG00000044446	809.899038843284	829.14618191626	-0.033884	0.75753	1	FALSE
ENSG00000044459	409.455548366594	470.056235936129	-0.19913	0.25133	0.94559	FALSE
ENSG00000044524	0.353585633870102	0	Inf	0.94912	1	FALSE
ENSG00000044574	19868.0421697493	17361.8081568041	0.19453	0.0007878	0.053376	FALSE
ENSG00000046604	11660.9012321918	13365.0676588938	-0.19679	0.0079373	0.21033	FALSE
ENSG00000046647	252.915212653222	286.667423686247	-0.18072	0.41261	1	FALSE
ENSG00000046651	1182.12118117193	1237.32716702999	-0.065849	0.49391	1	FALSE
ENSG00000046653	151.063000031336	150.743037243204	0.003059	0.99674	1	FALSE
ENSG00000046774	167.072501937866	159.901092434996	0.063295	0.72193	1	FALSE
ENSG00000046889	9.85741725066832	5.45200314242465	0.85442	0.32603	1	FALSE
ENSG00000047056	843.086781407709	932.685005839984	-0.14571	0.20615	0.9011	FALSE
ENSG00000047188	732.703118550098	725.210505217337	0.014829	0.93364	1	FALSE
ENSG00000047230	1095.59240509564	1012.52724388622	0.11375	0.28538	0.97603	FALSE
ENSG00000047249	1789.87310223922	1743.51753711933	0.037856	0.65915	1	FALSE
ENSG00000047315	6191.38899355087	6344.46751836367	-0.035236	0.58452	1	FALSE
ENSG00000047346	523.214973669478	608.180292405805	-0.2171	0.098015	0.68494	FALSE
ENSG00000047365	330.835658939575	391.969246929613	-0.24463	0.10164	0.6954	FALSE
ENSG00000047410	8082.79790917316	9117.90760630332	-0.17385	0.057119	0.54174	FALSE
ENSG00000047457	219.7088705222	312.32190698641	-0.50744	0.0063634	0.18608	FALSE
ENSG00000047578	1242.3288538653	1199.58848939112	0.050508	0.59662	1	FALSE
ENSG00000047579	1101.50325956936	1120.48654806056	-0.024652	0.83163	1	FALSE
ENSG00000047597	83.9344034547333	93.4517110905385	-0.15496	0.55602	1	FALSE
ENSG00000047617	0	0	NA	NA	NA	NA
ENSG00000047621	622.224045571752	610.056467618919	0.028491	0.86495	1	FALSE
ENSG00000047634	330.474107100081	428.25039779572	-0.37392	0.011883	0.26027	FALSE
ENSG00000047644	1023.33708828781	1117.75707844637	-0.12733	0.22308	0.91763	FALSE
ENSG00000047648	2.07576999148765	3.89604496603812	-0.90836	0.60749	1	FALSE
ENSG00000047662	32.4600272049149	25.5845626009339	0.34339	0.41106	1	FALSE
ENSG00000047849	7609.24315327611	7030.22087646612	0.11418	0.084055	0.64035	FALSE
ENSG00000047932	1517.7216241612	1634.72419645745	-0.10714	0.23462	0.93074	FALSE
ENSG00000047936	0.359649024591524	2.58064652414742	-2.8431	0.50104	1	FALSE
ENSG00000048028	1335.16073544421	1554.43892908112	-0.21938	0.019567	0.33505	FALSE
ENSG00000048052	49.5249307008601	58.1220879400738	-0.23093	0.50613	1	FALSE
ENSG00000048140	2168.68944671847	2093.82063129706	0.050686	0.54904	1	FALSE
ENSG00000048162	790.908949518392	644.923072730566	0.29438	0.022091	0.35644	FALSE
ENSG00000048342	788.201789235683	659.143231578947	0.25797	0.032718	0.42167	FALSE
ENSG00000048392	1971.81540389154	2799.77779925394	-0.50579	2.9994e-09	5.1702e-06	TRUE
ENSG00000048405	1037.65285776597	1185.95517315795	-0.19273	0.067536	0.58484	FALSE
ENSG00000048462	2.41814994859439	2.43341375927706	-0.0090779	1	1	FALSE
ENSG00000048471	910.805400303173	850.916642047927	0.098125	0.40259	1	FALSE
ENSG00000048540	292.616727475739	249.908531331049	0.22761	0.19128	0.87703	FALSE
ENSG00000048544	3118.53852096586	3384.1581859966	-0.11793	0.1971	0.88834	FALSE
ENSG00000048545	1.06075690161031	0.967742446555284	0.1324	1	1	FALSE
ENSG00000048649	2782.74208605305	3357.65881462239	-0.27095	0.0016235	0.084266	FALSE
ENSG00000048707	2428.93167577525	2463.0362949925	-0.020116	0.82837	1	FALSE
ENSG00000048740	177.206199215893	202.747812035222	-0.19426	0.46606	1	FALSE
ENSG00000048828	8645.9900387756	8785.12713319096	-0.023032	0.73617	1	FALSE
ENSG00000048991	2659.63241063759	2800.2129024132	-0.07431	0.34436	1	FALSE
ENSG00000049089	157.01186403259	208.890915692745	-0.41188	0.037691	0.45134	FALSE
ENSG00000049130	251.410951071939	267.605889954839	-0.090062	0.67269	1	FALSE
ENSG00000049167	363.398678128813	422.043573734988	-0.21584	0.14409	0.79835	FALSE
ENSG00000049192	46.3220908518614	35.248972686693	0.39412	0.32015	1	FALSE
ENSG00000049239	1553.45885379718	1720.39017392185	-0.14725	0.12905	0.76345	FALSE
ENSG00000049245	1428.0080293296	1642.97145510389	-0.2023	0.085706	0.64413	FALSE
ENSG00000049246	1444.70206972967	1434.4968061098	0.010227	0.9505	1	FALSE
ENSG00000049247	0	0	NA	NA	NA	NA
ENSG00000049249	0.359649024591524	1.4461992652964	-2.0076	0.61257	1	FALSE
ENSG00000049283	288.49314213224	220.356293415079	0.3887	0.17498	0.84805	FALSE
ENSG00000049323	39.6138640383785	43.3508673046142	-0.13006	0.76472	1	FALSE
ENSG00000049449	19.1376720948437	23.1542885714372	-0.27486	0.70356	1	FALSE
ENSG00000049540	12.6679121494649	10.812249180114	0.22851	0.82378	1	FALSE
ENSG00000049541	1289.56372400603	1129.80123474628	0.19081	0.063489	0.57052	FALSE
ENSG00000049618	3595.1723655338	3464.12528635728	0.05357	0.51167	1	FALSE
ENSG00000049656	14925.8472718523	14125.5754122678	0.079503	0.17325	0.84425	FALSE
ENSG00000049759	6527.42533864746	6620.77839870575	-0.020487	0.75428	1	FALSE
ENSG00000049768	5.97825985018109	3.68066003517894	0.69976	0.58418	1	FALSE
ENSG00000049769	17.8596398898827	22.9859142704316	-0.36405	0.53424	1	FALSE
ENSG00000049860	2238.39946432037	2697.30372293655	-0.26905	0.015097	0.29438	FALSE
ENSG00000049883	748.865834407869	693.859724064922	0.11006	0.39305	1	FALSE
ENSG00000050030	0	0	NA	NA	NA	NA
ENSG00000050130	1862.95479855009	2114.3177364702	-0.1826	0.066528	0.58087	FALSE
ENSG00000050165	2.03516846579665	0.86771955917784	1.2298	0.6663	1	FALSE
ENSG00000050327	354.216828640835	235.849808959856	0.58676	0.024601	0.37027	FALSE
ENSG00000050344	1907.85760921206	2021.4487580612	-0.083436	0.3376	1	FALSE
ENSG00000050393	6084.67904523137	6558.94970421111	-0.10828	0.10268	0.69936	FALSE
ENSG00000050405	1207.12585624291	1319.10572288572	-0.12798	0.19622	0.88731	FALSE
ENSG00000050426	1076.60004750909	1086.19649387663	-0.012803	0.91028	1	FALSE
ENSG00000050438	438.18489083613	484.680184224949	-0.14549	0.29221	0.98059	FALSE
ENSG00000050555	3023.85474037737	2620.14056455596	0.20674	0.010328	0.24179	FALSE
ENSG00000050628	28.8481101008738	21.2217441604677	0.44293	0.3587	1	FALSE
ENSG00000050730	0	0	NA	NA	NA	NA
ENSG00000050748	2061.85753929506	2192.19085286607	-0.088429	0.27957	0.97289	FALSE
ENSG00000050767	0.336316566385309	0	Inf	0.94643	1	FALSE
ENSG00000050820	3042.1487178478	2499.09675974347	0.28368	0.00051876	0.041338	TRUE
ENSG00000051009	2162.61625514206	1959.55482660791	0.14225	0.10921	0.71796	FALSE
ENSG00000051108	1315.6733061603	1365.32304046367	-0.053441	0.61285	1	FALSE
ENSG00000051128	2.42935562535776	2.58064652414742	-0.087159	1	1	FALSE
ENSG00000051180	896.710797416107	768.083453404079	0.22338	0.055316	0.53505	FALSE
ENSG00000051341	1929.91764499958	1720.76441607842	0.16549	0.078043	0.62099	FALSE
ENSG00000051382	746.410853010243	988.973201639215	-0.40596	0.00033645	0.032504	TRUE
ENSG00000051523	4949.00316070025	4584.08872843088	0.1105	0.51187	1	FALSE
ENSG00000051596	1429.17195555737	1302.65237060494	0.13373	0.33389	1	FALSE
ENSG00000051620	1679.44549383157	1504.73734276974	0.15847	0.10023	0.69052	FALSE
ENSG00000051825	4903.12440149949	5784.66415662104	-0.23853	0.0048719	0.15873	FALSE
ENSG00000052126	1564.76619192784	1935.22496053276	-0.30655	0.00082359	0.054935	FALSE
ENSG00000052344	209.124932648397	235.857697286788	-0.17355	0.49475	1	FALSE
ENSG00000052723	2578.19447789511	3093.52382086717	-0.26289	0.0032845	0.12849	FALSE
ENSG00000052749	1109.04862256416	937.992357206882	0.24167	0.042695	0.4774	FALSE
ENSG00000052795	2982.88658936899	2981.87833460688	0.00048773	0.98368	1	FALSE
ENSG00000052802	5165.47290728862	6986.25634618996	-0.43562	6.8212e-07	0.00045574	TRUE
ENSG00000052841	5621.44105785643	5954.2182333493	-0.082972	0.21745	0.91529	FALSE
ENSG00000052850	0	1.93548489311057	-Inf	0.42591	1	FALSE
ENSG00000053108	517.833969212856	475.12420143551	0.12418	0.34663	1	FALSE
ENSG00000053254	1353.10056546573	1668.06071074856	-0.3019	0.0051646	0.16567	FALSE
ENSG00000053328	0	0	NA	NA	NA	NA
ENSG00000053371	4482.7816805115	4150.03898699298	0.11127	0.18139	0.85788	FALSE
ENSG00000053372	3155.52082766996	2962.18894426335	0.091214	0.2567	0.95524	FALSE
ENSG00000053438	53.3325472014636	50.6398026938426	0.074744	0.80471	1	FALSE
ENSG00000053501	230.057854630735	178.592738926229	0.36532	0.10879	0.71664	FALSE
ENSG00000053524	517.255031359673	536.260091159098	-0.052057	0.70155	1	FALSE
ENSG00000053702	46.3672122430087	46.9660378240549	-0.018513	1	1	FALSE
ENSG00000053747	2188.65987747293	2206.89393813987	-0.01197	0.91236	1	FALSE
ENSG00000053770	3163.03976694358	3501.41060147871	-0.14662	0.17479	0.84748	FALSE
ENSG00000053900	2255.27631480861	2529.91054843006	-0.16578	0.04656	0.49849	FALSE
ENSG00000053918	0	0	NA	NA	NA	NA
ENSG00000054116	1700.72192990184	1640.93535207785	0.051629	0.5909	1	FALSE
ENSG00000054118	6466.1548053945	6649.00379981824	-0.04023	0.53073	1	FALSE
ENSG00000054148	1839.0129960906	1695.88287442844	0.1169	0.44668	1	FALSE
ENSG00000054179	518.823636319286	455.594025493325	0.1875	0.1658	0.83297	FALSE
ENSG00000054219	0	0.57847970611856	-Inf	0.68996	1	FALSE
ENSG00000054267	2086.89526958129	2440.5861819373	-0.22587	0.0083233	0.21612	FALSE
ENSG00000054277	116.309219453057	100.719504943632	0.20762	0.38445	1	FALSE
ENSG00000054282	443.462366545784	536.106122894706	-0.27371	0.044251	0.48633	FALSE
ENSG00000054356	564.813759154336	522.91140422885	0.11121	0.44702	1	FALSE
ENSG00000054392	405.485329394947	342.335493452488	0.24424	0.095018	0.67243	FALSE
ENSG00000054523	6427.737319405	6719.89235135643	-0.064127	0.34024	1	FALSE
ENSG00000054598	297.471754307737	260.877072972577	0.18938	0.25269	0.9481	FALSE
ENSG00000054611	777.543973200263	801.31315042482	-0.043442	0.72485	1	FALSE
ENSG00000054654	7488.21136702749	7493.60263295876	-0.0010383	0.97702	1	FALSE
ENSG00000054690	788.712766054487	760.116491921595	0.053279	0.67354	1	FALSE
ENSG00000054793	1627.5628379829	1499.25497507282	0.11847	0.19721	0.88836	FALSE
ENSG00000054796	0	0	NA	NA	NA	NA
ENSG00000054803	0	0	NA	NA	NA	NA
ENSG00000054938	3.11319443489174	0.611820668577708	2.3472	0.26036	0.95852	FALSE
ENSG00000054965	4697.55914641207	4993.56096858738	-0.088158	0.22316	0.91772	FALSE
ENSG00000054967	741.647720958744	637.901181875383	0.2174	0.071779	0.6006	FALSE
ENSG00000054983	2238.18512980406	2332.24059450715	-0.059387	0.48046	1	FALSE
ENSG00000055044	2847.18794275091	2681.36989941519	0.086567	0.30768	0.99173	FALSE
ENSG00000055070	3548.20578584473	3220.10292107674	0.13998	0.32267	1	FALSE
ENSG00000055118	3182.63028634555	2699.61257441142	0.23747	0.0035385	0.13368	FALSE
ENSG00000055130	1491.90042376334	1662.76651470491	-0.15643	0.11611	0.73712	FALSE
ENSG00000055147	584.967288180321	637.579495176874	-0.12425	0.31102	0.99523	FALSE
ENSG00000055163	2569.28331280635	2595.14487413103	-0.014449	0.8105	1	FALSE
ENSG00000055208	3485.29204542039	4057.34420670367	-0.21926	0.015888	0.30245	FALSE
ENSG00000055211	787.44528589618	893.086664093011	-0.18162	0.18258	0.85975	FALSE
ENSG00000055332	3222.201270227	3612.60968118851	-0.16499	0.03257	0.42112	FALSE
ENSG00000055483	3804.12736858399	3394.05137169015	0.16456	0.030447	0.4075	FALSE
ENSG00000055609	4485.13695166129	4723.14189856763	-0.074595	0.30055	0.98277	FALSE
ENSG00000055732	1177.53778713362	1209.67069454058	-0.038841	0.6927	1	FALSE
ENSG00000055813	1.05561461556836	0	Inf	0.41035	1	FALSE
ENSG00000055917	4553.06132889227	5359.27636968498	-0.2352	0.0073015	0.20138	FALSE
ENSG00000055950	415.059780806949	362.923581118161	0.19365	0.1902	0.87573	FALSE
ENSG00000055955	5.08535002147064	4.13247180921288	0.29934	0.84652	1	FALSE
ENSG00000055957	16.637099306094	14.4887763239719	0.19947	0.78863	1	FALSE
ENSG00000056050	615.049877672671	663.156507324816	-0.10865	0.39525	1	FALSE
ENSG00000056097	7179.81665039291	7836.41877936947	-0.12625	0.096257	0.67738	FALSE
ENSG00000056277	490.631775835232	504.610829172354	-0.04053	0.7664	1	FALSE
ENSG00000056291	11.9098547839498	12.9995000725036	-0.1263	0.9072	1	FALSE
ENSG00000056487	1.05561461556836	1.81185706698666	-0.77939	0.78678	1	FALSE
ENSG00000056558	40.9922105715652	69.1764667195738	-0.75493	0.02355	0.36311	FALSE
ENSG00000056586	1998.29345127441	2179.77138016642	-0.12541	0.14379	0.79748	FALSE
ENSG00000056736	4882.43262796108	5725.38924100147	-0.22977	0.00097893	0.061775	FALSE
ENSG00000056972	265.741284671691	251.402040097658	0.080026	0.65753	1	FALSE
ENSG00000056998	0	0.28923985305928	-Inf	1	1	FALSE
ENSG00000057019	1237.37638896685	1263.42809472454	-0.030059	0.77521	1	FALSE
ENSG00000057149	0	0.664633678462234	-Inf	0.70285	1	FALSE
ENSG00000057252	4385.62300593498	5318.24144768898	-0.27817	0.00010556	0.015484	TRUE
ENSG00000057294	990.484709975565	995.702435658957	-0.00758	0.91019	1	FALSE
ENSG00000057468	1.69885189941134	2.31391882447424	-0.44578	0.8901	1	FALSE
ENSG00000057593	1.05561461556836	2.15804282125155	-1.0316	0.67262	1	FALSE
ENSG00000057608	11406.2510126352	11784.2821406659	-0.047039	0.51445	1	FALSE
ENSG00000057657	13.6502293137316	18.212413721503	-0.416	0.53088	1	FALSE
ENSG00000057663	1234.63686265215	1422.17590825461	-0.20401	0.087191	0.64864	FALSE
ENSG00000057704	939.057449746863	949.517347136617	-0.015981	0.87672	1	FALSE
ENSG00000057757	2632.53504305913	2637.99111183721	-0.002987	0.99636	1	FALSE
ENSG00000057935	1185.59646420896	1128.72570116952	0.070918	0.49309	1	FALSE
ENSG00000058056	1920.8877457264	2164.49978638368	-0.17226	0.045057	0.48973	FALSE
ENSG00000058063	4657.79468336678	5411.01139579285	-0.21625	0.0022985	0.10298	FALSE
ENSG00000058085	3874.75999446734	3656.42507635478	0.083673	0.28964	0.97956	FALSE
ENSG00000058091	709.370602238093	698.201600216892	0.022896	0.87864	1	FALSE
ENSG00000058262	15023.8177412326	14208.9170664481	0.080455	0.17207	0.84237	FALSE
ENSG00000058272	4168.15083487561	5092.11271630491	-0.28886	0.0053836	0.17013	FALSE
ENSG00000058335	0	0	NA	NA	NA	NA
ENSG00000058404	200.573790425513	114.712598593496	0.80611	0.0060369	0.18023	FALSE
ENSG00000058453	415.280978607569	340.150389128338	0.28792	0.055291	0.53495	FALSE
ENSG00000058600	1663.36069760637	1541.76492810813	0.10952	0.23563	0.93091	FALSE
ENSG00000058668	472.803459661577	486.011537528774	-0.03975	0.75618	1	FALSE
ENSG00000058673	6.30337073980303	3.55399210309432	0.82668	0.45377	1	FALSE
ENSG00000058729	145.578320564263	139.225540801067	0.064372	0.79573	1	FALSE
ENSG00000058799	814.400711962837	954.002600994027	-0.22825	0.041689	0.47203	FALSE
ENSG00000058804	5901.54110929302	6129.51126711901	-0.05468	0.60233	1	FALSE
ENSG00000058866	538.408248933223	388.765851303995	0.4698	0.00084469	0.056001	FALSE
ENSG00000059122	1305.30546551135	1202.59722458454	0.11823	0.34881	1	FALSE
ENSG00000059145	1415.91111990604	1160.92139085626	0.28646	0.0036153	0.13486	FALSE
ENSG00000059377	60.7293707684876	40.8400424351655	0.57241	0.15989	0.82704	FALSE
ENSG00000059378	1786.37339432343	1884.49745504125	-0.077146	0.39477	1	FALSE
ENSG00000059573	1072.63520274491	939.419782370779	0.19132	0.080384	0.62855	FALSE
ENSG00000059588	2278.55327273677	2317.52308407524	-0.024466	0.74365	1	FALSE
ENSG00000059691	1120.83240372228	1054.75137463014	0.087668	0.41416	1	FALSE
ENSG00000059728	545.241666058403	581.753978383942	-0.093513	0.54092	1	FALSE
ENSG00000059758	1835.00971153413	2237.01939050351	-0.28579	0.0011023	0.066257	FALSE
ENSG00000059769	404.871830591796	440.819049422254	-0.12272	0.37226	1	FALSE
ENSG00000059804	0	0	NA	NA	NA	NA
ENSG00000059915	424.901234436847	339.164267419718	0.32514	0.028845	0.39644	FALSE
ENSG00000060069	863.282720721821	778.66026832327	0.14884	0.18457	0.86331	FALSE
ENSG00000060138	1257.94440892821	1567.7024720049	-0.31758	0.0012637	0.072498	FALSE
ENSG00000060140	335.867981969817	310.010950262935	0.11558	0.49374	1	FALSE
ENSG00000060237	8039.50521141835	8601.79103914166	-0.09753	0.12659	0.7589	FALSE
ENSG00000060303	0	0	NA	NA	NA	NA
ENSG00000060339	4986.68419291435	5391.44612947646	-0.11259	0.24894	0.942	FALSE
ENSG00000060491	798.245882809874	741.293350316875	0.10679	0.36982	1	FALSE
ENSG00000060558	0	0.996950517693351	-Inf	0.57993	1	FALSE
ENSG00000060566	3.18833409555234	0.332316839231117	3.2622	0.3314	1	FALSE
ENSG00000060642	698.06704873574	747.077371427072	-0.097892	0.42193	1	FALSE
ENSG00000060656	11.6556623736259	14.8518710992313	-0.34961	0.5807	1	FALSE
ENSG00000060688	1902.38143887038	1677.82822340943	0.18121	0.045231	0.49056	FALSE
ENSG00000060709	3168.66820494825	3173.74648224451	-0.0023103	0.97363	1	FALSE
ENSG00000060718	0	0.28923985305928	-Inf	1	1	FALSE
ENSG00000060749	50.0267153681417	52.7927194622323	-0.07764	0.82347	1	FALSE
ENSG00000060762	823.995970597558	1017.73574681201	-0.30465	0.0061082	0.18139	FALSE
ENSG00000060971	897.148775467703	866.260856843846	0.050546	0.66656	1	FALSE
ENSG00000060982	1236.93853212634	1326.23546491316	-0.10056	0.45192	1	FALSE
ENSG00000061273	845.82440490751	708.159461051994	0.25628	0.025229	0.37426	FALSE
ENSG00000061337	1.34526626554124	0.28923985305928	2.2176	0.62796	1	FALSE
ENSG00000061455	83.8798329382405	81.3453832127398	0.044264	0.93854	1	FALSE
ENSG00000061492	0	0	NA	NA	NA	NA
ENSG00000061656	108.857526685446	157.205859818356	-0.53021	0.018572	0.32632	FALSE
ENSG00000061676	10055.5345622988	11349.5129146886	-0.17464	0.0049277	0.15971	FALSE
ENSG00000061794	6079.85480759035	6551.54816713439	-0.1078	0.21561	0.91407	FALSE
ENSG00000061918	372.372872754667	397.442430610654	-0.093998	0.52568	1	FALSE
ENSG00000061936	3481.85794448818	3372.32969072157	0.046112	0.53258	1	FALSE
ENSG00000061938	1603.56676997931	1553.96639049127	0.045329	0.71816	1	FALSE
ENSG00000061987	2493.76818776574	2707.79175947613	-0.11879	0.15032	0.81241	FALSE
ENSG00000062038	0	0.332316839231117	-Inf	1	1	FALSE
ENSG00000062096	0	0	NA	NA	NA	NA
ENSG00000062194	3060.41860270166	3543.27898865272	-0.21136	0.061772	0.56401	FALSE
ENSG00000062282	1522.19747905993	1554.19433492054	-0.030011	0.77179	1	FALSE
ENSG00000062370	278.201284985209	293.240919749779	-0.075957	0.66976	1	FALSE
ENSG00000062485	11407.292853942	10862.9706276484	0.070538	0.25708	0.95531	FALSE
ENSG00000062524	813.728699013253	672.773984785684	0.27443	0.058576	0.54803	FALSE
ENSG00000062582	7.64165250994337	3.59037317151418	1.0898	0.3232	1	FALSE
ENSG00000062598	1079.57144053853	1255.86834082346	-0.21823	0.035072	0.43613	FALSE
ENSG00000062650	1642.96126624335	1744.07171817591	-0.086161	0.43737	1	FALSE
ENSG00000062716	4659.75653156628	5451.27749182658	-0.22634	0.0031197	0.1243	FALSE
ENSG00000062725	3501.11825884424	4176.97749421467	-0.25464	0.00080411	0.053966	FALSE
ENSG00000062822	1728.01689521698	1414.18144469481	0.28915	0.02773	0.38902	FALSE
ENSG00000063015	1949.38723053164	1743.02475534559	0.16143	0.19202	0.87884	FALSE
ENSG00000063046	10627.4733115146	11107.6716115516	-0.063758	0.29744	0.98188	FALSE
ENSG00000063127	0.359649024591524	0	Inf	0.95001	1	FALSE
ENSG00000063169	806.021953336182	671.879125139356	0.26262	0.074806	0.61081	FALSE
ENSG00000063176	348.697030328477	273.934950184876	0.34814	0.058348	0.54694	FALSE
ENSG00000063177	8904.54607668458	7346.01616409434	0.27758	0.00016249	0.019783	TRUE
ENSG00000063180	247.356467050777	226.883811592067	0.12464	0.48409	1	FALSE
ENSG00000063241	764.788702793629	776.735334986631	-0.022362	0.84603	1	FALSE
ENSG00000063244	6755.71422029332	5553.50524695	0.28271	0.0029781	0.12064	FALSE
ENSG00000063245	2386.48955663794	2121.77154577928	0.16962	0.18226	0.85962	FALSE
ENSG00000063322	1729.15591662032	1719.8323988334	0.0078	0.9168	1	FALSE
ENSG00000063438	45.141285924596	34.9413535715687	0.36951	0.31906	1	FALSE
ENSG00000063515	0	0	NA	NA	NA	NA
ENSG00000063587	0	0	NA	NA	NA	NA
ENSG00000063601	1335.71034421114	1256.42977288228	0.088277	0.4046	1	FALSE
ENSG00000063660	1181.95039107458	1025.18661737681	0.20528	0.045577	0.49215	FALSE
ENSG00000063761	441.584589264921	442.904330106666	-0.0043053	0.99014	1	FALSE
ENSG00000063854	839.453501423033	822.243230332098	0.029885	0.76134	1	FALSE
ENSG00000063978	3965.10873524635	4005.29696947273	-0.014549	0.81367	1	FALSE
ENSG00000064012	2014.36975503209	2208.03402811288	-0.13243	0.12299	0.75191	FALSE
ENSG00000064042	9905.7845587909	11565.7129901498	-0.22351	0.0086182	0.22013	FALSE
ENSG00000064102	932.2455668182	1032.91512611127	-0.14794	0.16686	0.8336	FALSE
ENSG00000064115	5094.32554935417	4925.52606573784	0.048613	0.52237	1	FALSE
ENSG00000064195	0	0.322580815518428	-Inf	1	1	FALSE
ENSG00000064199	0	0	NA	NA	NA	NA
ENSG00000064201	0	0	NA	NA	NA	NA
ENSG00000064205	3.47982795488417	1.6518481724429	1.0749	0.50155	1	FALSE
ENSG00000064218	0	0	NA	NA	NA	NA
ENSG00000064225	245.634215930491	275.419616465493	-0.16512	0.35881	1	FALSE
ENSG00000064270	460.295975642781	493.179408118309	-0.099551	0.49455	1	FALSE
ENSG00000064300	0.353585633870102	2.24419679359523	-2.6661	0.33936	1	FALSE
ENSG00000064309	692.279602969903	671.78480500819	0.043356	0.72783	1	FALSE
ENSG00000064313	2881.88930210067	3147.06377179224	-0.12699	0.10607	0.70853	FALSE
ENSG00000064393	3577.1214393222	3132.79534986277	0.19135	0.015069	0.29429	FALSE
ENSG00000064419	2574.16880061804	2486.26878800872	0.050124	0.52433	1	FALSE
ENSG00000064489	1.71612096689613	0.322580815518428	2.4114	0.42884	1	FALSE
ENSG00000064490	576.996729651699	458.957946095497	0.3302	0.012899	0.27219	FALSE
ENSG00000064545	699.891961946733	633.893829172933	0.14289	0.33381	1	FALSE
ENSG00000064547	36.2943618983487	25.0604657695901	0.53433	0.20462	0.89977	FALSE
ENSG00000064601	4515.08141969211	4314.47173012749	0.065568	0.36435	1	FALSE
ENSG00000064607	3497.86587557965	3467.99078914005	0.012375	0.86464	1	FALSE
ENSG00000064651	2389.55550165756	2780.89981681641	-0.21881	0.014998	0.29387	FALSE
ENSG00000064652	518.155096999666	501.119367560655	0.04823	0.71626	1	FALSE
ENSG00000064655	0	0	NA	NA	NA	NA
ENSG00000064666	1130.08699500364	1002.03022373698	0.17351	0.1513	0.8142	FALSE
ENSG00000064687	1759.11681000854	1782.78574759779	-0.019282	0.8838	1	FALSE
ENSG00000064692	1270.81462902213	1414.86992579737	-0.15492	0.20301	0.89659	FALSE
ENSG00000064703	1247.1332182576	1255.09585347537	-0.009182	0.9213	1	FALSE
ENSG00000064726	5022.77834828883	5983.07795805379	-0.2524	0.014678	0.29168	FALSE
ENSG00000064763	4605.43902733499	4894.61415748726	-0.087856	0.40383	1	FALSE
ENSG00000064787	2.4993529999764	1.4461992652964	0.78929	0.79857	1	FALSE
ENSG00000064835	1.07894707377457	0	Inf	0.53019	1	FALSE
ENSG00000064886	17.1467039155149	21.3161639154536	-0.31402	0.69071	1	FALSE
ENSG00000064932	3880.05836068908	3767.46635012437	0.042484	0.63478	1	FALSE
ENSG00000064933	1492.23229562146	1534.90652490978	-0.040679	0.72154	1	FALSE
ENSG00000064961	2140.13874144704	2015.56139554649	0.086523	0.3265	1	FALSE
ENSG00000064989	9.82802140174068	3.88217605100435	1.34	0.14193	0.79298	FALSE
ENSG00000064995	1482.67900848442	1435.50083000095	0.046652	0.65979	1	FALSE
ENSG00000064999	4562.75444535745	4081.16457833528	0.16092	0.027455	0.38719	FALSE
ENSG00000065000	9786.39284972479	9374.96333565725	0.061964	0.2983	0.98188	FALSE
ENSG00000065029	2694.45670632669	2387.06125333396	0.17476	0.12273	0.75129	FALSE
ENSG00000065054	1122.96318694044	1009.28943555235	0.15397	0.32894	1	FALSE
ENSG00000065057	615.234362997945	526.294480044077	0.22527	0.077055	0.61849	FALSE
ENSG00000065060	5534.27555046602	5618.39952157666	-0.021765	0.79382	1	FALSE
ENSG00000065135	3642.51420852427	3924.08028009693	-0.10742	0.15184	0.81535	FALSE
ENSG00000065150	10222.4934201273	10410.8920768299	-0.026347	0.71854	1	FALSE
ENSG00000065154	5045.61227098223	6361.00032388452	-0.33422	1.791e-06	0.00093019	TRUE
ENSG00000065183	2417.38629080284	2326.56184300058	0.055248	0.5258	1	FALSE
ENSG00000065243	3683.32344174268	4433.08206461438	-0.2673	0.00074572	0.051417	FALSE
ENSG00000065268	1006.56984435773	843.309834858562	0.25531	0.028469	0.39458	FALSE
ENSG00000065308	3144.6172032188	3321.21212973431	-0.078825	0.31566	1	FALSE
ENSG00000065320	10.4661163995417	9.39829809191641	0.15525	0.87963	1	FALSE
ENSG00000065325	0	0	NA	NA	NA	NA
ENSG00000065328	2018.38829707548	1699.25186162072	0.2483	0.010221	0.24031	FALSE
ENSG00000065357	138.718893324779	157.052546841564	-0.17908	0.41099	1	FALSE
ENSG00000065361	9842.29939858542	10450.6338920313	-0.086523	0.1762	0.84932	FALSE
ENSG00000065371	0.707171267740203	0	Inf	0.64004	1	FALSE
ENSG00000065413	137.034931520849	118.656131268918	0.20776	0.38324	1	FALSE
ENSG00000065427	4067.76916659513	4064.0291126248	0.0013271	0.95793	1	FALSE
ENSG00000065457	1604.94304069938	1706.68659853623	-0.088676	0.34622	1	FALSE
ENSG00000065485	865.904055771878	757.641769709387	0.19269	0.1369	0.78083	FALSE
ENSG00000065491	1136.53280846475	1111.14732139852	0.032589	0.75403	1	FALSE
ENSG00000065518	3363.81318795017	3167.04077515855	0.086962	0.27744	0.97289	FALSE
ENSG00000065526	8446.67941508807	8468.40551119294	-0.0037061	0.95216	1	FALSE
ENSG00000065534	357.042347160451	328.757296463314	0.11907	0.45614	1	FALSE
ENSG00000065548	3838.16365384957	4278.51195375983	-0.15669	0.076155	0.61538	FALSE
ENSG00000065559	1236.91700632435	1507.47682432145	-0.28539	0.020808	0.34646	FALSE
ENSG00000065600	741.493477429884	719.152800620737	0.044136	0.72458	1	FALSE
ENSG00000065609	114.129622030507	165.949398881823	-0.54007	0.015779	0.30185	FALSE
ENSG00000065613	1293.79368091135	1639.67552584326	-0.3418	0.00041346	0.036124	TRUE
ENSG00000065615	1244.58497378981	1282.75476890711	-0.043581	0.70597	1	FALSE
ENSG00000065618	0.353585633870102	3.57346415051969	-3.3372	0.13927	0.78582	FALSE
ENSG00000065621	490.508275312284	380.79131890824	0.36528	0.018975	0.33026	FALSE
ENSG00000065665	641.928332370056	598.776729055437	0.10039	0.42326	1	FALSE
ENSG00000065675	0	0	NA	NA	NA	NA
ENSG00000065717	0	0	NA	NA	NA	NA
ENSG00000065802	2729.51304241498	2566.30608747981	0.08895	0.26519	0.96199	FALSE
ENSG00000065809	679.095511110049	714.804388216884	-0.073934	0.52409	1	FALSE
ENSG00000065833	3046.46294609094	3102.34841120685	-0.026226	0.76451	1	FALSE
ENSG00000065882	7200.27728363531	7064.95576791494	0.027372	0.72276	1	FALSE
ENSG00000065883	2750.33093968401	2754.51199027015	-0.0021915	0.99925	1	FALSE
ENSG00000065911	5162.20897221968	5471.22671278632	-0.083876	0.23038	0.9272	FALSE
ENSG00000065923	747.331393741938	748.254956293433	-0.0017818	0.9842	1	FALSE
ENSG00000065970	6.76149188326137	8.80034633837247	-0.38022	0.67442	1	FALSE
ENSG00000065978	30218.9703576239	26087.048290182	0.21212	0.021652	0.3521	FALSE
ENSG00000065989	5.4846794670737	5.43557120095999	0.012976	1	1	FALSE
ENSG00000066027	2941.05647603826	3977.2619844677	-0.43544	2.0662e-08	2.7299e-05	TRUE
ENSG00000066032	0	1.32926735692447	-Inf	0.50988	1	FALSE
ENSG00000066044	3529.48868318271	3275.40380565462	0.10779	0.16733	0.83449	FALSE
ENSG00000066056	2.11637151717866	0.987214493980662	1.1002	0.64887	1	FALSE
ENSG00000066084	1846.79388095401	1778.54065555888	0.054329	0.56236	1	FALSE
ENSG00000066117	3077.66124105512	2917.12680151956	0.077286	0.3504	1	FALSE
ENSG00000066135	1117.27937013116	1090.25314548013	0.035327	0.73252	1	FALSE
ENSG00000066136	1639.17806398959	1638.92068696204	0.00022654	1	1	FALSE
ENSG00000066185	7.90375052034756	15.755971726829	-0.99529	0.30955	0.99391	FALSE
ENSG00000066230	26.5377957385507	33.5653534166811	-0.33892	0.44958	1	FALSE
ENSG00000066248	0	1.32926735692447	-Inf	0.50988	1	FALSE
ENSG00000066279	4754.11600494728	5834.55929261634	-0.29545	0.0080844	0.21248	FALSE
ENSG00000066294	0	0	NA	NA	NA	NA
ENSG00000066322	1954.42042245554	2075.46487945189	-0.086694	0.33994	1	FALSE
ENSG00000066336	0.353585633870102	0.654897654749545	-0.88921	1	1	FALSE
ENSG00000066379	273.658772261415	208.805417008002	0.39022	0.064184	0.5737	FALSE
ENSG00000066382	0	0	NA	NA	NA	NA
ENSG00000066405	84.6074209295388	108.461921595604	-0.35833	0.16538	0.8326	FALSE
ENSG00000066422	1467.24855514141	1634.2760404952	-0.15554	0.089763	0.65621	FALSE
ENSG00000066427	1110.14201702324	1223.41126670045	-0.14017	0.16969	0.83823	FALSE
ENSG00000066455	3107.36096382592	3482.03359814915	-0.16424	0.055129	0.53449	FALSE
ENSG00000066468	1187.6369273814	1101.93372992525	0.10806	0.29503	0.98188	FALSE
ENSG00000066557	1526.59129167199	1647.46199525932	-0.10993	0.42417	1	FALSE
ENSG00000066583	2466.97118693644	2610.15665450099	-0.081396	0.33509	1	FALSE
ENSG00000066629	0	0	NA	NA	NA	NA
ENSG00000066651	633.098829831903	582.856278248093	0.11929	0.38034	1	FALSE
ENSG00000066654	1714.6024240369	1871.44384992586	-0.12628	0.15946	0.82704	FALSE
ENSG00000066697	510.391963649141	467.7270379976	0.12594	0.38008	1	FALSE
ENSG00000066735	0	1.66158419615559	-Inf	0.46226	1	FALSE
ENSG00000066739	1668.27543513468	2140.34469531177	-0.35949	0.0012191	0.070669	FALSE
ENSG00000066777	8170.76163248224	9214.02923444362	-0.17336	0.006483	0.18773	FALSE
ENSG00000066813	0	0	NA	NA	NA	NA
ENSG00000066827	1130.26962985621	958.454176015038	0.23789	0.026663	0.38267	FALSE
ENSG00000066855	3455.80268427111	3711.26251988326	-0.10289	0.17535	0.84817	FALSE
ENSG00000066923	206.649150185178	184.623221774772	0.1626	0.40259	1	FALSE
ENSG00000066926	6844.54485631731	6249.11600724029	0.1313	0.056426	0.53976	FALSE
ENSG00000066933	1022.04446467146	1296.23362241273	-0.34287	0.00080012	0.053808	FALSE
ENSG00000067048	0	0	NA	NA	NA	NA
ENSG00000067057	5382.25013815255	5048.44755326912	0.09237	0.34754	1	FALSE
ENSG00000067064	2744.68112424706	3530.3394734288	-0.36317	3.7452e-06	0.0014778	TRUE
ENSG00000067066	690.161109454544	979.183198443819	-0.50465	0.00031158	0.031399	TRUE
ENSG00000067082	1049.65560793591	1175.50126957666	-0.16336	0.11858	0.74482	FALSE
ENSG00000067113	618.544844302335	652.354193416054	-0.076777	0.53575	1	FALSE
ENSG00000067141	5.87280323591339	3.00215744168293	0.96805	0.47268	1	FALSE
ENSG00000067167	11180.6242927743	13565.0127130243	-0.27889	0.0057377	0.17485	FALSE
ENSG00000067177	353.887715753129	371.185346004326	-0.068848	0.64017	1	FALSE
ENSG00000067182	864.930266628277	897.465579098369	-0.053273	0.66959	1	FALSE
ENSG00000067191	274.837198216677	244.018446124035	0.17159	0.30727	0.99156	FALSE
ENSG00000067208	975.843209424595	1207.51692265766	-0.30732	0.0036743	0.13591	FALSE
ENSG00000067221	846.217969646485	867.088777772933	-0.03515	0.81396	1	FALSE
ENSG00000067225	48759.4111804692	46593.1470903976	0.065563	0.20668	0.90143	FALSE
ENSG00000067248	907.69906299547	1079.81108606759	-0.25049	0.026288	0.37978	FALSE
ENSG00000067334	2603.54039039784	2966.3946948707	-0.18824	0.018497	0.32552	FALSE
ENSG00000067365	523.306137556452	482.779748785488	0.11629	0.38678	1	FALSE
ENSG00000067369	4249.92524921206	4324.2238242885	-0.025004	0.73315	1	FALSE
ENSG00000067445	0	0.28923985305928	-Inf	1	1	FALSE
ENSG00000067533	1598.34559025922	1748.61073862297	-0.12963	0.16443	0.83132	FALSE
ENSG00000067560	16637.1843908179	17367.5060836236	-0.061979	0.26957	0.96831	FALSE
ENSG00000067596	5015.03543697591	4986.53490641769	0.0082222	0.92504	1	FALSE
ENSG00000067601	44.0438499945633	38.4676078445955	0.1953	0.6042	1	FALSE
ENSG00000067606	1501.56276180063	1327.44577387757	0.17781	0.066796	0.58182	FALSE
ENSG00000067646	0	0	NA	NA	NA	NA
ENSG00000067704	9320.67705878428	10205.3561917804	-0.13082	0.093661	0.66836	FALSE
ENSG00000067715	482.249633711352	604.569415022844	-0.32613	0.012259	0.26519	FALSE
ENSG00000067798	0.695965590976833	0.332316839231117	1.0665	0.95124	1	FALSE
ENSG00000067829	1175.85684338015	1118.49622175534	0.072152	0.4739	1	FALSE
ENSG00000067836	547.787614974723	438.604438155507	0.3207	0.082502	0.63503	FALSE
ENSG00000067840	0	0	NA	NA	NA	NA
ENSG00000067842	0	0	NA	NA	NA	NA
ENSG00000067900	4504.6265363903	5423.00895965897	-0.26769	0.0006159	0.04574	TRUE
ENSG00000067955	3369.81981183426	3689.24174487189	-0.13065	0.095741	0.67519	FALSE
ENSG00000067992	1459.18653404172	1716.56083000222	-0.23436	0.012593	0.26898	FALSE
ENSG00000068001	1767.31162609851	1354.30100948508	0.38401	0.0095871	0.2319	FALSE
ENSG00000068024	1111.47360458755	1025.32206717355	0.1164	0.24988	0.94313	FALSE
ENSG00000068028	847.934500007814	692.798355197993	0.29152	0.011362	0.25463	FALSE
ENSG00000068078	10.7781794030413	16.9524909397474	-0.65338	0.40328	1	FALSE
ENSG00000068079	325.029235422231	315.625763576455	0.042355	0.78502	1	FALSE
ENSG00000068097	1520.97669726496	1527.93947239005	-0.0065893	0.95673	1	FALSE
ENSG00000068120	4674.09851342179	4415.3801183981	0.08215	0.25048	0.94385	FALSE
ENSG00000068137	3151.22241902151	2589.2667267435	0.28337	0.030999	0.40903	FALSE
ENSG00000068305	1391.7192858744	1625.42834565304	-0.22395	0.081702	0.63243	FALSE
ENSG00000068308	1702.96530888768	1631.35234678799	0.061981	0.49664	1	FALSE
ENSG00000068323	1173.38388259911	1126.27887453517	0.059111	0.59358	1	FALSE
ENSG00000068354	200.675495858394	227.348598743414	-0.18004	0.33029	1	FALSE
ENSG00000068366	979.218355606407	1112.96754387197	-0.18471	0.081151	0.6304	FALSE
ENSG00000068383	1.72218435761755	3.62371413397333	-1.0732	0.5099	1	FALSE
ENSG00000068394	511.008012740178	471.705481500371	0.11546	0.41365	1	FALSE
ENSG00000068400	1698.66535895136	1597.48330847916	0.088601	0.49601	1	FALSE
ENSG00000068438	816.179204493093	713.432303742766	0.19411	0.10979	0.7188	FALSE
ENSG00000068489	4728.86259733138	5195.96709206698	-0.1359	0.12032	0.74717	FALSE
ENSG00000068615	48.2720731634642	54.1610305378272	-0.16607	0.62502	1	FALSE
ENSG00000068650	10801.6328903066	10919.903947415	-0.015711	0.82671	1	FALSE
ENSG00000068654	3885.76565635123	3476.21871436536	0.16068	0.033757	0.42802	FALSE
ENSG00000068697	4376.32686081372	4516.74138345593	-0.045562	0.52705	1	FALSE
ENSG00000068724	830.25738426016	708.770765638561	0.22824	0.05078	0.51681	FALSE
ENSG00000068745	3482.71325629002	3249.60588344839	0.099947	0.18648	0.86776	FALSE
ENSG00000068781	0	0	NA	NA	NA	NA
ENSG00000068784	405.62564172355	442.95970672227	-0.12703	0.39592	1	FALSE
ENSG00000068796	3525.30032853975	4152.4182368259	-0.23621	0.0068791	0.19346	FALSE
ENSG00000068831	0.353585633870102	1.15695941223712	-1.7102	0.68952	1	FALSE
ENSG00000068878	5101.40299523596	5484.31040386481	-0.10442	0.25266	0.9481	FALSE
ENSG00000068885	1404.16042349037	1623.367979324	-0.20928	0.027151	0.38512	FALSE
ENSG00000068903	1168.99642603592	1180.06481011905	-0.013596	0.92923	1	FALSE
ENSG00000068912	2025.90483261742	2408.14194340672	-0.24935	0.0039607	0.14071	FALSE
ENSG00000068971	649.049258014357	658.957452635216	-0.021857	0.92777	1	FALSE
ENSG00000068976	7.33565289716518	3.16886225397867	1.211	0.25923	0.95715	FALSE
ENSG00000068985	0.353585633870102	0	Inf	0.94912	1	FALSE
ENSG00000069011	997.742158976538	967.582684682463	0.044282	0.70125	1	FALSE
ENSG00000069018	0.695965590976833	2.79907156096733	-2.0079	0.35566	1	FALSE
ENSG00000069020	707.019874323834	775.355973656177	-0.13311	0.38314	1	FALSE
ENSG00000069122	0	0	NA	NA	NA	NA
ENSG00000069188	3309.9094287852	2850.03380371344	0.21581	0.0065845	0.18917	FALSE
ENSG00000069206	0	0.28923985305928	-Inf	1	1	FALSE
ENSG00000069248	2647.05160200887	2848.78244616508	-0.10596	0.17878	0.85429	FALSE
ENSG00000069275	5077.0540417064	5618.5977466673	-0.14622	0.060274	0.55497	FALSE
ENSG00000069329	4321.57287992194	4680.89603661606	-0.11523	0.1669	0.8336	FALSE
ENSG00000069345	2550.01093451179	2619.18040906751	-0.038612	0.63803	1	FALSE
ENSG00000069399	2187.93501500513	2367.27172019916	-0.11366	0.30445	0.98822	FALSE
ENSG00000069424	1826.07162348973	1544.98189627469	0.24115	0.050348	0.51491	FALSE
ENSG00000069431	0.672633132770618	1.32926735692447	-0.98274	0.89145	1	FALSE
ENSG00000069482	0	0	NA	NA	NA	NA
ENSG00000069493	30.484571541653	24.2891132859984	0.32777	0.50401	1	FALSE
ENSG00000069509	136.597080837465	156.320038829003	-0.19458	0.36199	1	FALSE
ENSG00000069535	0	0	NA	NA	NA	NA
ENSG00000069667	1382.18693556568	1799.92900432854	-0.38099	6.0328e-05	0.011691	TRUE
ENSG00000069696	128.863232625529	100.165822585439	0.36345	0.11541	0.73553	FALSE
ENSG00000069702	58.4876815714	80.47216014499	-0.46036	0.12531	0.75705	FALSE
ENSG00000069764	20.1377950892398	13.34971909427	0.5931	0.29857	0.98188	FALSE
ENSG00000069812	114.247418452371	75.9021619349682	0.58995	0.020101	0.33964	FALSE
ENSG00000069849	2945.71650315769	3072.9603745395	-0.061011	0.43681	1	FALSE
ENSG00000069869	734.179350334711	889.364162139267	-0.27664	0.016797	0.31045	FALSE
ENSG00000069943	249.383602548281	243.028608561573	0.03724	0.91313	1	FALSE
ENSG00000069956	2760.48393634382	3163.45896356448	-0.19658	0.033156	0.42418	FALSE
ENSG00000069966	743.471251459606	809.760237635465	-0.12322	0.28719	0.97757	FALSE
ENSG00000069974	398.62549499843	457.228249315123	-0.19788	0.22882	0.92405	FALSE
ENSG00000069998	2097.5507732762	1903.18510726746	0.14029	0.19081	0.87661	FALSE
ENSG00000070010	1101.59228256288	1122.32703707462	-0.026903	0.79732	1	FALSE
ENSG00000070018	2529.14271911715	2460.09654737883	0.039934	0.62492	1	FALSE
ENSG00000070019	996.896258933404	977.700198575256	0.028051	0.83986	1	FALSE
ENSG00000070031	18.397420559458	11.0820169857479	0.73128	0.25478	0.95162	FALSE
ENSG00000070047	2522.75584137997	2154.06563094383	0.22794	0.033933	0.42868	FALSE
ENSG00000070061	1690.4294920445	1595.18550534107	0.083666	0.39575	1	FALSE
ENSG00000070081	3221.12235044302	3695.56149342758	-0.19823	0.11289	0.72866	FALSE
ENSG00000070087	12660.0040378142	12849.2561999281	-0.021407	0.69669	1	FALSE
ENSG00000070159	4316.09595574056	4638.15197785794	-0.10382	0.16007	0.82704	FALSE
ENSG00000070182	2642.97790426388	2588.78247177996	0.029891	0.7119	1	FALSE
ENSG00000070190	49.5107236315076	76.9786701310729	-0.63672	0.044201	0.48594	FALSE
ENSG00000070193	0	0	NA	NA	NA	NA
ENSG00000070214	3943.82240467925	4640.15897551332	-0.23458	0.0025084	0.10767	FALSE
ENSG00000070269	1086.77723083793	1177.45028551086	-0.11561	0.26787	0.9665	FALSE
ENSG00000070366	1118.38395963508	1034.19245603312	0.11291	0.33993	1	FALSE
ENSG00000070367	6283.29914611156	7228.18277055604	-0.20211	0.0061095	0.18139	FALSE
ENSG00000070371	140.243212339984	174.199242173554	-0.31281	0.13341	0.77167	FALSE
ENSG00000070388	0	1.29032326207371	-Inf	0.5084	1	FALSE
ENSG00000070404	50.7790080270293	49.6988049158141	0.031021	0.94196	1	FALSE
ENSG00000070413	3636.26474403893	3589.11532126269	0.018829	0.75172	1	FALSE
ENSG00000070423	1470.09597541053	1303.69782668907	0.1733	0.076139	0.61538	FALSE
ENSG00000070444	1093.17377675255	919.259744371892	0.24998	0.081211	0.63072	FALSE
ENSG00000070476	2020.96094571326	1868.13653735096	0.11344	0.21459	0.91197	FALSE
ENSG00000070495	1305.10415606616	1236.91785495949	0.077415	0.43966	1	FALSE
ENSG00000070501	2184.00978179307	2205.25576021411	-0.013967	0.85616	1	FALSE
ENSG00000070526	36.3770228170547	19.9407794663965	0.86731	0.071626	0.6004	FALSE
ENSG00000070540	1202.34267949564	1518.39370520122	-0.3367	0.00076654	0.052193	FALSE
ENSG00000070601	23.7109528769488	20.8458732555349	0.18579	0.68451	1	FALSE
ENSG00000070610	2615.7544714541	2530.40557773465	0.047858	0.56845	1	FALSE
ENSG00000070614	3619.75282454379	3463.74836051089	0.063557	0.38939	1	FALSE
ENSG00000070669	182.779024519479	202.691681087486	-0.14919	0.55552	1	FALSE
ENSG00000070718	2771.07851584194	2921.75088315361	-0.076386	0.32605	1	FALSE
ENSG00000070729	40.1147276009806	26.205026507864	0.61429	0.13442	0.7745	FALSE
ENSG00000070731	2.80719482211355	1.81185706698666	0.63166	0.8018	1	FALSE
ENSG00000070748	0	0.28923985305928	-Inf	1	1	FALSE
ENSG00000070756	88354.5759865463	98211.0059658213	-0.15258	0.0040078	0.14175	FALSE
ENSG00000070759	143.425806781306	218.94031642203	-0.61023	0.028528	0.39471	FALSE
ENSG00000070761	689.119896039208	654.81514575776	0.073667	0.55678	1	FALSE
ENSG00000070770	1076.89918383755	1089.48924382571	-0.016769	0.86881	1	FALSE
ENSG00000070778	1469.64287757942	1343.80901634418	0.12914	0.18704	0.86928	FALSE
ENSG00000070785	869.205275924677	832.306778387597	0.062582	0.57893	1	FALSE
ENSG00000070808	0.353585633870102	1.93548489311057	-2.4526	0.57081	1	FALSE
ENSG00000070814	4909.40056712626	4430.18819468414	0.14818	0.038731	0.45781	FALSE
ENSG00000070831	8319.94544397435	9496.86861239655	-0.19088	0.033022	0.42345	FALSE
ENSG00000070882	1748.2659890217	1751.83744089516	-0.0029442	0.9686	1	FALSE
ENSG00000070886	3.44951100127705	3.16886225397867	0.12243	0.99168	1	FALSE
ENSG00000070915	0	0	NA	NA	NA	NA
ENSG00000070950	1609.70841161653	1593.95455238033	0.014189	0.96788	1	FALSE
ENSG00000070961	5533.5593313352	6492.99107681746	-0.23068	0.002362	0.10454	FALSE
ENSG00000070985	8.38244080797369	7.92593086144266	0.08079	1	1	FALSE
ENSG00000071051	5448.96003940146	4777.51805666471	0.18972	0.0077026	0.20712	FALSE
ENSG00000071054	7198.92037277137	7401.97309607772	-0.040129	0.53849	1	FALSE
ENSG00000071073	10201.8245363369	12377.122997405	-0.27885	7.7363e-05	0.012927	TRUE
ENSG00000071082	10834.9615673275	9798.1820628634	0.14511	0.021533	0.35051	FALSE
ENSG00000071127	9348.0416719989	9067.80757301677	0.04391	0.45738	1	FALSE
ENSG00000071189	2456.76783267816	2843.72811075132	-0.21102	0.0091737	0.2271	FALSE
ENSG00000071203	0	0	NA	NA	NA	NA
ENSG00000071205	262.181949611299	259.542262525311	0.014599	0.90242	1	FALSE
ENSG00000071242	1385.00660806435	1282.15486925368	0.11132	0.24463	0.93713	FALSE
ENSG00000071243	333.957857552234	366.347965386319	-0.13355	0.46378	1	FALSE
ENSG00000071246	336.86279136229	370.432948906859	-0.13705	0.39146	1	FALSE
ENSG00000071282	591.719610727058	595.956954035383	-0.010294	0.94283	1	FALSE
ENSG00000071462	2385.63489049559	2197.14659547246	0.11874	0.16769	0.83479	FALSE
ENSG00000071537	4585.92983809027	4863.89111478095	-0.084897	0.22734	0.92373	FALSE
ENSG00000071539	11615.7811040923	10141.6368764542	0.1958	0.046077	0.49592	FALSE
ENSG00000071553	4094.29289915923	4023.78090099091	0.025063	0.71999	1	FALSE
ENSG00000071564	5863.71628690791	4535.41924037588	0.37058	3.5687e-05	0.0082892	TRUE
ENSG00000071575	1334.19439855859	999.491402327068	0.4167	5.8151e-05	0.011404	TRUE
ENSG00000071626	6584.40067306474	5795.90119101974	0.18402	0.04547	0.4918	FALSE
ENSG00000071655	3488.27211428513	3018.7937966761	0.20854	0.10198	0.69634	FALSE
ENSG00000071677	1.02621876664072	0	Inf	0.40996	1	FALSE
ENSG00000071794	4660.28578645259	5805.56164816012	-0.31702	0.00075998	0.052154	FALSE
ENSG00000071859	1686.41549883869	1491.28710208971	0.1774	0.076822	0.61778	FALSE
ENSG00000071889	520.578754681065	544.132553723056	-0.063842	0.6336	1	FALSE
ENSG00000071894	6040.67389368524	5309.47889511541	0.18614	0.0072707	0.20112	FALSE
ENSG00000071909	0.359649024591524	0.944137507808825	-1.3924	0.81776	1	FALSE
ENSG00000071967	4.85264785999409	3.49704620188871	0.47264	0.72251	1	FALSE
ENSG00000071991	0	0	NA	NA	NA	NA
ENSG00000071994	1965.35798375376	1898.03589356139	0.050285	0.58803	1	FALSE
ENSG00000072041	3.19439748627376	3.00215744168293	0.089544	1	1	FALSE
ENSG00000072042	4624.51919820315	4795.37101345983	-0.052339	0.44641	1	FALSE
ENSG00000072062	1862.72980114562	1855.52882288426	0.005588	0.92893	1	FALSE
ENSG00000072071	179.553132001096	177.340743473886	0.017887	0.90293	1	FALSE
ENSG00000072080	0	0	NA	NA	NA	NA
ENSG00000072110	5733.54505433659	5676.62100181202	0.014395	0.81762	1	FALSE
ENSG00000072121	2221.87860293532	2089.78881778184	0.088423	0.31595	1	FALSE
ENSG00000072133	0	0	NA	NA	NA	NA
ENSG00000072134	1352.08448277029	1362.00076618836	-0.010542	0.92068	1	FALSE
ENSG00000072135	1845.56387748032	1825.57850136072	0.015708	0.84319	1	FALSE
ENSG00000072163	37.2814370066224	27.1255590769263	0.4588	0.29741	0.98188	FALSE
ENSG00000072182	7.80682192674583	7.93115653812411	-0.022796	1	1	FALSE
ENSG00000072195	7.96676339956531	4.40784274723839	0.85392	0.38311	1	FALSE
ENSG00000072201	426.687524094244	459.894611734565	-0.10812	0.46059	1	FALSE
ENSG00000072210	12720.014590903	12329.2013817934	0.045021	0.49093	1	FALSE
ENSG00000072274	18154.0235793785	19516.4325177113	-0.1044	0.061812	0.56421	FALSE
ENSG00000072310	3725.26341666072	3332.57119022345	0.16071	0.038136	0.45401	FALSE
ENSG00000072315	0	0	NA	NA	NA	NA
ENSG00000072364	7640.9199965777	8812.6325784774	-0.20583	0.0021493	0.098311	FALSE
ENSG00000072401	681.584665195882	719.437729374405	-0.077977	0.49672	1	FALSE
ENSG00000072415	1970.5120947032	2160.99795084429	-0.13313	0.12558	0.75744	FALSE
ENSG00000072422	820.197778169902	763.227315489008	0.10386	0.3963	1	FALSE
ENSG00000072501	7765.39431240413	7568.60509335996	0.037032	0.58365	1	FALSE
ENSG00000072506	1430.10146491368	1269.83333772975	0.17148	0.28348	0.97315	FALSE
ENSG00000072518	3249.75834181589	3012.00171782795	0.10961	0.15379	0.81897	FALSE
ENSG00000072571	2162.99993644003	2500.31195517184	-0.20907	0.081542	0.63211	FALSE
ENSG00000072609	2732.20509957605	2466.46447677541	0.14762	0.075884	0.61486	FALSE
ENSG00000072657	3667.98383905091	4146.55688568715	-0.17693	0.017127	0.31354	FALSE
ENSG00000072682	2140.54731314896	2295.00048247985	-0.10051	0.26288	0.96001	FALSE
ENSG00000072694	0	0	NA	NA	NA	NA
ENSG00000072736	1071.6819410352	1087.76207049	-0.021486	0.81695	1	FALSE
ENSG00000072756	1676.49663952386	1810.50520470048	-0.11094	0.2288	0.92405	FALSE
ENSG00000072778	8261.85935047437	7672.01559608793	0.10686	0.2556	0.95367	FALSE
ENSG00000072786	633.340638486961	595.230308444903	0.089534	0.48471	1	FALSE
ENSG00000072803	3491.56152984182	3930.07531749391	-0.17068	0.035872	0.44087	FALSE
ENSG00000072818	1.03228215736214	1.57956311513299	-0.61369	0.91446	1	FALSE
ENSG00000072832	6018.78263446983	5667.31575343713	0.086806	0.20481	0.90014	FALSE
ENSG00000072840	27.3731336581792	13.5507190280845	1.0144	0.17365	0.84545	FALSE
ENSG00000072849	1550.84355497923	1619.97423494485	-0.062918	0.47556	1	FALSE
ENSG00000072858	61.9396321502238	60.2185358867878	0.040655	0.96695	1	FALSE
ENSG00000072864	936.228355281469	1045.90600398499	-0.15982	0.1424	0.79363	FALSE
ENSG00000072952	0	0.28923985305928	-Inf	1	1	FALSE
ENSG00000072954	850.874987109985	772.832493899732	0.13879	0.2334	0.92999	FALSE
ENSG00000072958	1114.64957382311	980.08910468906	0.18561	0.075141	0.61191	FALSE
ENSG00000073008	2698.82867766361	2431.66200852516	0.15039	0.068046	0.58656	FALSE
ENSG00000073050	546.724827889999	458.8175274144	0.25289	0.059342	0.55089	FALSE
ENSG00000073060	9046.81088557974	8261.01714867801	0.13109	0.053392	0.5287	FALSE
ENSG00000073067	7.89676602494666	8.07876675870463	-0.032873	1	1	FALSE
ENSG00000073111	6275.40034964115	5185.28280169337	0.27528	8.1984e-05	0.013359	TRUE
ENSG00000073146	1.34526626554124	3.53756016162966	-1.3949	0.53558	1	FALSE
ENSG00000073150	2718.56703875403	2568.97461808635	0.081654	0.36029	1	FALSE
ENSG00000073169	596.113721892036	526.315660582693	0.17966	0.18964	0.87488	FALSE
ENSG00000073282	0.695965590976833	0.28923985305928	1.2667	0.95011	1	FALSE
ENSG00000073331	7.37111213681424	5.94993200859115	0.30901	0.79229	1	FALSE
ENSG00000073350	7171.48147944663	6857.21775692829	0.064648	0.36883	1	FALSE
ENSG00000073417	2668.15959798168	2874.56508925725	-0.1075	0.1759	0.84884	FALSE
ENSG00000073464	252.237113497918	237.789288117987	0.085097	0.60638	1	FALSE
ENSG00000073536	1093.18286043113	854.53431497246	0.35532	0.00098493	0.062034	FALSE
ENSG00000073578	316.318145569401	256.591448431731	0.3019	0.073395	0.60642	FALSE
ENSG00000073584	275.654602937964	293.13577080954	-0.088707	0.57917	1	FALSE
ENSG00000073598	0.336316566385309	0	Inf	0.94643	1	FALSE
ENSG00000073605	765.387209185484	885.58091561099	-0.21043	0.07285	0.60465	FALSE
ENSG00000073614	2317.2162645382	2529.89389446352	-0.12668	0.14207	0.79298	FALSE
ENSG00000073670	3.78068528162042	2.64879869013625	0.51331	0.71843	1	FALSE
ENSG00000073711	401.844060389648	521.935278412921	-0.37724	0.0057046	0.17485	FALSE
ENSG00000073712	1671.47286956669	1936.05246558294	-0.212	0.018295	0.32348	FALSE
ENSG00000073734	0	0.28923985305928	-Inf	1	1	FALSE
ENSG00000073737	5.87280323591339	2.44728267431083	1.2629	0.33951	1	FALSE
ENSG00000073754	41.6517958182135	30.9647577655785	0.42775	0.29589	0.98188	FALSE
ENSG00000073756	0.359649024591524	0.322580815518428	0.15693	1	1	FALSE
ENSG00000073792	503.951685210631	523.645065068821	-0.055304	0.73659	1	FALSE
ENSG00000073803	879.239740794292	1052.34659223865	-0.25928	0.016692	0.31025	FALSE
ENSG00000073849	1847.41920169738	1537.58262277365	0.26485	0.0042374	0.14635	FALSE
ENSG00000073861	24.4139029633265	9.97264490671389	1.2917	0.026811	0.38359	FALSE
ENSG00000073905	156.103441687813	136.162642440797	0.19717	0.33786	1	FALSE
ENSG00000073910	1650.77066127298	1785.68198130682	-0.11334	0.20548	0.90083	FALSE
ENSG00000073921	5699.07852164624	6405.63940920261	-0.16861	0.027114	0.38512	FALSE
ENSG00000073969	6959.06170214465	7393.46995842167	-0.087359	0.18164	0.85806	FALSE
ENSG00000074047	0.359649024591524	0	Inf	0.95001	1	FALSE
ENSG00000074054	3356.68054449496	3319.70713495295	0.015979	0.88241	1	FALSE
ENSG00000074071	830.278285404167	560.662618588689	0.56646	0.077099	0.61859	FALSE
ENSG00000074181	2.8529386338465	0.322580815518428	3.1447	0.19827	0.89016	FALSE
ENSG00000074201	3421.53348424179	3443.20321294296	-0.0091083	0.88508	1	FALSE
ENSG00000074211	4669.13368982048	4562.39488357741	0.033364	0.62093	1	FALSE
ENSG00000074219	0	0	NA	NA	NA	NA
ENSG00000074266	1136.77576398879	1002.68790336658	0.18108	0.17458	0.84692	FALSE
ENSG00000074276	298.157050984595	255.942591407132	0.22025	0.20114	0.8935	FALSE
ENSG00000074317	4.52753697037215	2.41394171185168	0.90734	0.5895	1	FALSE
ENSG00000074319	2892.64339925671	2918.98052212397	-0.013076	0.83287	1	FALSE
ENSG00000074356	3538.54841890877	3524.13991891252	0.0058865	0.97333	1	FALSE
ENSG00000074370	28017.5823174706	25656.9234422885	0.12698	0.13507	0.7757	FALSE
ENSG00000074410	150.8687334497	164.420502208335	-0.1241	0.72262	1	FALSE
ENSG00000074416	5082.59405981896	5329.25676594547	-0.068369	0.3236	1	FALSE
ENSG00000074527	499.96255133042	541.10899487626	-0.1141	0.41342	1	FALSE
ENSG00000074582	956.898337649539	970.120058628744	-0.019798	0.84366	1	FALSE
ENSG00000074590	1552.6421259449	1344.68571759494	0.20746	0.03123	0.41011	FALSE
ENSG00000074603	2909.4831635595	3401.30283072823	-0.22532	0.004491	0.15064	FALSE
ENSG00000074621	602.065929917643	646.435932881212	-0.10259	0.41875	1	FALSE
ENSG00000074657	6298.89091313677	6247.92866588993	0.01172	0.89552	1	FALSE
ENSG00000074660	21.4363964383686	15.8308198105698	0.43733	0.437	1	FALSE
ENSG00000074695	8981.89087943084	10472.0908928239	-0.22146	0.00041145	0.036124	TRUE
ENSG00000074696	12368.1553249125	12094.00694583	0.032338	0.63043	1	FALSE
ENSG00000074706	17.9175104830585	19.7711341719597	-0.14203	0.8778	1	FALSE
ENSG00000074755	3041.91662368644	3077.2259677132	-0.01665	0.84762	1	FALSE
ENSG00000074771	0	0	NA	NA	NA	NA
ENSG00000074800	59822.9319234434	57708.4732185719	0.051915	0.31796	1	FALSE
ENSG00000074803	0	0.332316839231117	-Inf	1	1	FALSE
ENSG00000074842	2125.26377831387	1854.57959774678	0.19655	0.2369	0.93177	FALSE
ENSG00000074855	619.602904652575	483.163607641172	0.35883	0.0064448	0.18712	FALSE
ENSG00000074935	391.720451315425	484.301967504137	-0.30608	0.032877	0.42259	FALSE
ENSG00000074964	6491.29466479734	6649.98957518245	-0.034846	0.67872	1	FALSE
ENSG00000074966	39.805964674164	35.9970976872483	0.1451	0.73096	1	FALSE
ENSG00000075035	0	0	NA	NA	NA	NA
ENSG00000075043	0	0	NA	NA	NA	NA
ENSG00000075073	1.39707346799561	2.35699581064608	-0.75454	0.7385	1	FALSE
ENSG00000075089	4266.14643316237	4273.55306487127	-0.0025026	0.95302	1	FALSE
ENSG00000075131	765.636071336011	786.305841399415	-0.038432	0.71724	1	FALSE
ENSG00000075142	582.215261242888	587.87989576787	-0.013969	0.92747	1	FALSE
ENSG00000075151	4518.84493443351	4977.80291207223	-0.13956	0.05001	0.51328	FALSE
ENSG00000075188	1623.57812388973	1632.07462181632	-0.0075302	0.88893	1	FALSE
ENSG00000075213	0	0	NA	NA	NA	NA
ENSG00000075218	2181.83988823229	2047.10940015754	0.091957	0.29725	0.98188	FALSE
ENSG00000075223	3092.64191553898	3610.18502767503	-0.22323	0.0044178	0.14984	FALSE
ENSG00000075234	939.542372503693	846.406092723492	0.15061	0.2763	0.97289	FALSE
ENSG00000075239	1147.5726347735	1284.94724855284	-0.16312	0.098448	0.68609	FALSE
ENSG00000075240	1528.751046793	1541.37300463552	-0.011863	0.96395	1	FALSE
ENSG00000075275	940.796944882236	924.688120956712	0.024917	0.77616	1	FALSE
ENSG00000075290	25.6576351118687	25.2650218913762	0.022247	0.99146	1	FALSE
ENSG00000075292	4029.36867604141	4733.17942517543	-0.23226	0.046104	0.49604	FALSE
ENSG00000075303	868.624138809897	1017.83839334716	-0.2287	0.034789	0.4346	FALSE
ENSG00000075336	716.637477549413	703.370720970781	0.026958	0.81216	1	FALSE
ENSG00000075340	469.476709895198	427.70388843481	0.13444	0.33491	1	FALSE
ENSG00000075388	0	0	NA	NA	NA	NA
ENSG00000075391	1086.97182115606	1140.98669160179	-0.069967	0.51396	1	FALSE
ENSG00000075399	339.509867238576	262.502436345471	0.37112	0.07961	0.62706	FALSE
ENSG00000075407	1239.37877584909	1324.7464089489	-0.096099	0.31615	1	FALSE
ENSG00000075413	2744.98496841474	2798.64830041917	-0.027932	0.72058	1	FALSE
ENSG00000075415	18172.4793858988	16446.6580531554	0.14396	0.013158	0.2752	FALSE
ENSG00000075420	4682.08355278264	5021.29925983352	-0.10091	0.16467	0.83132	FALSE
ENSG00000075426	2619.80967797427	2402.51121365446	0.12492	0.19319	0.88148	FALSE
ENSG00000075429	30.6902568262055	31.6046937199339	-0.042358	0.92354	1	FALSE
ENSG00000075461	290.205860706639	238.09136414277	0.28556	0.19901	0.89041	FALSE
ENSG00000075539	3021.81468673053	3305.96692112729	-0.12966	0.093643	0.66836	FALSE
ENSG00000075568	3538.64420721442	3675.46725562549	-0.054731	0.46662	1	FALSE
ENSG00000075618	1333.2513273685	818.35813541781	0.70414	1.3651e-09	2.7123e-06	TRUE
ENSG00000075624	49970.4432971855	46218.9837941696	0.11259	0.035441	0.4384	FALSE
ENSG00000075643	1421.68963888871	1562.53682577807	-0.13628	0.15996	0.82704	FALSE
ENSG00000075651	238.748070498177	277.976002763293	-0.21947	0.20682	0.90153	FALSE
ENSG00000075673	0	0	NA	NA	NA	NA
ENSG00000075702	1609.68894707599	1355.39696926833	0.24807	0.069325	0.59145	FALSE
ENSG00000075711	4034.51797670465	4465.13642296082	-0.14631	0.044059	0.48552	FALSE
ENSG00000075785	9386.75546058278	10114.8115883637	-0.10777	0.077993	0.62074	FALSE
ENSG00000075790	34.8003598367513	35.5376358364028	-0.030245	1	1	FALSE
ENSG00000075826	56.3796667590053	53.197420982593	0.083819	0.89308	1	FALSE
ENSG00000075856	3634.45544789722	3297.08966121855	0.14055	0.069413	0.59145	FALSE
ENSG00000075884	0	0	NA	NA	NA	NA
ENSG00000075886	39.0563496713738	37.8347452637022	0.045845	0.88298	1	FALSE
ENSG00000075891	0	0	NA	NA	NA	NA
ENSG00000075914	665.797664299287	548.026352497035	0.28084	0.026119	0.37879	FALSE
ENSG00000075945	736.772321350859	812.494752220897	-0.14114	0.23721	0.93177	FALSE
ENSG00000075975	1986.54163514838	1980.62659734829	0.0043021	0.98587	1	FALSE
ENSG00000076003	5914.15387847903	5590.28657519149	0.08125	0.28464	0.97501	FALSE
ENSG00000076043	720.980905142021	738.771913848905	-0.035168	0.7687	1	FALSE
ENSG00000076053	1053.58276075193	1188.76451786421	-0.17416	0.089295	0.65482	FALSE
ENSG00000076067	1154.41072418474	1127.51137939788	0.034015	0.76261	1	FALSE
ENSG00000076108	12877.8516622549	13087.3765991912	-0.023284	0.7273	1	FALSE
ENSG00000076201	4075.04292382368	3709.41503857735	0.13562	0.12393	0.7536	FALSE
ENSG00000076242	1879.36643268913	1803.9955713224	0.059051	0.53385	1	FALSE
ENSG00000076248	5839.65102800431	4634.63836166758	0.33343	2.2597e-06	0.0010726	TRUE
ENSG00000076258	9.09751767579426	17.2631501608324	-0.92415	0.15371	0.81869	FALSE
ENSG00000076321	557.643582752593	614.385368393576	-0.1398	0.27612	0.97289	FALSE
ENSG00000076344	0.689902200255411	0	Inf	0.57915	1	FALSE
ENSG00000076351	553.416468662126	537.152230610493	0.043035	0.74708	1	FALSE
ENSG00000076356	13382.3573635741	11715.2448894306	0.19195	0.0014607	0.079204	FALSE
ENSG00000076382	5634.95696923221	5507.51869419937	0.033002	0.66565	1	FALSE
ENSG00000076513	4150.92628454004	5202.95160445697	-0.3259	5.9959e-06	0.0021706	TRUE
ENSG00000076554	17809.3650559786	20831.3780383519	-0.22612	0.068471	0.58827	FALSE
ENSG00000076555	1.34526626554124	0.332316839231117	2.0173	0.62186	1	FALSE
ENSG00000076604	6640.7739738292	5741.7473520214	0.20986	0.0034056	0.13061	FALSE
ENSG00000076641	59.6547305340165	88.6945428592548	-0.57221	0.051399	0.5202	FALSE
ENSG00000076650	560.025438014799	521.463496472363	0.10293	0.46064	1	FALSE
ENSG00000076662	4.26305998796444	5.31716905151753	-0.31877	0.85895	1	FALSE
ENSG00000076685	640.304175183727	667.576830406925	-0.060176	0.624	1	FALSE
ENSG00000076706	875.226242640857	807.657314058207	0.11591	0.31554	1	FALSE
ENSG00000076716	401.322157682903	397.698567751374	0.013085	0.93238	1	FALSE
ENSG00000076770	300.278437419603	275.111043191309	0.12629	0.55345	1	FALSE
ENSG00000076826	1651.05519555813	1314.27482039562	0.32912	0.019387	0.33437	FALSE
ENSG00000076864	2177.10779171367	1938.85336513991	0.16721	0.077534	0.61987	FALSE
ENSG00000076924	1726.51332939997	1492.98572264188	0.20966	0.044941	0.48921	FALSE
ENSG00000076928	1359.07727955325	1170.12032007988	0.21597	0.03264	0.42167	FALSE
ENSG00000076944	983.473006547392	868.254817921282	0.17977	0.15035	0.81241	FALSE
ENSG00000076984	1222.6731598507	1178.26477502268	0.053375	0.58465	1	FALSE
ENSG00000077009	1.34526626554124	0	Inf	0.45984	1	FALSE
ENSG00000077044	6470.30163559358	5768.93905897832	0.16553	0.014392	0.2885	FALSE
ENSG00000077063	23.0047027138881	19.8032827252389	0.21619	0.68609	1	FALSE
ENSG00000077080	0	3.51504800824356	-Inf	0.25159	0.94622	FALSE
ENSG00000077092	550.546568039414	576.577385761314	-0.06665	0.73508	1	FALSE
ENSG00000077097	9491.55621187768	10494.1861525901	-0.14487	0.053984	0.52949	FALSE
ENSG00000077147	6371.04633340534	7539.40679281696	-0.24292	0.0004529	0.038131	TRUE
ENSG00000077150	463.85224870504	535.591224386206	-0.20747	0.15433	0.8199	FALSE
ENSG00000077152	3480.17549289377	3488.90126318812	-0.0036127	0.90806	1	FALSE
ENSG00000077157	2539.62061140302	2145.84551412241	0.24307	0.010426	0.24303	FALSE
ENSG00000077232	16188.3152752007	18785.40092266	-0.21466	0.011868	0.26027	FALSE
ENSG00000077235	2943.27406185567	2754.32227768273	0.095725	0.21823	0.91625	FALSE
ENSG00000077238	709.193646434212	730.189475886052	-0.042091	0.77648	1	FALSE
ENSG00000077254	3657.20125664987	4295.35984602931	-0.23204	0.0037769	0.13668	FALSE
ENSG00000077264	0	0	NA	NA	NA	NA
ENSG00000077274	0	0	NA	NA	NA	NA
ENSG00000077279	0	0	NA	NA	NA	NA
ENSG00000077312	1990.02479033857	1729.06279912455	0.2028	0.023303	0.36251	FALSE
ENSG00000077327	0.359649024591524	0.322580815518428	0.15693	1	1	FALSE
ENSG00000077348	862.837171307384	742.504333111089	0.21669	0.12309	0.75236	FALSE
ENSG00000077380	4157.69039123645	4439.89280305385	-0.094743	0.18203	0.85913	FALSE
ENSG00000077420	0	0.322580815518428	-Inf	1	1	FALSE
ENSG00000077454	228.357605469543	223.300928252207	0.032306	0.83555	1	FALSE
ENSG00000077458	1017.25003003641	1228.72321065458	-0.27249	0.0076857	0.20683	FALSE
ENSG00000077463	622.272093198295	530.823010135298	0.22931	0.072871	0.60465	FALSE
ENSG00000077498	0	0	NA	NA	NA	NA
ENSG00000077514	2103.78592837638	2083.77778901781	0.013786	0.93718	1	FALSE
ENSG00000077522	0	0	NA	NA	NA	NA
ENSG00000077549	6747.75294641754	6769.85283650331	-0.0047173	0.93994	1	FALSE
ENSG00000077585	579.103225991226	645.527321906584	-0.15666	0.21655	0.91453	FALSE
ENSG00000077616	45.2476636435432	53.2486641275873	-0.2349	0.51934	1	FALSE
ENSG00000077684	1628.89214286507	1747.88687384876	-0.10172	0.27812	0.97289	FALSE
ENSG00000077713	425.554390846012	412.206040751072	0.045978	0.78192	1	FALSE
ENSG00000077721	1690.13651750284	1685.7765499961	0.0037265	0.97893	1	FALSE
ENSG00000077782	11377.3756256288	10931.295050101	0.057703	0.32667	1	FALSE
ENSG00000077800	2.42935562535776	0.944137507808825	1.3635	0.53956	1	FALSE
ENSG00000077935	1962.8304986413	2044.96123314488	-0.059138	0.47116	1	FALSE
ENSG00000077942	0	0	NA	NA	NA	NA
ENSG00000077943	0	0	NA	NA	NA	NA
ENSG00000077984	17.4524048441993	21.1146478996281	-0.27482	0.61828	1	FALSE
ENSG00000078018	7487.61489571744	8230.47715628869	-0.13647	0.14489	0.79993	FALSE
ENSG00000078043	586.671282365774	611.138062865404	-0.058946	0.60855	1	FALSE
ENSG00000078053	4.62086680319701	1.93548489311057	1.2555	0.49291	1	FALSE
ENSG00000078061	939.837509071472	940.162482447014	-0.00049876	1	1	FALSE
ENSG00000078070	2745.5921135376	2866.02086209669	-0.061932	0.41098	1	FALSE
ENSG00000078081	2254.77361743117	2675.86281852862	-0.24702	0.0030468	0.12229	FALSE
ENSG00000078098	1871.7584557088	2504.19796774007	-0.41995	1.9163e-05	0.0052739	TRUE
ENSG00000078114	2031.50005261666	2688.61398754714	-0.40432	0.0020841	0.097009	FALSE
ENSG00000078124	1156.05528759388	1304.76622627104	-0.17458	0.10356	0.70085	FALSE
ENSG00000078140	10497.9834444356	11684.1155170349	-0.15444	0.011176	0.25278	FALSE
ENSG00000078142	1019.42962130183	1116.60782973228	-0.13136	0.19548	0.88575	FALSE
ENSG00000078177	2688.29265583569	2785.56956066121	-0.051282	0.58459	1	FALSE
ENSG00000078237	8.16040756061593	18.9883761759456	-1.2184	0.062619	0.56753	FALSE
ENSG00000078246	527.625549664725	525.474387399872	0.005894	0.99369	1	FALSE
ENSG00000078269	2379.34271493181	2214.3626929243	0.10367	0.23369	0.93004	FALSE
ENSG00000078295	19.6457582313975	9.43990483701772	1.0574	0.093824	0.66873	FALSE
ENSG00000078304	4674.09674873821	5437.93709037975	-0.21837	0.004161	0.14575	FALSE
ENSG00000078319	272.747068735227	267.692677595926	0.026986	0.87108	1	FALSE
ENSG00000078328	1.07288368305315	0	Inf	0.41051	1	FALSE
ENSG00000078369	15731.0283551699	15614.8294344529	0.010696	0.87733	1	FALSE
ENSG00000078399	194.549275053352	168.521441749388	0.2072	0.30705	0.99143	FALSE
ENSG00000078401	490.445262433067	460.383619530489	0.091256	0.48172	1	FALSE
ENSG00000078403	1941.3249297743	2078.55400332202	-0.098539	0.2581	0.95581	FALSE
ENSG00000078487	98.5789053982924	114.296968640243	-0.21344	0.49476	1	FALSE
ENSG00000078549	0	0	NA	NA	NA	NA
ENSG00000078579	1.76792816935051	0.944137507808825	0.90499	0.80085	1	FALSE
ENSG00000078589	0	0	NA	NA	NA	NA
ENSG00000078596	0	0	NA	NA	NA	NA
ENSG00000078618	5229.01401374618	5777.76842069258	-0.14397	0.035371	0.43798	FALSE
ENSG00000078668	7710.89717652637	7702.74669891345	0.0015257	0.97596	1	FALSE
ENSG00000078674	2679.64752580625	3016.51663753433	-0.17084	0.089137	0.65451	FALSE
ENSG00000078687	0	0.910796545349677	-Inf	0.48006	1	FALSE
ENSG00000078699	6817.22401428203	6392.52256076354	0.092799	0.17249	0.84351	FALSE
ENSG00000078725	185.327786854634	147.504930037876	0.32932	0.11772	0.74183	FALSE
ENSG00000078747	2875.03530127968	3197.57873686715	-0.1534	0.051256	0.51939	FALSE
ENSG00000078795	3.19531859095324	5.28529833012892	-0.72603	0.55801	1	FALSE
ENSG00000078804	1418.65382732374	1725.5693486924	-0.28255	0.0032276	0.12712	FALSE
ENSG00000078808	7149.08556364578	6133.48478457606	0.22105	0.031071	0.40939	FALSE
ENSG00000078814	96.3498546928944	82.7009181586613	0.22038	0.55375	1	FALSE
ENSG00000078898	0	0	NA	NA	NA	NA
ENSG00000078900	98.0217753733227	69.5466348682953	0.49512	0.068781	0.58918	FALSE
ENSG00000078902	1329.56651605047	1230.79082375063	0.11137	0.23834	0.93327	FALSE
ENSG00000078967	352.222541489551	335.932955755962	0.068314	0.65316	1	FALSE
ENSG00000079101	10.5533828416452	8.43055564536113	0.32401	0.7257	1	FALSE
ENSG00000079102	981.977103908292	855.073651336089	0.19964	0.071655	0.6004	FALSE
ENSG00000079112	15014.8391483459	13512.0241571646	0.15215	0.040602	0.46722	FALSE
ENSG00000079134	2942.02089960823	3233.49611663083	-0.13629	0.12971	0.76438	FALSE
ENSG00000079150	155.335124802611	175.180237829313	-0.17346	0.35573	1	FALSE
ENSG00000079156	106.99121205517	127.663696379327	-0.25486	0.27494	0.97289	FALSE
ENSG00000079215	0	0.322580815518428	-Inf	1	1	FALSE
ENSG00000079246	19715.4632542789	20168.8747682429	-0.032803	0.69573	1	FALSE
ENSG00000079257	2.09910244969387	0.934401484096136	1.1677	0.65003	1	FALSE
ENSG00000079263	1.70491529013276	6.23356872925882	-1.8704	0.15569	0.82219	FALSE
ENSG00000079277	764.57367909407	814.783557442362	-0.091761	0.41887	1	FALSE
ENSG00000079308	1775.05371204155	1518.04656586718	0.22565	0.015615	0.29936	FALSE
ENSG00000079313	1640.81293180031	1476.8668949692	0.15187	0.10348	0.70085	FALSE
ENSG00000079332	3183.22906034315	3541.63498690828	-0.15392	0.048756	0.50822	FALSE
ENSG00000079335	405.68589128873	547.858594481149	-0.43344	0.001849	0.091337	FALSE
ENSG00000079337	20.3771830620234	21.2284400782197	-0.059044	0.95418	1	FALSE
ENSG00000079385	404.167251322212	434.821647667192	-0.10547	0.48984	1	FALSE
ENSG00000079387	1113.36321836028	1148.83425777329	-0.045246	0.63736	1	FALSE
ENSG00000079393	490.757129068286	425.898926533214	0.2045	0.15061	0.81288	FALSE
ENSG00000079432	2687.73673931119	2641.22584298071	0.025184	0.74123	1	FALSE
ENSG00000079435	176.927540216531	134.254895377754	0.39818	0.053446	0.5287	FALSE
ENSG00000079459	3211.60244841484	3547.94382249663	-0.14369	0.11117	0.72381	FALSE
ENSG00000079462	746.060736531538	584.439218763837	0.35224	0.0037764	0.13668	FALSE
ENSG00000079482	395.573598601609	402.874167791752	-0.026383	0.83297	1	FALSE
ENSG00000079557	0	0	NA	NA	NA	NA
ENSG00000079616	2631.11731478902	2268.47329469131	0.21395	0.010951	0.24976	FALSE
ENSG00000079689	1127.99533654858	839.084652364843	0.42687	0.00010154	0.015322	TRUE
ENSG00000079691	3373.25813394782	3427.97636389723	-0.023214	0.76038	1	FALSE
ENSG00000079739	2208.73162889435	2260.40358455249	-0.033362	0.74004	1	FALSE
ENSG00000079785	4034.30372379539	4009.30859485138	0.0089662	0.93782	1	FALSE
ENSG00000079805	4834.60721974033	4926.45347069485	-0.027151	0.73276	1	FALSE
ENSG00000079819	3212.14072848041	3708.52995319772	-0.20731	0.0064971	0.18781	FALSE
ENSG00000079841	17.6656970447382	6.36693257909541	1.4723	0.22536	0.92162	FALSE
ENSG00000079931	221.3936010102	258.778083039001	-0.2251	0.23181	0.92802	FALSE
ENSG00000079950	1895.06516261841	2140.18641229204	-0.17549	0.047494	0.50241	FALSE
ENSG00000079974	552.997668650042	585.22450136309	-0.081717	0.49692	1	FALSE
ENSG00000079999	1460.58260285332	1174.62544448	0.31434	0.0057124	0.17485	FALSE
ENSG00000080007	3.21865104915945	8.12184374487647	-1.3354	0.19016	0.87568	FALSE
ENSG00000080031	405.578293781009	383.364574645265	0.081263	0.58038	1	FALSE
ENSG00000080166	0.672633132770618	0.953873531521514	-0.50398	1	1	FALSE
ENSG00000080189	2670.02753732037	2549.67196530072	0.066543	0.43111	1	FALSE
ENSG00000080200	3492.52879175185	3676.64029172163	-0.074116	0.31689	1	FALSE
ENSG00000080224	19.7302613594625	20.0618442660896	-0.024044	0.98585	1	FALSE
ENSG00000080293	4.56813849606316	5.57867107450928	-0.28832	0.82696	1	FALSE
ENSG00000080298	825.423580202439	832.211981176901	-0.011816	0.90368	1	FALSE
ENSG00000080345	5756.36524861749	6198.14867646542	-0.10668	0.12612	0.75804	FALSE
ENSG00000080371	1883.5607779342	2022.51288554626	-0.10269	0.24371	0.93648	FALSE
ENSG00000080493	71.6073277371101	79.3726237134884	-0.14853	0.5688	1	FALSE
ENSG00000080503	1237.21779465102	1296.59409354022	-0.067627	0.48923	1	FALSE
ENSG00000080511	0	0	NA	NA	NA	NA
ENSG00000080546	339.104438849106	384.053190718183	-0.17958	0.24054	0.93389	FALSE
ENSG00000080561	183.702489380347	242.349073224767	-0.39972	0.029672	0.40274	FALSE
ENSG00000080572	0.713234658461626	0	Inf	0.58174	1	FALSE
ENSG00000080573	0	0	NA	NA	NA	NA
ENSG00000080603	164.558941868537	152.327527163559	0.11143	0.58027	1	FALSE
ENSG00000080608	1572.67205828925	1660.68411080465	-0.07856	0.38332	1	FALSE
ENSG00000080618	17.5569403537875	9.98091068935605	0.8148	0.21818	0.91625	FALSE
ENSG00000080644	335.086207804061	289.635268043499	0.2103	0.21133	0.9085	FALSE
ENSG00000080709	0.359649024591524	0.664633678462234	-0.88597	1	1	FALSE
ENSG00000080802	713.200826460503	834.118774660173	-0.22594	0.079046	0.62487	FALSE
ENSG00000080815	3706.14918170847	4183.37787103599	-0.17475	0.018648	0.32659	FALSE
ENSG00000080819	856.068830691458	840.795055885152	0.025973	0.84295	1	FALSE
ENSG00000080822	1891.36522928346	2256.09986281671	-0.2544	0.019382	0.33437	FALSE
ENSG00000080823	345.227750076626	247.802924063972	0.47836	0.0036902	0.13591	FALSE
ENSG00000080824	83060.7437352941	80194.9413011198	0.050656	0.65883	1	FALSE
ENSG00000080839	1423.27464191592	1551.77731160288	-0.12471	0.23682	0.93177	FALSE
ENSG00000080845	3325.73793957401	3149.63967163731	0.078488	0.31402	0.99999	FALSE
ENSG00000080854	1.41434253548041	0	Inf	0.46438	1	FALSE
ENSG00000080910	0	0	NA	NA	NA	NA
ENSG00000080947	207.209018471788	192.497371790352	0.10625	0.59359	1	FALSE
ENSG00000080986	4980.46491156456	5315.92338282479	-0.09404	0.32198	1	FALSE
ENSG00000081014	760.456104930274	818.078211474328	-0.10537	0.37572	1	FALSE
ENSG00000081019	1436.53181820092	1668.30810676497	-0.2158	0.020819	0.34646	FALSE
ENSG00000081026	1045.88734811983	1167.97034321435	-0.15928	0.13496	0.7755	FALSE
ENSG00000081041	203.935583879983	268.347319037643	-0.39599	0.023363	0.36251	FALSE
ENSG00000081051	0	0	NA	NA	NA	NA
ENSG00000081052	569.419846572391	562.438910120015	0.017796	0.88663	1	FALSE
ENSG00000081059	285.592429503547	297.175830226416	-0.057359	0.74031	1	FALSE
ENSG00000081087	920.366803829053	1108.45009938214	-0.26826	0.013043	0.27382	FALSE
ENSG00000081138	92.2250579551472	81.0573357688606	0.18622	0.60699	1	FALSE
ENSG00000081148	1.40920024943846	1.6518481724429	-0.2292	1	1	FALSE
ENSG00000081154	4906.55660396041	5997.59165123049	-0.28967	0.0056379	0.17436	FALSE
ENSG00000081177	2628.76376519258	2487.97206119018	0.079414	0.34803	1	FALSE
ENSG00000081181	576.221513929038	654.367865370325	-0.18348	0.13598	0.77872	FALSE
ENSG00000081189	120.199906266799	98.3205855535126	0.28987	0.34644	1	FALSE
ENSG00000081237	0	0	NA	NA	NA	NA
ENSG00000081248	3.1080521488498	6.97205732992115	-1.1656	0.28473	0.97503	FALSE
ENSG00000081277	17.0442486938364	12.8564001989544	0.4068	0.65936	1	FALSE
ENSG00000081307	1917.22233163115	2044.89550479973	-0.093009	0.27864	0.97289	FALSE
ENSG00000081320	841.355283687483	959.735279914699	-0.18992	0.080102	0.62821	FALSE
ENSG00000081377	710.955068502662	753.858780552721	-0.084536	0.49801	1	FALSE
ENSG00000081386	518.506030029837	508.781411580746	0.027315	0.86157	1	FALSE
ENSG00000081479	115.058912203546	103.386405063942	0.15433	0.53233	1	FALSE
ENSG00000081665	645.18880473368	652.838114161597	-0.017004	0.89448	1	FALSE
ENSG00000081692	90.6516699991289	78.0060211290844	0.21675	0.41941	1	FALSE
ENSG00000081721	940.43888333058	885.729697780472	0.086468	0.45639	1	FALSE
ENSG00000081760	5490.36432022613	5802.92562194371	-0.079879	0.27141	0.97136	FALSE
ENSG00000081791	2246.61897668341	2367.69130349687	-0.075726	0.38471	1	FALSE
ENSG00000081800	0	0	NA	NA	NA	NA
ENSG00000081803	1488.13575220729	1448.53980821323	0.038907	0.71053	1	FALSE
ENSG00000081818	290.155962476213	307.071281233511	-0.081745	0.65568	1	FALSE
ENSG00000081842	1807.47015522345	1690.56777144284	0.096464	0.30541	0.98907	FALSE
ENSG00000081853	59.4290128679408	56.0164806729966	0.085316	0.80001	1	FALSE
ENSG00000081870	1303.21440666187	1352.48362902853	-0.053537	0.5604	1	FALSE
ENSG00000081913	3065.97265699159	2992.34449765655	0.035069	0.65389	1	FALSE
ENSG00000081923	8606.29646313126	9203.94309315312	-0.09686	0.12621	0.75816	FALSE
ENSG00000081985	3.80309663514716	5.53402422344725	-0.54115	0.76263	1	FALSE
ENSG00000082014	68.7974552588991	70.9574462267126	-0.044599	0.91901	1	FALSE
ENSG00000082068	2348.22390636435	2463.96370476404	-0.069411	0.38839	1	FALSE
ENSG00000082074	0	0	NA	NA	NA	NA
ENSG00000082126	0	1.9939010353867	-Inf	0.42682	1	FALSE
ENSG00000082146	591.154497838592	659.144284782538	-0.15706	0.37845	1	FALSE
ENSG00000082153	9591.19565288809	10572.7786952648	-0.14057	0.15055	0.81288	FALSE
ENSG00000082175	0	0	NA	NA	NA	NA
ENSG00000082196	187.54479643653	261.14380067225	-0.47761	0.014239	0.28695	FALSE
ENSG00000082212	1485.47698834001	1638.52220543848	-0.14147	0.25543	0.95322	FALSE
ENSG00000082213	4861.46239010926	5600.70839026156	-0.20422	0.030114	0.40554	FALSE
ENSG00000082258	2630.30039069963	2945.02454599646	-0.16305	0.041341	0.47045	FALSE
ENSG00000082269	1022.22745265654	1200.20144242683	-0.23156	0.025879	0.37753	FALSE
ENSG00000082293	0.695965590976833	0	Inf	0.57986	1	FALSE
ENSG00000082397	5282.8859123011	5790.42238432532	-0.13234	0.059805	0.55361	FALSE
ENSG00000082438	2335.89101988621	2859.1100971139	-0.29159	0.0071884	0.1996	FALSE
ENSG00000082458	648.57959079977	656.516588626055	-0.017548	0.88805	1	FALSE
ENSG00000082482	2.40602316715154	1.81185706698666	0.40918	0.91581	1	FALSE
ENSG00000082497	45.8066358778718	52.2722784426797	-0.19049	0.60863	1	FALSE
ENSG00000082512	3785.20487484671	3914.30789875481	-0.048386	0.51047	1	FALSE
ENSG00000082515	904.09890498871	921.834428850139	-0.028027	0.79973	1	FALSE
ENSG00000082516	1677.38716422345	1567.65180672183	0.097611	0.39432	1	FALSE
ENSG00000082556	41.4484895056646	23.1141520674065	0.84254	0.05028	0.51482	FALSE
ENSG00000082641	14732.6168348988	14794.4266342128	-0.0060401	0.99046	1	FALSE
ENSG00000082684	2.75960880102164	2.32621787461782	0.24648	0.9247	1	FALSE
ENSG00000082701	5781.74313049593	6493.84492572374	-0.16757	0.013921	0.28284	FALSE
ENSG00000082781	2248.74442964177	2230.27453641912	0.011898	0.84004	1	FALSE
ENSG00000082805	1415.24913902952	1438.59408618311	-0.023604	0.82154	1	FALSE
ENSG00000082898	11107.0530676281	11993.774674575	-0.11081	0.13283	0.77037	FALSE
ENSG00000082929	0	0	NA	NA	NA	NA
ENSG00000082996	1980.43908943331	2303.38297678913	-0.21793	0.02874	0.39518	FALSE
ENSG00000083067	4.12820752476909	0.654897654749545	2.6562	0.13112	0.76789	FALSE
ENSG00000083093	728.397811195363	739.877790361306	-0.02256	0.83027	1	FALSE
ENSG00000083097	648.912070526828	630.678213081422	0.041119	0.74301	1	FALSE
ENSG00000083099	1059.3980526843	1128.26947925156	-0.090867	0.37033	1	FALSE
ENSG00000083123	560.329058655574	616.872111824038	-0.1387	0.26265	0.96001	FALSE
ENSG00000083168	7256.71854095935	8168.04975049477	-0.17067	0.0090553	0.22552	FALSE
ENSG00000083223	1066.7167664076	1200.29516789173	-0.17021	0.093836	0.66873	FALSE
ENSG00000083290	1720.91834537306	1753.73749887892	-0.027254	0.77462	1	FALSE
ENSG00000083307	1284.39235672725	1073.48953305283	0.25878	0.012212	0.26453	FALSE
ENSG00000083312	8257.49501597416	8979.09888189159	-0.12087	0.1059	0.70814	FALSE
ENSG00000083444	2320.14166293921	2192.92397176993	0.081357	0.31612	1	FALSE
ENSG00000083454	3.12532121633459	2.10109692004594	0.57286	0.80361	1	FALSE
ENSG00000083457	386.611207020706	365.028533676927	0.082874	0.66942	1	FALSE
ENSG00000083520	776.85043052896	897.066103833979	-0.20758	0.067935	0.58613	FALSE
ENSG00000083535	270.219656542561	297.584842846169	-0.13917	0.3933	1	FALSE
ENSG00000083544	149.095688046706	148.689865530301	0.0039322	1	1	FALSE
ENSG00000083622	0	0	NA	NA	NA	NA
ENSG00000083635	986.747071954308	1009.00345301581	-0.032179	0.7799	1	FALSE
ENSG00000083642	3957.18168571472	4545.41022843862	-0.19994	0.037056	0.44766	FALSE
ENSG00000083720	5788.70625948059	5909.8039903944	-0.029869	0.65851	1	FALSE
ENSG00000083750	138.765558241192	145.713538179855	-0.070485	0.74378	1	FALSE
ENSG00000083782	0	0	NA	NA	NA	NA
ENSG00000083799	736.820316766384	978.795285860354	-0.40969	0.00093856	0.060272	FALSE
ENSG00000083807	54.7205558861487	52.7491653965307	0.052935	0.85212	1	FALSE
ENSG00000083812	317.191944121268	274.803346071223	0.20696	0.22969	0.92584	FALSE
ENSG00000083814	136.88212696404	120.915805844918	0.17893	0.42349	1	FALSE
ENSG00000083817	155.056269434969	154.597475464141	0.0042751	0.99836	1	FALSE
ENSG00000083828	273.879757035881	287.170976724374	-0.068367	0.66314	1	FALSE
ENSG00000083838	131.38776029307	110.45796919923	0.25033	0.30174	0.98459	FALSE
ENSG00000083844	874.983938933425	914.693658765983	-0.064032	0.59031	1	FALSE
ENSG00000083845	8871.28226732887	8193.00743783551	0.11475	0.078675	0.6236	FALSE
ENSG00000083857	1789.41428533149	1818.64465233572	-0.023376	0.79036	1	FALSE
ENSG00000083896	2573.6463027805	2803.02085488335	-0.12317	0.12845	0.76225	FALSE
ENSG00000083937	2060.23539787137	2484.11748434294	-0.26992	0.024953	0.37352	FALSE
ENSG00000084070	738.462705835147	757.500037376432	-0.036721	0.83796	1	FALSE
ENSG00000084072	1485.16823983367	1543.53990964354	-0.055616	0.55327	1	FALSE
ENSG00000084073	4759.77118632836	5279.95956066414	-0.14963	0.10281	0.69977	FALSE
ENSG00000084090	10110.5129905392	10312.7857787876	-0.028578	0.6385	1	FALSE
ENSG00000084092	1391.79389703576	1413.4823983081	-0.022308	0.82697	1	FALSE
ENSG00000084093	564.26803117441	715.574010590427	-0.34272	0.0074271	0.20353	FALSE
ENSG00000084110	20.1587485754425	28.335331499048	-0.4912	0.43119	1	FALSE
ENSG00000084112	2793.5229953232	2608.18969314653	0.099037	0.23295	0.92994	FALSE
ENSG00000084207	11903.076142309	10688.3903309724	0.15529	0.011228	0.25309	FALSE
ENSG00000084234	20162.5582989967	23343.4857581484	-0.21134	0.00017142	0.020342	TRUE
ENSG00000084444	292.114088466446	296.723879826082	-0.022589	0.88619	1	FALSE
ENSG00000084453	0	0	NA	NA	NA	NA
ENSG00000084463	3301.11094525323	3277.25097204423	0.010465	0.94223	1	FALSE
ENSG00000084623	6246.68339092688	5750.19482266086	0.11948	0.088366	0.65138	FALSE
ENSG00000084628	64.3407511098841	66.8188552030972	-0.054522	0.84228	1	FALSE
ENSG00000084636	65.6817105361218	59.1458827501136	0.15121	0.71237	1	FALSE
ENSG00000084652	5982.12871536195	5730.58218524344	0.061977	0.35419	1	FALSE
ENSG00000084674	684.328675822896	659.705798502268	0.052867	0.71241	1	FALSE
ENSG00000084676	1817.05392839259	2029.53147950316	-0.15955	0.069361	0.59145	FALSE
ENSG00000084693	1699.59323701825	1589.12237524086	0.096959	0.30029	0.98249	FALSE
ENSG00000084710	1026.16358236052	878.062666913109	0.22486	0.045189	0.49055	FALSE
ENSG00000084731	371.13072584166	278.315492599806	0.41521	0.0083727	0.21677	FALSE
ENSG00000084733	5007.44805629837	5502.59144817062	-0.13604	0.050367	0.51491	FALSE
ENSG00000084734	21.373084875057	24.2706344001137	-0.18342	0.77197	1	FALSE
ENSG00000084754	3944.00069966949	4117.33861305956	-0.062052	0.39818	1	FALSE
ENSG00000084764	222.873659133393	241.159388555901	-0.11376	0.53033	1	FALSE
ENSG00000084774	5000.72322217968	3821.77648082463	0.38789	3.1329e-06	0.0013154	TRUE
ENSG00000085063	341.550313753151	382.821383222206	-0.16457	0.27023	0.96948	FALSE
ENSG00000085117	683.467379999982	726.611063311453	-0.088311	0.68309	1	FALSE
ENSG00000085185	643.89508869677	609.494537440997	0.079212	0.50001	1	FALSE
ENSG00000085224	2986.32386287848	3530.52681858148	-0.24151	0.0019642	0.094319	FALSE
ENSG00000085231	418.011185402537	475.243279912121	-0.18512	0.18846	0.87214	FALSE
ENSG00000085265	0	0	NA	NA	NA	NA
ENSG00000085274	746.009221856052	786.810783017705	-0.076823	0.53546	1	FALSE
ENSG00000085276	724.911180561708	840.812997070168	-0.21398	0.066524	0.58087	FALSE
ENSG00000085365	1881.03298363689	2273.29320870647	-0.27326	0.01262	0.26898	FALSE
ENSG00000085377	1233.22928319139	1147.269439148	0.10424	0.32973	1	FALSE
ENSG00000085382	806.17815202214	886.290691762246	-0.13668	0.22587	0.92259	FALSE
ENSG00000085415	10176.9300551154	10811.2419972481	-0.08723	0.19788	0.89011	FALSE
ENSG00000085433	479.794140603479	599.944118781469	-0.32241	0.030882	0.40899	FALSE
ENSG00000085449	21.2928029283544	25.9880717121146	-0.28748	0.59979	1	FALSE
ENSG00000085465	201.726266872014	250.501694905671	-0.31242	0.086943	0.64848	FALSE
ENSG00000085491	2318.70767865254	2834.10427350877	-0.28957	0.0037361	0.1364	FALSE
ENSG00000085511	1299.09620168296	1323.94324213002	-0.027333	0.80727	1	FALSE
ENSG00000085514	12.3903872809348	11.2696640865396	0.13678	0.88997	1	FALSE
ENSG00000085552	113.901141050393	90.3131496930582	0.33477	0.18614	0.86709	FALSE
ENSG00000085563	0	0	NA	NA	NA	NA
ENSG00000085644	507.597492976658	509.38121103107	-0.0050608	0.97794	1	FALSE
ENSG00000085662	2185.51916676512	1769.88348767831	0.30432	0.00061319	0.04574	TRUE
ENSG00000085719	3981.66971107534	4784.10643700296	-0.26488	0.016534	0.30926	FALSE
ENSG00000085721	2062.83290317345	2014.49434362413	0.034209	0.73695	1	FALSE
ENSG00000085733	9927.44423236919	8924.95257324638	0.15358	0.040743	0.46802	FALSE
ENSG00000085741	1995.27381635637	1645.75526859037	0.27784	0.002567	0.10943	FALSE
ENSG00000085760	1225.80882848207	1302.53599801629	-0.087589	0.37576	1	FALSE
ENSG00000085788	5834.07538562452	6148.98759557013	-0.075845	0.28289	0.97289	FALSE
ENSG00000085831	2401.24047856579	2105.76344971895	0.18944	0.067731	0.58522	FALSE
ENSG00000085832	2163.92939569155	2764.79621263118	-0.35352	2.313e-05	0.0060734	TRUE
ENSG00000085840	1791.56986334998	1533.27102893598	0.22461	0.022707	0.35942	FALSE
ENSG00000085871	1300.46049972453	1336.24592096831	-0.039163	0.7029	1	FALSE
ENSG00000085872	2127.83505879317	1881.37673578426	0.1776	0.042457	0.47588	FALSE
ENSG00000085978	1187.13162961129	1088.14390036417	0.12561	0.22172	0.91625	FALSE
ENSG00000085982	3392.83838514286	3410.62612530577	-0.0075439	0.90315	1	FALSE
ENSG00000085998	2994.81387166698	2944.74098670146	0.024326	0.72663	1	FALSE
ENSG00000085999	849.723876715741	706.147618831591	0.26702	0.023898	0.36548	FALSE
ENSG00000086015	7183.42597076164	6574.21570743056	0.12785	0.06902	0.59036	FALSE
ENSG00000086061	9290.85644342996	9250.68163483328	0.0062519	0.9901	1	FALSE
ENSG00000086062	2621.61475964681	3062.25003262887	-0.22414	0.014436	0.28882	FALSE
ENSG00000086065	2177.8124378771	2520.18337036229	-0.21065	0.016561	0.3094	FALSE
ENSG00000086102	1784.32492939221	1748.95406305863	0.028886	0.77862	1	FALSE
ENSG00000086159	2.42421333931581	3.24114731128858	-0.41899	0.88864	1	FALSE
ENSG00000086189	421.499096430509	486.737310621102	-0.20761	0.12125	0.74803	FALSE
ENSG00000086200	1215.35023334057	1310.07177202029	-0.10827	0.28425	0.97431	FALSE
ENSG00000086205	324.920973783654	315.420492125018	0.042812	0.82326	1	FALSE
ENSG00000086232	5845.26416691259	6410.8060275514	-0.13324	0.048947	0.50926	FALSE
ENSG00000086288	0	0	NA	NA	NA	NA
ENSG00000086289	796.216412288036	655.414468128554	0.28075	0.019553	0.33505	FALSE
ENSG00000086300	1482.33456937207	1795.83011289048	-0.27678	0.02582	0.37753	FALSE
ENSG00000086475	5109.33254705691	4878.12212463655	0.066809	0.36752	1	FALSE
ENSG00000086504	1436.38431045699	1122.22872209915	0.35608	0.0017314	0.088326	FALSE
ENSG00000086506	9.27749153013696	14.8431282370593	-0.67799	0.45855	1	FALSE
ENSG00000086544	543.322689883661	524.620219342067	0.050536	0.7095	1	FALSE
ENSG00000086548	54091.6440267774	60963.6863462793	-0.17254	0.0042397	0.14635	FALSE
ENSG00000086570	10.8378922055761	7.89819303137512	0.45649	0.62488	1	FALSE
ENSG00000086589	2324.19649798666	2376.93364392466	-0.03237	0.69725	1	FALSE
ENSG00000086598	19800.6830498264	23055.0140751022	-0.21953	0.00060593	0.045412	TRUE
ENSG00000086619	1284.06277173335	1587.74206398658	-0.30626	0.0017466	0.08881	FALSE
ENSG00000086666	2950.73093875077	3386.7697100806	-0.19884	0.010869	0.24893	FALSE
ENSG00000086696	0.353585633870102	1.57956311513299	-2.1594	0.52305	1	FALSE
ENSG00000086712	1469.46067101656	1514.6508135461	-0.043698	0.6554	1	FALSE
ENSG00000086717	0	0	NA	NA	NA	NA
ENSG00000086730	359.200301913543	297.338878647632	0.27268	0.259	0.95688	FALSE
ENSG00000086758	13301.3245540871	12928.7636033468	0.040986	0.50616	1	FALSE
ENSG00000086827	1172.26094000168	1159.70573804915	0.015535	0.90233	1	FALSE
ENSG00000086848	518.550980105102	462.210816332869	0.16593	0.2355	0.93087	FALSE
ENSG00000086967	3.5843634644724	4.19915373413117	-0.22838	0.93832	1	FALSE
ENSG00000086991	0	0	NA	NA	NA	NA
ENSG00000087008	415.543076617973	382.755377624456	0.11858	0.44184	1	FALSE
ENSG00000087053	2027.4392837841	2066.39335434936	-0.027456	0.75866	1	FALSE
ENSG00000087074	724.876604636194	721.394593474482	0.0069468	0.92351	1	FALSE
ENSG00000087076	120.696847332132	98.4959336041607	0.29325	0.25694	0.95531	FALSE
ENSG00000087077	7.99615924849295	10.913742308562	-0.44877	0.62997	1	FALSE
ENSG00000087085	2.78386236390733	0	Inf	0.08832	0.65133	FALSE
ENSG00000087086	59650.6799325419	59465.6170689115	0.0044828	0.88174	1	FALSE
ENSG00000087087	4529.49412602722	3937.14101862782	0.2022	0.01883	0.3292	FALSE
ENSG00000087088	1699.18777518186	1406.01938528236	0.27323	0.026465	0.38116	FALSE
ENSG00000087095	1417.42987897743	1653.75314239995	-0.22247	0.022133	0.35661	FALSE
ENSG00000087111	4452.34685085994	4593.29788929994	-0.044964	0.56621	1	FALSE
ENSG00000087116	0	0	NA	NA	NA	NA
ENSG00000087128	0	1.32926735692447	-Inf	0.50988	1	FALSE
ENSG00000087152	3521.01533533041	3584.75207205706	-0.025882	0.78472	1	FALSE
ENSG00000087157	1786.31415544059	1811.37413828769	-0.020099	0.82104	1	FALSE
ENSG00000087191	5422.28476141102	4866.66606647974	0.15597	0.030752	0.40858	FALSE
ENSG00000087206	1047.5887920174	1077.11146011137	-0.040095	0.71195	1	FALSE
ENSG00000087237	15.1821552449225	17.0026412993813	-0.16338	0.85675	1	FALSE
ENSG00000087245	0	0	NA	NA	NA	NA
ENSG00000087250	0.359649024591524	0	Inf	0.95001	1	FALSE
ENSG00000087253	79.5077175752315	91.5043046029945	-0.20274	0.49507	1	FALSE
ENSG00000087258	1084.73749855901	1096.65979868435	-0.01577	0.86087	1	FALSE
ENSG00000087263	841.644160496261	782.620571393385	0.1049	0.3858	1	FALSE
ENSG00000087266	4420.78619353074	3634.2217982584	0.28266	0.00015307	0.019069	TRUE
ENSG00000087269	2035.18643238118	1882.44541511619	0.11255	0.19637	0.88743	FALSE
ENSG00000087274	6142.46995068628	6286.03081709855	-0.03333	0.62043	1	FALSE
ENSG00000087299	1439.86434317468	1469.59580114117	-0.029487	0.76559	1	FALSE
ENSG00000087301	1085.82577578444	1439.56852454742	-0.40684	0.0002135	0.024029	TRUE
ENSG00000087302	3349.73038376443	3379.69798993539	-0.012849	0.83143	1	FALSE
ENSG00000087303	5.1959489217803	1.2333773608681	2.0748	0.15784	0.8262	FALSE
ENSG00000087338	4695.60545462935	5350.27365337483	-0.1883	0.0085882	0.22009	FALSE
ENSG00000087365	9084.82415036158	8750.90973162852	0.054026	0.40008	1	FALSE
ENSG00000087448	4136.96684945813	4370.31570708389	-0.079164	0.27196	0.97258	FALSE
ENSG00000087460	4561.99780022926	4409.74993989417	0.048969	0.50726	1	FALSE
ENSG00000087470	3204.35072451645	3560.08267272747	-0.15188	0.04832	0.50598	FALSE
ENSG00000087494	8.73364746984027	9.61938577898687	-0.13936	0.89499	1	FALSE
ENSG00000087495	53.3601864989733	54.9563654158755	-0.042523	0.88858	1	FALSE
ENSG00000087502	2399.23129921281	2870.97902834371	-0.25897	0.023993	0.36566	FALSE
ENSG00000087510	0	0	NA	NA	NA	NA
ENSG00000087586	5171.17006661721	5380.09039499656	-0.05714	0.4023	1	FALSE
ENSG00000087589	2.12849829862151	6.99409240377742	-1.7163	0.15175	0.81529	FALSE
ENSG00000087842	1357.23213982985	1249.90559368271	0.11885	0.24967	0.94313	FALSE
ENSG00000087884	67.5439753009177	54.8044230563346	0.30153	0.37269	1	FALSE
ENSG00000087903	301.132928326346	318.052560002231	-0.078865	0.64753	1	FALSE
ENSG00000087995	1351.80390864177	1352.44877824323	-0.00068806	0.97397	1	FALSE
ENSG00000088002	499.144286109996	325.100995699013	0.61857	1.6637e-05	0.0048137	TRUE
ENSG00000088035	990.697166729366	1239.95206190992	-0.32377	0.001825	0.090691	FALSE
ENSG00000088038	1867.77859558715	1766.49717500685	0.080432	0.36016	1	FALSE
ENSG00000088053	1.4385960983661	0	Inf	0.46586	1	FALSE
ENSG00000088179	1147.85919937294	1236.62764356374	-0.10747	0.27992	0.97289	FALSE
ENSG00000088205	5682.62893634781	5611.91584011178	0.018065	0.88219	1	FALSE
ENSG00000088247	919.336568512678	878.156886261877	0.066114	0.56013	1	FALSE
ENSG00000088256	2049.12690231855	1942.87772648718	0.076814	0.4731	1	FALSE
ENSG00000088280	296.848079405441	350.798218690697	-0.24092	0.13221	0.76936	FALSE
ENSG00000088298	745.562185178271	698.406116177619	0.094262	0.41666	1	FALSE
ENSG00000088305	2397.39959774352	2140.00009680602	0.16386	0.061531	0.56259	FALSE
ENSG00000088320	0	0	NA	NA	NA	NA
ENSG00000088325	8789.61064300641	9298.32730645939	-0.081172	0.31105	0.99523	FALSE
ENSG00000088340	153.963737712428	180.71640804171	-0.23114	0.48415	1	FALSE
ENSG00000088356	1280.78463140855	1126.62881630433	0.18502	0.073545	0.60642	FALSE
ENSG00000088367	1818.60673880991	1737.76010101179	0.065605	0.45943	1	FALSE
ENSG00000088386	372.946881347961	337.737340954208	0.14307	0.40263	1	FALSE
ENSG00000088387	1546.40823036872	1743.79690290166	-0.17331	0.063573	0.57065	FALSE
ENSG00000088448	1944.56026078611	2031.76571940654	-0.06329	0.48598	1	FALSE
ENSG00000088451	314.00434315664	387.509345504621	-0.30345	0.066353	0.58028	FALSE
ENSG00000088538	4.4817931586392	2.52370062294182	0.82854	0.55056	1	FALSE
ENSG00000088543	145.454264383398	139.932396930461	0.055836	0.7953	1	FALSE
ENSG00000088682	1583.49807229268	1586.99077879596	-0.0031786	0.95763	1	FALSE
ENSG00000088726	4.26820227400639	11.6117169494834	-1.4439	0.1031	0.70028	FALSE
ENSG00000088727	196.751217066759	185.424636864742	0.08554	0.68907	1	FALSE
ENSG00000088756	0	0.322580815518428	-Inf	1	1	FALSE
ENSG00000088766	844.954102800606	621.24840010497	0.4437	0.00015313	0.019069	TRUE
ENSG00000088782	0	0	NA	NA	NA	NA
ENSG00000088808	2074.67245350416	2141.84797486934	-0.045972	0.61383	1	FALSE
ENSG00000088812	3434.28620659794	3451.6723136086	-0.0072852	0.90637	1	FALSE
ENSG00000088826	94.801965140933	102.062840463229	-0.10647	0.82719	1	FALSE
ENSG00000088827	1.41434253548041	0	Inf	0.46438	1	FALSE
ENSG00000088832	12166.2753386673	13586.3184309802	-0.15927	0.063339	0.57035	FALSE
ENSG00000088833	4002.58726878014	3658.40500769273	0.12972	0.082786	0.63661	FALSE
ENSG00000088836	3940.11380561623	3535.52860508956	0.15631	0.12721	0.76013	FALSE
ENSG00000088854	1.07288368305315	3.34834319594782	-1.642	0.35462	1	FALSE
ENSG00000088876	611.939200078742	549.500150386809	0.15527	0.20486	0.90021	FALSE
ENSG00000088881	0	1.91187995436411	-Inf	0.21215	0.90894	FALSE
ENSG00000088882	74.8650367866955	98.340951138659	-0.3935	0.1536	0.81823	FALSE
ENSG00000088888	15846.7127731669	16506.8632296567	-0.058882	0.34535	1	FALSE
ENSG00000088899	9156.36553480199	7497.41677978567	0.28838	0.0027893	0.11578	FALSE
ENSG00000088926	3.10198875812837	3.52478403195625	-0.18434	1	1	FALSE
ENSG00000088930	7555.37383006147	7669.34379867243	-0.0216	0.71733	1	FALSE
ENSG00000088970	549.679776797946	595.950258117632	-0.1166	0.36511	1	FALSE
ENSG00000088986	6801.89311708393	6195.10886945926	0.13481	0.050213	0.51482	FALSE
ENSG00000088992	395.04708421434	390.989821138744	0.014894	0.9398	1	FALSE
ENSG00000089006	6480.94386813782	6465.75969247312	0.003384	0.99888	1	FALSE
ENSG00000089009	32795.0752385403	31469.4759233117	0.059526	0.31015	0.99415	FALSE
ENSG00000089012	0	0	NA	NA	NA	NA
ENSG00000089022	3647.6419772284	3573.57572936612	0.029596	0.69577	1	FALSE
ENSG00000089041	16.909481888582	13.8713525230026	0.28572	0.66846	1	FALSE
ENSG00000089048	2099.00985299197	2227.46072576212	-0.085691	0.33933	1	FALSE
ENSG00000089050	3776.95857710428	3687.1830138436	0.034706	0.69878	1	FALSE
ENSG00000089053	9246.64234668171	9158.82148222204	0.013768	0.8625	1	FALSE
ENSG00000089057	611.685245746969	568.714779884457	0.10508	0.38827	1	FALSE
ENSG00000089060	2103.52905202165	2103.08446967713	0.00030495	0.93722	1	FALSE
ENSG00000089063	4927.62877916653	5380.69253910419	-0.1269	0.075366	0.61278	FALSE
ENSG00000089091	439.567372892738	452.329273243289	-0.041289	0.78342	1	FALSE
ENSG00000089094	2583.87403349508	2253.33373256434	0.19747	0.018246	0.32336	FALSE
ENSG00000089101	64.596487045473	62.7504026685521	0.041831	0.96134	1	FALSE
ENSG00000089116	148.060318838813	123.968889597224	0.25621	0.26164	0.95945	FALSE
ENSG00000089123	900.000715733454	956.882006184395	-0.088415	0.4078	1	FALSE
ENSG00000089127	776.304481128356	1057.76281089699	-0.44632	0.023572	0.36313	FALSE
ENSG00000089154	15297.2384854164	13860.6752717189	0.14227	0.016442	0.30841	FALSE
ENSG00000089157	49235.0636162223	47347.3460691214	0.056403	0.28732	0.97757	FALSE
ENSG00000089159	1141.54964613755	1099.24517218679	0.05448	0.6815	1	FALSE
ENSG00000089163	46.5656143480664	47.9997468658783	-0.043762	0.89829	1	FALSE
ENSG00000089169	1.36253533302603	0	Inf	0.29932	0.98188	FALSE
ENSG00000089177	1852.3697849136	2221.42708348301	-0.26211	0.0030807	0.12309	FALSE
ENSG00000089195	1257.3431098263	1307.30518746583	-0.056218	0.55854	1	FALSE
ENSG00000089199	5576.81014635257	4965.03535261209	0.16764	0.15381	0.81897	FALSE
ENSG00000089220	9509.34494520899	8312.4919263727	0.19406	0.0024582	0.10654	FALSE
ENSG00000089225	0	0	NA	NA	NA	NA
ENSG00000089234	2497.2955727696	2629.85232122743	-0.074615	0.45855	1	FALSE
ENSG00000089248	10468.3206861145	9060.08552328873	0.20843	0.078616	0.62328	FALSE
ENSG00000089250	0	2.19698691610231	-Inf	0.16475	0.83132	FALSE
ENSG00000089280	6267.57194509542	5300.35105488398	0.24182	0.037666	0.45134	FALSE
ENSG00000089289	491.054822081076	526.692546268024	-0.10108	0.4183	1	FALSE
ENSG00000089327	0	0	NA	NA	NA	NA
ENSG00000089335	375.360492535826	361.160265543437	0.055638	0.73642	1	FALSE
ENSG00000089351	0	0	NA	NA	NA	NA
ENSG00000089356	0	0	NA	NA	NA	NA
ENSG00000089472	0	0	NA	NA	NA	NA
ENSG00000089486	1819.48994253946	1631.01386923451	0.15777	0.087473	0.64943	FALSE
ENSG00000089505	50.0897282473595	70.5743633220169	-0.49463	0.11555	0.73553	FALSE
ENSG00000089558	430.431035295068	387.789525661137	0.15051	0.30213	0.98467	FALSE
ENSG00000089597	24868.3472553919	22999.9323726531	0.11268	0.064909	0.57494	FALSE
ENSG00000089639	625.577607452251	458.806698026038	0.4473	0.014205	0.28665	FALSE
ENSG00000089682	545.434950929816	569.884494966088	-0.063262	0.75445	1	FALSE
ENSG00000089685	4497.38113230138	4238.32737970966	0.08559	0.23799	0.93291	FALSE
ENSG00000089692	21.127633511552	28.4133193125691	-0.42744	0.39139	1	FALSE
ENSG00000089693	4531.34890508711	4289.69367274356	0.079066	0.45443	1	FALSE
ENSG00000089723	289.277431032737	238.096013695391	0.28091	0.10911	0.71744	FALSE
ENSG00000089737	5829.79383454289	5710.92905762209	0.029719	0.71721	1	FALSE
ENSG00000089775	928.165573892234	1114.22277809862	-0.26358	0.013741	0.28146	FALSE
ENSG00000089818	769.431792976597	882.29679093735	-0.19747	0.087483	0.64943	FALSE
ENSG00000089820	1234.90584271096	1120.21717932949	0.14062	0.29102	0.97996	FALSE
ENSG00000089847	9.62593487796511	10.7455672551957	-0.15874	0.9187	1	FALSE
ENSG00000089876	1587.20024057354	1824.20508585112	-0.20078	0.02729	0.38607	FALSE
ENSG00000089902	2093.03463008752	2378.83376195046	-0.18466	0.032754	0.42167	FALSE
ENSG00000089916	5378.38903331763	5761.96350532227	-0.099386	0.14505	0.80005	FALSE
ENSG00000090006	872.302512895924	821.728075610566	0.086167	0.44321	1	FALSE
ENSG00000090013	862.613790903041	812.334902992222	0.08664	0.57019	1	FALSE
ENSG00000090020	942.155703981478	956.637171276332	-0.022006	0.8991	1	FALSE
ENSG00000090054	2709.67762325652	3162.99793608398	-0.22317	0.0055398	0.17208	FALSE
ENSG00000090060	11544.1753827234	13070.5532694952	-0.17916	0.052727	0.5252	FALSE
ENSG00000090061	604.265029116196	535.051212274698	0.1755	0.17621	0.84932	FALSE
ENSG00000090097	421.864117425169	297.959859215862	0.50166	0.047207	0.50132	FALSE
ENSG00000090104	0	0	NA	NA	NA	NA
ENSG00000090238	715.820047775727	790.680124815064	-0.1435	0.4558	1	FALSE
ENSG00000090263	626.88150574543	727.641833029713	-0.21504	0.070042	0.5939	FALSE
ENSG00000090266	987.226248899783	861.949519798494	0.19578	0.069132	0.59101	FALSE
ENSG00000090273	7327.64483856861	6129.2687428605	0.25763	0.011071	0.25153	FALSE
ENSG00000090316	2591.00044629459	2287.62571360859	0.17966	0.034555	0.43344	FALSE
ENSG00000090339	1518.88538131049	1653.35470237624	-0.12238	0.28483	0.97516	FALSE
ENSG00000090372	3930.5285807369	3703.05066960397	0.086009	0.36652	1	FALSE
ENSG00000090376	2845.89366279273	3225.21466248669	-0.18051	0.023553	0.36311	FALSE
ENSG00000090382	16.7625026439438	19.1206472404218	-0.18989	0.76498	1	FALSE
ENSG00000090402	11.9616619864041	6.68951339461384	0.83844	0.28784	0.97832	FALSE
ENSG00000090432	1237.10212638446	1114.79271476949	0.15019	0.15408	0.81949	FALSE
ENSG00000090447	730.903133533595	642.756365631394	0.18541	0.12402	0.75372	FALSE
ENSG00000090470	1068.33451757144	1093.19968805609	-0.033193	0.777	1	FALSE
ENSG00000090487	3747.5473697464	3885.76236784052	-0.052251	0.47975	1	FALSE
ENSG00000090512	0	0	NA	NA	NA	NA
ENSG00000090520	4000.14902373826	3939.08782621387	0.022192	0.75878	1	FALSE
ENSG00000090530	0.359649024591524	0.910796545349677	-1.3405	0.81892	1	FALSE
ENSG00000090534	210.282643196007	261.775014804002	-0.316	0.077059	0.61849	FALSE
ENSG00000090539	598.118366535198	636.039014203604	-0.088684	0.65347	1	FALSE
ENSG00000090554	1.70491529013276	3.21497934611123	-0.91511	0.68791	1	FALSE
ENSG00000090565	1544.52737653808	1414.55767451325	0.12681	0.17922	0.85449	FALSE
ENSG00000090581	614.657933722377	641.017210079908	-0.060579	0.66023	1	FALSE
ENSG00000090612	1224.71426433901	1307.31818138534	-0.094165	0.34262	1	FALSE
ENSG00000090615	9976.62967392637	9586.5805433905	0.057536	0.33925	1	FALSE
ENSG00000090621	5676.99623505797	5428.4333469735	0.064592	0.35252	1	FALSE
ENSG00000090659	0	0	NA	NA	NA	NA
ENSG00000090661	2659.23622045354	2603.62682835202	0.030489	0.68932	1	FALSE
ENSG00000090674	569.701830700834	546.384339972124	0.060291	0.64073	1	FALSE
ENSG00000090686	2794.54895935342	3015.94577139991	-0.11	0.15939	0.82704	FALSE
ENSG00000090776	23.1982612169977	34.6274159944026	-0.5779	0.20353	0.89751	FALSE
ENSG00000090857	841.804162574623	876.322318373154	-0.057977	0.62505	1	FALSE
ENSG00000090861	8534.51177398438	8167.32334641128	0.063445	0.30944	0.99386	FALSE
ENSG00000090863	5686.90681506261	5901.8851719089	-0.053532	0.45011	1	FALSE
ENSG00000090889	2689.16267815378	2814.41547899007	-0.065678	0.40623	1	FALSE
ENSG00000090905	2037.10451250364	2038.3088941533	-0.0008527	0.98767	1	FALSE
ENSG00000090924	283.412746423056	330.519141796967	-0.22183	0.17736	0.852	FALSE
ENSG00000090932	4704.36552329025	4275.23817368405	0.138	0.061647	0.56333	FALSE
ENSG00000090971	217.708367559585	202.570338455902	0.10397	0.66102	1	FALSE
ENSG00000090975	950.859358234203	676.163995348072	0.49186	2.0005e-05	0.0054146	TRUE
ENSG00000090989	1321.91334252179	1481.31149681986	-0.16425	0.085677	0.64413	FALSE
ENSG00000091009	1100.83120714691	1262.54935018531	-0.19775	0.051052	0.51813	FALSE
ENSG00000091010	2.12849829862151	4.59401960695951	-1.1099	0.46704	1	FALSE
ENSG00000091039	3453.33960314253	3859.06368572198	-0.16026	0.049381	0.51095	FALSE
ENSG00000091073	371.604273843245	342.118837528198	0.11927	0.41854	1	FALSE
ENSG00000091106	33.4008217388112	28.5533790801577	0.22622	0.57743	1	FALSE
ENSG00000091127	992.501475243045	1131.29037237145	-0.18883	0.069583	0.59223	FALSE
ENSG00000091128	1.07288368305315	0.645161631036856	0.73376	0.94431	1	FALSE
ENSG00000091129	6666.77425452888	6940.68753987149	-0.05809	0.48761	1	FALSE
ENSG00000091136	3048.06972560567	2372.9076125094	0.36124	9.4598e-06	0.0030441	TRUE
ENSG00000091137	298.22659725451	562.591129732157	-0.91568	2.6459e-07	0.0002222	TRUE
ENSG00000091138	0.353585633870102	1.83546200573312	-2.376	0.42546	1	FALSE
ENSG00000091140	3028.98853089312	3402.89712094958	-0.16793	0.030725	0.40855	FALSE
ENSG00000091157	1325.39236008234	1412.5965172767	-0.09193	0.33913	1	FALSE
ENSG00000091164	3338.12117328107	3474.51220856291	-0.057774	0.44829	1	FALSE
ENSG00000091181	25.6016067280518	19.7710345481401	0.37285	0.44703	1	FALSE
ENSG00000091262	135.110898718007	133.824025892216	0.013807	0.95017	1	FALSE
ENSG00000091317	1868.19959499201	2180.69594484441	-0.22314	0.012356	0.26642	FALSE
ENSG00000091409	2839.73365182802	3218.07878078456	-0.18044	0.022093	0.35644	FALSE
ENSG00000091428	956.100735625749	1060.52337452208	-0.14954	0.15786	0.8262	FALSE
ENSG00000091436	1786.34438897366	1761.49574915015	0.020209	0.80696	1	FALSE
ENSG00000091482	0	0	NA	NA	NA	NA
ENSG00000091483	2693.22674916924	2689.53867578496	0.001977	0.97311	1	FALSE
ENSG00000091490	9874.97299580465	9925.72816397536	-0.0073961	0.88462	1	FALSE
ENSG00000091513	1.76884927402998	3.9226900107453	-1.149	0.44363	1	FALSE
ENSG00000091527	7702.89613238956	8099.2496176329	-0.072387	0.26333	0.96107	FALSE
ENSG00000091536	703.076849702118	699.943435802252	0.0064441	0.91551	1	FALSE
ENSG00000091542	5266.05389657181	5298.51026949582	-0.0088645	0.9827	1	FALSE
ENSG00000091583	1.70491529013276	0.621556692290397	1.4557	0.61618	1	FALSE
ENSG00000091592	5717.59729499182	5028.52242845441	0.18527	0.0086608	0.22013	FALSE
ENSG00000091622	65.3514573604579	40.055337118551	0.70622	0.06608	0.57972	FALSE
ENSG00000091640	941.419673627454	907.233330588646	0.053364	0.62458	1	FALSE
ENSG00000091651	1409.63970369758	1316.49332688286	0.098626	0.34987	1	FALSE
ENSG00000091656	1359.7985494174	1409.78345921396	-0.052081	0.57007	1	FALSE
ENSG00000091664	0	0	NA	NA	NA	NA
ENSG00000091704	0	0	NA	NA	NA	NA
ENSG00000091732	518.070771344609	441.014325560289	0.23232	0.097554	0.68283	FALSE
ENSG00000091831	1.76792816935051	1.61290407759214	0.1324	1	1	FALSE
ENSG00000091844	1724.84387740039	2104.97322542822	-0.28734	0.0012733	0.072525	FALSE
ENSG00000091879	0	4.00884398308897	-Inf	0.03509	0.43614	FALSE
ENSG00000091947	1078.95602436882	1121.43499666776	-0.05571	0.62948	1	FALSE
ENSG00000091972	10.4721797902631	10.8250253097874	-0.047809	0.97702	1	FALSE
ENSG00000091986	31.1553624650647	32.8560728871569	-0.07668	0.84661	1	FALSE
ENSG00000092009	3.06138723243737	0.944137507808825	1.6971	0.37979	1	FALSE
ENSG00000092010	3549.6348789244	4066.94728504073	-0.19628	0.03945	0.4621	FALSE
ENSG00000092020	444.837736738779	442.935186626945	0.0061836	0.98575	1	FALSE
ENSG00000092036	298.480167244248	329.353578728148	-0.142	0.37047	1	FALSE
ENSG00000092051	78.7611645705736	73.0801617624236	0.108	0.75625	1	FALSE
ENSG00000092054	3.47284345948327	9.85158010702088	-1.5042	0.23973	0.93345	FALSE
ENSG00000092067	0	0	NA	NA	NA	NA
ENSG00000092068	2406.60404655878	2112.12031031847	0.18831	0.02611	0.37879	FALSE
ENSG00000092094	1438.42475081444	1205.27298631233	0.25513	0.0115	0.25639	FALSE
ENSG00000092096	20.6183275862249	18.3811654782188	0.1657	0.83322	1	FALSE
ENSG00000092098	21.6902901645985	28.6636150707777	-0.40217	0.39634	1	FALSE
ENSG00000092108	2655.96700493687	2916.75776208202	-0.13513	0.091882	0.66312	FALSE
ENSG00000092140	2076.87373978124	2382.1709000402	-0.19786	0.019011	0.33031	FALSE
ENSG00000092148	7763.73021837804	8417.55040407056	-0.11665	0.068682	0.58901	FALSE
ENSG00000092199	21643.0305430155	21788.7975341429	-0.0096841	0.87925	1	FALSE
ENSG00000092200	114.029930122867	119.745077141467	-0.070554	0.79395	1	FALSE
ENSG00000092201	15396.7651012375	15485.3461866701	-0.0082764	0.82837	1	FALSE
ENSG00000092203	3114.29861988282	3236.44099279474	-0.055501	0.46183	1	FALSE
ENSG00000092208	926.375355580443	917.993937549198	0.013112	0.88687	1	FALSE
ENSG00000092295	93.9590453577159	85.7293431893413	0.13224	0.64953	1	FALSE
ENSG00000092330	1545.49481200139	1630.27824253174	-0.077049	0.40892	1	FALSE
ENSG00000092345	0	0	NA	NA	NA	NA
ENSG00000092377	0	0	NA	NA	NA	NA
ENSG00000092421	4526.87852236804	4303.51065535997	0.073003	0.29042	0.97962	FALSE
ENSG00000092439	2133.4243718732	2406.84238032196	-0.17397	0.084298	0.64042	FALSE
ENSG00000092445	668.324460228493	529.98928682618	0.33459	0.0098206	0.23528	FALSE
ENSG00000092470	1602.86787423321	1493.99979997041	0.10148	0.29381	0.9818	FALSE
ENSG00000092529	5.23048705674988	7.32384621657764	-0.48566	0.62167	1	FALSE
ENSG00000092531	235.149414306411	251.877794684379	-0.099146	0.60168	1	FALSE
ENSG00000092607	82.4849003636977	122.71409286833	-0.5731	0.072942	0.60465	FALSE
ENSG00000092621	6817.50442130711	6359.21375862861	0.1004	0.24128	0.93489	FALSE
ENSG00000092758	0	0	NA	NA	NA	NA
ENSG00000092820	3107.09509784508	3207.16925244894	-0.045734	0.54415	1	FALSE
ENSG00000092841	7734.64629040286	7193.76916017877	0.10459	0.55944	1	FALSE
ENSG00000092847	4485.88050103596	4350.50522916323	0.044208	0.54145	1	FALSE
ENSG00000092850	64.5937843369777	48.876725369239	0.40225	0.29037	0.97962	FALSE
ENSG00000092853	3512.04337354425	3014.57280885362	0.22036	0.0058524	0.17698	FALSE
ENSG00000092871	1409.08527022398	1394.55740408213	0.014952	0.8761	1	FALSE
ENSG00000092929	93.4203185310633	91.7588718788248	0.025889	0.90651	1	FALSE
ENSG00000092931	1079.52236109697	1167.78563717498	-0.11338	0.26479	0.96199	FALSE
ENSG00000092964	1120.00800400484	1147.21151804816	-0.034622	0.73079	1	FALSE
ENSG00000092969	46.4993013921657	21.9043796452848	1.086	0.0088878	0.22322	FALSE
ENSG00000092978	1259.64369527446	1275.86827088327	-0.018464	0.81802	1	FALSE
ENSG00000093000	4288.17529541687	4424.73865917956	-0.045228	0.49147	1	FALSE
ENSG00000093009	1124.85123829264	898.033885283015	0.32489	0.0023151	0.1033	FALSE
ENSG00000093010	965.264906651809	906.122964768782	0.091218	0.40135	1	FALSE
ENSG00000093072	32.1479642014153	43.5139163051187	-0.43675	0.2686	0.96756	FALSE
ENSG00000093100	0.359649024591524	1.94108802550218	-2.4322	0.41937	1	FALSE
ENSG00000093134	60.6233773915753	72.9228155181303	-0.2665	0.38116	1	FALSE
ENSG00000093144	1286.80623944059	1289.35673916993	-0.0028566	0.95107	1	FALSE
ENSG00000093167	2145.67662985315	2252.4803985815	-0.070082	0.40819	1	FALSE
[truncated: 59,316 more rows]
