# Supplementary material for: Long-Read Sequencing Annotation of the Transcriptome in DNA-PK Inactivated Cells
Source: Front Oncol. 2022 Aug 2;12:941638. doi: 10.3389/fonc.2022.941638 (PMC9382581; doi:10.3389/fonc.2022.941638)
Supplement: Supplementary file 1 [file DataSheet_1.zip › Source Data/DMSO_stat_out-Figure 3B.xls]

Sample name	Total genes	SE	MX	RI	A5	A3	AF	AL
DMSO	4659	3080(66.11%)	315(6.76%)	1173(25.18%)	1799(38.61%)	1954(41.94%)	1907(40.93%)	446(9.57%)
