# Supplementary material for: Long-Read Sequencing Annotation of the Transcriptome in DNA-PK Inactivated Cells
Source: Front Oncol. 2022 Aug 2;12:941638. doi: 10.3389/fonc.2022.941638 (PMC9382581; doi:10.3389/fonc.2022.941638)
Supplement: Supplementary file 1 [file DataSheet_1.zip › Source Data/Nu7441.fusion.anno-Figure 3A.xls]

transcriptID	block1.start	block1.end	block1.chr	block1.strand	block1.chrstart	block1.chrend	block1.geneid	block1.coverage	block2.start	block2.end	block2.chr	block2.strand	block2.chrstart	block2.chrend	block2.geneid	block2.coverage
transcript_HQ_Nu7441_transcript16416/f2p0/4183	2	3714	12	-	56342282	56360110	ENSG00000170581	88.8	3715	4183	19	+	41729452	41729919	ENSG00000267881,ENSG00000105388	11.2
transcript_HQ_Nu7441_transcript25820/f2p0/3266	3	430	1	+	201955503	201965517	ENSG00000134375	13.1	431	3265	1	-	163126461	163170089	ENSG00000143248	86.8
transcript_HQ_Nu7441_transcript12209/f2p0/4590	5	1340	7	-	73736958	73738800	ENSG00000106077	29.1	1341	4590	16	-	2927827	2931076	notsure	70.8
transcript_HQ_Nu7441_transcript6076/f2p0/5422	3	4082	2	+	70258143	70530408	ENSG00000229229,ENSG00000116005,ENSG00000233849,ENSG00000235289	75.2	4083	5422	KI270744.1	-	124359	125698	notsure	24.7
transcript_HQ_Nu7441_transcript40073/f2p0/1705	3	1518	15	-	42543403	42548786	ENSG00000285942,ENSG00000180979	89.0	1519	1699	8	+	107823845	109455337	ENSG00000120533,ENSG00000253949,ENSG00000287949,ENSG00000200806,ENSG00000253228,ENSG00000250267,ENSG00000253580,ENSG00000104412,ENSG00000253657,ENSG00000174417,ENSG00000253754,ENSG00000205038	10.6
transcript_HQ_Nu7441_transcript3669/f2p0/6099	4	961	2	+	85539168	85542634	ENSG00000168906	15.7	962	6099	2	-	43887745	44126792	ENSG00000219391,ENSG00000138095	84.2
transcript_HQ_Nu7441_transcript5656/f2p0/5566	3	4861	16	+	56989544	57056408	ENSG00000140853	87.3	4862	5564	4	-	152772141	152772843	ENSG00000169989	12.6
transcript_HQ_Nu7441_transcript32959/f2p0/2676	3	430	1	+	201955503	201965517	ENSG00000134375	16.0	431	2676	1	-	163127050	163170089	ENSG00000143248	83.9
transcript_HQ_Nu7441_transcript18130/f2p0/4033	3	842	21	+	8209700	8210540	ENSG00000278996	20.8	843	4033	17	+	80104805	80119881	ENSG00000171298	79.1
