# Supplementary material for: Long-Read Sequencing Annotation of the Transcriptome in DNA-PK Inactivated Cells
Source: Front Oncol. 2022 Aug 2;12:941638. doi: 10.3389/fonc.2022.941638 (PMC9382581; doi:10.3389/fonc.2022.941638)
Supplement: Supplementary file 1 [file DataSheet_1.zip › Source Data/Nu7441.GO.anno-Figure 2D.xls]

Gene_id	GO_number	GO_id; GO_description; GO_class
Novelgene0004	2	GO:0005741; mitochondrial outer membrane; cellular_component	GO:0006886; intracellular protein transport; biological_process
Novelgene0006	4	GO:0031225; anchored to membrane; cellular_component	GO:0010215; cellulose microfibril organization; biological_process	GO:0016049; cell growth; biological_process	GO:0004356; glutamate-ammonia ligase activity; molecular_function
Novelgene0007	4	GO:0004488; methylenetetrahydrofolate dehydrogenase (NADP+) activity; molecular_function	GO:0055114; oxidation-reduction process; biological_process	GO:0009396; folic acid-containing compound biosynthetic process; biological_process	GO:0003824; NA
Novelgene0008	3	GO:0005576; NA	GO:0006950; response to stress; biological_process	GO:0005179; hormone activity; molecular_function
Novelgene0011	2	GO:0006413; translational initiation; biological_process	GO:0003743; translation initiation factor activity; molecular_function
Novelgene0014	4	GO:0003723; RNA binding; molecular_function	GO:0003964; RNA-directed DNA polymerase activity; molecular_function	GO:0006278; RNA-dependent DNA replication; biological_process	GO:0019033; viral tegument; cellular_component
Novelgene0017	4	GO:0016042; lipid catabolic process; biological_process	GO:0003677; DNA binding; molecular_function	GO:0006313; transposition, DNA-mediated; biological_process	GO:0004803; transposase activity; molecular_function
Novelgene0018	1	GO:0035556; intracellular signal transduction; biological_process
Novelgene0031	6	GO:0003677; DNA binding; molecular_function	GO:0003700; sequence-specific DNA binding transcription factor activity; molecular_function	GO:0046872; metal ion binding; molecular_function	GO:0042025; host cell nucleus; cellular_component	GO:0006355; regulation of transcription, DNA-dependent; biological_process	GO:0043565; sequence-specific DNA binding; molecular_function
Novelgene0032	3	GO:0003896; DNA primase activity; molecular_function	GO:0008270; zinc ion binding; molecular_function	GO:0004386; helicase activity; molecular_function
Novelgene0039	2	GO:0008270; zinc ion binding; molecular_function	GO:0003723; RNA binding; molecular_function
Novelgene0043	7	GO:0008318; protein prenyltransferase activity; molecular_function	GO:0018342; protein prenylation; biological_process	GO:0005026; transforming growth factor beta receptor activity, type II; molecular_function	GO:0016020; membrane; cellular_component	GO:0046872; metal ion binding; molecular_function	GO:0005524; ATP binding; molecular_function	GO:0006468; protein phosphorylation; biological_process
Novelgene0046	1	GO:0003723; RNA binding; molecular_function
Novelgene0054	3	GO:0009058; biosynthetic process; biological_process	GO:0008152; NA	GO:0016491; oxidoreductase activity; molecular_function
Novelgene0061	4	GO:0005179; hormone activity; molecular_function	GO:0005576; NA	GO:0006950; response to stress; biological_process	GO:0019068; virion assembly; biological_process
Novelgene0063	1	GO:0016817; hydrolase activity, acting on acid anhydrides; molecular_function
Novelgene0069	4	GO:0042128; nitrate assimilation; biological_process	GO:0003677; DNA binding; molecular_function	GO:0008270; zinc ion binding; molecular_function	GO:0005634; nucleus; cellular_component
Novelgene0070	19	GO:0000166; nucleotide binding; molecular_function	GO:0005634; nucleus; cellular_component	GO:0006434; seryl-tRNA aminoacylation; biological_process	GO:0004828; serine-tRNA ligase activity; molecular_function	GO:0006355; regulation of transcription, DNA-dependent; biological_process	GO:0005102; receptor binding; molecular_function	GO:0003700; sequence-specific DNA binding transcription factor activity; molecular_function	GO:0005737; cytoplasm; cellular_component	GO:0005524; ATP binding; molecular_function	GO:0043093; cytokinesis by binary fission; biological_process	GO:0007049; cell cycle; biological_process	GO:0030674; protein binding, bridging; molecular_function	GO:0003677; DNA binding; molecular_function	GO:0030168; platelet activation; biological_process	GO:0005577; fibrinogen complex; cellular_component	GO:0043565; sequence-specific DNA binding; molecular_function	GO:0051258; protein polymerization; biological_process	GO:0000917; barrier septum formation; biological_process	GO:0007165; signal transduction; biological_process
Novelgene0073	2	GO:0016021; integral to membrane; cellular_component	GO:0055085; transmembrane transport; biological_process
Novelgene0075	3	GO:0006672; ceramide metabolic process; biological_process	GO:0016021; integral to membrane; cellular_component	GO:0016811; hydrolase activity, acting on carbon-nitrogen (but not peptide) bonds, in linear amides; molecular_function
Novelgene0076	8	GO:0005506; iron ion binding; molecular_function	GO:0016032; NA	GO:0003677; DNA binding; molecular_function	GO:0019068; virion assembly; biological_process	GO:0007067; mitosis; biological_process	GO:0051382; kinetochore assembly; biological_process	GO:0004523; ribonuclease H activity; molecular_function	GO:0003676; nucleic acid binding; molecular_function
Novelgene0085	2	GO:0000042; protein targeting to Golgi; biological_process	GO:0005515; protein binding; molecular_function
Novelgene0088	4	GO:0055114; oxidation-reduction process; biological_process	GO:0016491; oxidoreductase activity; molecular_function	GO:0051536; iron-sulfur cluster binding; molecular_function	GO:0016625; oxidoreductase activity, acting on the aldehyde or oxo group of donors, iron-sulfur protein as acceptor; molecular_function
Novelgene0090	3	GO:0042981; regulation of apoptosis; biological_process	GO:0004190; aspartic-type endopeptidase activity; molecular_function	GO:0016021; integral to membrane; cellular_component
Novelgene0092	3	GO:0004000; adenosine deaminase activity; molecular_function	GO:0003723; RNA binding; molecular_function	GO:0006396; RNA processing; biological_process
Novelgene0093	1	GO:0004197; cysteine-type endopeptidase activity; molecular_function
Novelgene0096	3	GO:0006355; regulation of transcription, DNA-dependent; biological_process	GO:0008430; selenium binding; molecular_function	GO:0005634; nucleus; cellular_component
Novelgene0098	1	GO:0005777; peroxisome; cellular_component
Novelgene0102	4	GO:0030286; dynein complex; cellular_component	GO:0003777; microtubule motor activity; molecular_function	GO:0007018; microtubule-based movement; biological_process	GO:0038032; NA
Novelgene0103	3	GO:0005576; NA	GO:0006950; response to stress; biological_process	GO:0005179; hormone activity; molecular_function
Novelgene0104	3	GO:0004797; thymidine kinase activity; molecular_function	GO:0006230; TMP biosynthetic process; biological_process	GO:0005524; ATP binding; molecular_function
Novelgene0105	2	GO:0030176; integral to endoplasmic reticulum membrane; cellular_component	GO:0015031; protein transport; biological_process
Novelgene0109	5	GO:0009405; pathogenesis; biological_process	GO:0005576; NA	GO:0008233; peptidase activity; molecular_function	GO:0006508; proteolysis; biological_process	GO:0016032; NA
Novelgene0111	2	GO:0003779; actin binding; molecular_function	GO:0016021; integral to membrane; cellular_component
Novelgene0113	13	GO:0015074; DNA integration; biological_process	GO:0046080; dUTP metabolic process; biological_process	GO:0016787; hydrolase activity; molecular_function	GO:0003723; RNA binding; molecular_function	GO:0003964; RNA-directed DNA polymerase activity; molecular_function	GO:0006278; RNA-dependent DNA replication; biological_process	GO:0004252; serine-type endopeptidase activity; molecular_function	GO:0005576; NA	GO:0006508; proteolysis; biological_process	GO:0004523; ribonuclease H activity; molecular_function	GO:0008270; zinc ion binding; molecular_function	GO:0003676; nucleic acid binding; molecular_function	GO:0015074; DNA integration; biological_process
Novelgene0114	3	GO:0005179; hormone activity; molecular_function	GO:0005576; NA	GO:0006950; response to stress; biological_process
Novelgene0120	3	GO:0017048; Rho GTPase binding; molecular_function	GO:0003779; actin binding; molecular_function	GO:0030036; actin cytoskeleton organization; biological_process
Novelgene0122	8	GO:0006481; C-terminal protein methylation; biological_process	GO:0016021; integral to membrane; cellular_component	GO:0004671; protein C-terminal S-isoprenylcysteine carboxyl O-methyltransferase activity; molecular_function	GO:0006952; defense response; biological_process	GO:0016021; integral to membrane; cellular_component	GO:0018342; protein prenylation; biological_process	GO:0048255; mRNA stabilization; biological_process	GO:0008318; protein prenyltransferase activity; molecular_function
Novelgene0133	1	GO:0008270; zinc ion binding; molecular_function
Novelgene0135	1	GO:0019031; viral envelope; cellular_component
Novelgene0142	3	GO:0030058; amine dehydrogenase activity; molecular_function	GO:0042597; periplasmic space; cellular_component	GO:0055114; oxidation-reduction process; biological_process
Novelgene0145	8	GO:0016021; integral to membrane; cellular_component	GO:0055085; transmembrane transport; biological_process	GO:0005887; integral to plasma membrane; cellular_component	GO:0008521; acetyl-CoA transporter activity; molecular_function	GO:0016531; copper chaperone activity; molecular_function	GO:0006825; copper ion transport; biological_process	GO:0005758; mitochondrial intermembrane space; cellular_component	GO:0005507; copper ion binding; molecular_function
Novelgene0147	1	GO:0000746; conjugation; biological_process
Novelgene0153	1	GO:0005515; protein binding; molecular_function
Novelgene0156	1	GO:0016021; integral to membrane; cellular_component
Novelgene0157	3	GO:0005576; NA	GO:0006950; response to stress; biological_process	GO:0005179; hormone activity; molecular_function
Novelgene0159	1	GO:0042710; biofilm formation; biological_process
Novelgene0166	4	GO:0006508; proteolysis; biological_process	GO:0008234; cysteine-type peptidase activity; molecular_function	GO:0003677; DNA binding; molecular_function	GO:0005515; protein binding; molecular_function
Novelgene0167	4	GO:0016788; hydrolase activity, acting on ester bonds; molecular_function	GO:0019031; viral envelope; cellular_component	GO:0046789; host cell surface receptor binding; molecular_function	GO:0019064; viral envelope fusion with host membrane; biological_process
Novelgene0170	2	GO:0016021; integral to membrane; cellular_component	GO:0019087; transformation of host cell by virus; biological_process
Novelgene0175	7	GO:0003917; DNA topoisomerase type I activity; molecular_function	GO:0005694; chromosome; cellular_component	GO:0003677; DNA binding; molecular_function	GO:0006265; DNA topological change; biological_process	GO:0005179; hormone activity; molecular_function	GO:0005576; NA	GO:0006950; response to stress; biological_process
Novelgene0179	1	GO:0042742; defense response to bacterium; biological_process
Novelgene0183	5	GO:0000975; regulatory region DNA binding; molecular_function	GO:0005515; protein binding; molecular_function	GO:0005179; hormone activity; molecular_function	GO:0005576; NA	GO:0006950; response to stress; biological_process
Novelgene0184	6	GO:0015269; calcium-activated potassium channel activity; molecular_function	GO:0016020; membrane; cellular_component	GO:0006813; potassium ion transport; biological_process	GO:0016491; oxidoreductase activity; molecular_function	GO:0055114; oxidation-reduction process; biological_process	GO:0050660; flavin adenine dinucleotide binding; molecular_function
Novelgene0185	7	GO:0016616; oxidoreductase activity, acting on the CH-OH group of donors, NAD or NADP as acceptor; molecular_function	GO:0003854; 3-beta-hydroxy-delta5-steroid dehydrogenase activity; molecular_function	GO:0044237; cellular metabolic process; biological_process	GO:0050662; coenzyme binding; molecular_function	GO:0055114; oxidation-reduction process; biological_process	GO:0003824; NA	GO:0006694; steroid biosynthetic process; biological_process
Novelgene0195	8	GO:0005975; carbohydrate metabolic process; biological_process	GO:0004650; polygalacturonase activity; molecular_function	GO:0008233; peptidase activity; molecular_function	GO:0005576; NA	GO:0031640; killing of cells of other organism; biological_process	GO:0003677; DNA binding; molecular_function	GO:0000228; nuclear chromosome; cellular_component	GO:0035092; sperm chromatin condensation; biological_process
Novelgene0197	4	GO:0045444; fat cell differentiation; biological_process	GO:0016020; membrane; cellular_component	GO:0006810; transport; biological_process	GO:0005215; NA
Novelgene0199	3	GO:0003964; RNA-directed DNA polymerase activity; molecular_function	GO:0003723; RNA binding; molecular_function	GO:0006278; RNA-dependent DNA replication; biological_process
Novelgene0200	5	GO:0004190; aspartic-type endopeptidase activity; molecular_function	GO:0005219; ryanodine-sensitive calcium-release channel activity; molecular_function	GO:0016021; integral to membrane; cellular_component	GO:0006270; DNA-dependent DNA replication initiation; biological_process	GO:0006874; cellular calcium ion homeostasis; biological_process
Novelgene0202	3	GO:0005515; protein binding; molecular_function	GO:0042981; regulation of apoptosis; biological_process	GO:0005622; intracellular; cellular_component
Novelgene0204	2	GO:0005576; NA	GO:0007218; neuropeptide signaling pathway; biological_process
Novelgene0210	19	GO:0051082; unfolded protein binding; molecular_function	GO:0007155; cell adhesion; biological_process	GO:0005198; NA	GO:0006468; protein phosphorylation; biological_process	GO:0045502; dynein binding; molecular_function	GO:0008134; transcription factor binding; molecular_function	GO:0004674; protein serine/threonine kinase activity; molecular_function	GO:0005882; intermediate filament; cellular_component	GO:0007049; cell cycle; biological_process	GO:0005604; basement membrane; cellular_component	GO:0043093; cytokinesis by binary fission; biological_process	GO:0005524; ATP binding; molecular_function	GO:0005737; cytoplasm; cellular_component	GO:0003677; DNA binding; molecular_function	GO:0042803; protein homodimerization activity; molecular_function	GO:0016272; prefoldin complex; cellular_component	GO:0007165; signal transduction; biological_process	GO:0000917; barrier septum formation; biological_process	GO:0006457; protein folding; biological_process
Novelgene0212	1	GO:0030141; stored secretory granule; cellular_component
Novelgene0218	1	GO:0016032; NA
Novelgene0219	2	GO:0042381; hemolymph coagulation; biological_process	GO:0005576; NA
Novelgene0220	2	GO:0007165; signal transduction; biological_process	GO:0016020; membrane; cellular_component
Novelgene0222	3	GO:0008270; zinc ion binding; molecular_function	GO:0003676; nucleic acid binding; molecular_function	GO:0046872; metal ion binding; molecular_function
Novelgene0227	1	GO:0005515; protein binding; molecular_function
Novelgene0230	4	GO:0003824; NA	GO:0008152; NA	GO:0008152; NA	GO:0003824; NA
Novelgene0233	3	GO:0005179; hormone activity; molecular_function	GO:0005576; NA	GO:0006950; response to stress; biological_process
Novelgene0235	3	GO:0015078; hydrogen ion transmembrane transporter activity; molecular_function	GO:0015986; ATP synthesis coupled proton transport; biological_process	GO:0000276; mitochondrial proton-transporting ATP synthase complex, coupling factor F(o); cellular_component
Novelgene0247	2	GO:0019028; viral capsid; cellular_component	GO:0005198; NA
Novelgene0248	2	GO:0005576; NA	GO:0009405; pathogenesis; biological_process
Novelgene0255	1	GO:0003676; nucleic acid binding; molecular_function
Novelgene0260	7	GO:0003950; NAD+ ADP-ribosyltransferase activity; molecular_function	GO:0016021; integral to membrane; cellular_component	GO:0055085; transmembrane transport; biological_process	GO:0022857; transmembrane transporter activity; molecular_function	GO:0016021; integral to membrane; cellular_component	GO:0055085; transmembrane transport; biological_process	GO:0022857; transmembrane transporter activity; molecular_function
Novelgene0265	6	GO:0006606; protein import into nucleus; biological_process	GO:0003700; sequence-specific DNA binding transcription factor activity; molecular_function	GO:0006355; regulation of transcription, DNA-dependent; biological_process	GO:0043565; sequence-specific DNA binding; molecular_function	GO:0005643; nuclear pore; cellular_component	GO:0006952; defense response; biological_process
Novelgene0266	6	GO:0016020; membrane; cellular_component	GO:0008201; heparin binding; molecular_function	GO:0050750; low-density lipoprotein particle receptor binding; molecular_function	GO:0005783; endoplasmic reticulum; cellular_component	GO:0048193; Golgi vesicle transport; biological_process	GO:0003700; sequence-specific DNA binding transcription factor activity; molecular_function
Novelgene0267	4	GO:0030127; COPII vesicle coat; cellular_component	GO:0006888; ER to Golgi vesicle-mediated transport; biological_process	GO:0006886; intracellular protein transport; biological_process	GO:0008270; zinc ion binding; molecular_function
Novelgene0268	1	GO:0006914; autophagy; biological_process
Novelgene0269	2	GO:0046872; metal ion binding; molecular_function	GO:0005634; nucleus; cellular_component
Novelgene0272	3	GO:0009001; serine O-acetyltransferase activity; molecular_function	GO:0005737; cytoplasm; cellular_component	GO:0006535; cysteine biosynthetic process from serine; biological_process
Novelgene0275	14	GO:0005198; NA	GO:0034508; centromere complex assembly; biological_process	GO:0005219; ryanodine-sensitive calcium-release channel activity; molecular_function	GO:0007059; chromosome segregation; biological_process	GO:0004190; aspartic-type endopeptidase activity; molecular_function	GO:0046873; metal ion transmembrane transporter activity; molecular_function	GO:0015743; malate transport; biological_process	GO:0006874; cellular calcium ion homeostasis; biological_process	GO:0055085; transmembrane transport; biological_process	GO:0030001; metal ion transport; biological_process	GO:0019013; viral nucleocapsid; cellular_component	GO:0046872; metal ion binding; molecular_function	GO:0016021; integral to membrane; cellular_component	GO:0016020; membrane; cellular_component
Novelgene0281	3	GO:0016491; oxidoreductase activity; molecular_function	GO:0008270; zinc ion binding; molecular_function	GO:0055114; oxidation-reduction process; biological_process
Novelgene0282	3	GO:0005179; hormone activity; molecular_function	GO:0005576; NA	GO:0006950; response to stress; biological_process
Novelgene0283	9	GO:0015074; DNA integration; biological_process	GO:0003677; DNA binding; molecular_function	GO:0003676; nucleic acid binding; molecular_function	GO:0009117; nucleotide metabolic process; biological_process	GO:0016791; phosphatase activity; molecular_function	GO:0000287; magnesium ion binding; molecular_function	GO:0003723; RNA binding; molecular_function	GO:0003964; RNA-directed DNA polymerase activity; molecular_function	GO:0006278; RNA-dependent DNA replication; biological_process
Novelgene0289	5	GO:0005576; NA	GO:0004623; phospholipase A2 activity; molecular_function	GO:0016042; lipid catabolic process; biological_process	GO:0005509; calcium ion binding; molecular_function	GO:0019079; viral genome replication; biological_process
Novelgene0292	2	GO:0005198; NA	GO:0019028; viral capsid; cellular_component
Novelgene0293	7	GO:0009522; photosystem I; cellular_component	GO:0015979; photosynthesis; biological_process	GO:0009538; photosystem I reaction center; cellular_component	GO:0016607; nuclear speck; cellular_component	GO:0007219; Notch signaling pathway; biological_process	GO:0045944; positive regulation of transcription from RNA polymerase II promoter; biological_process	GO:0003713; transcription coactivator activity; molecular_function
Novelgene0294	4	GO:0004673; protein histidine kinase activity; molecular_function	GO:0000160; two-component signal transduction system (phosphorelay); biological_process	GO:0000155; two-component sensor activity; molecular_function	GO:0016020; membrane; cellular_component
Novelgene0295	2	GO:0003677; DNA binding; molecular_function	GO:0008270; zinc ion binding; molecular_function
Novelgene0304	1	GO:0004672; protein kinase activity; molecular_function
Novelgene0309	2	GO:0019028; viral capsid; cellular_component	GO:0005198; NA
Novelgene0313	8	GO:0006950; response to stress; biological_process	GO:0005576; NA	GO:0005179; hormone activity; molecular_function	GO:0016021; integral to membrane; cellular_component	GO:0003924; GTPase activity; molecular_function	GO:0005741; mitochondrial outer membrane; cellular_component	GO:0006184; GTP catabolic process; biological_process	GO:0008053; mitochondrial fusion; biological_process
Novelgene0318	2	GO:0006470; protein dephosphorylation; biological_process	GO:0004725; protein tyrosine phosphatase activity; molecular_function
Novelgene0324	3	GO:0016021; integral to membrane; cellular_component	GO:0004129; cytochrome-c oxidase activity; molecular_function	GO:0055114; oxidation-reduction process; biological_process
Novelgene0327	5	GO:0006182; cGMP biosynthetic process; biological_process	GO:0003779; actin binding; molecular_function	GO:0004383; guanylate cyclase activity; molecular_function	GO:0007010; cytoskeleton organization; biological_process	GO:0006396; RNA processing; biological_process
Novelgene0331	2	GO:0009291; unidirectional conjugation; biological_process	GO:0016020; membrane; cellular_component
Novelgene0335	2	GO:0005576; NA	GO:0007218; neuropeptide signaling pathway; biological_process
Novelgene0348	14	GO:0003964; RNA-directed DNA polymerase activity; molecular_function	GO:0003723; RNA binding; molecular_function	GO:0006278; RNA-dependent DNA replication; biological_process	GO:0003723; RNA binding; molecular_function	GO:0003964; RNA-directed DNA polymerase activity; molecular_function	GO:0006278; RNA-dependent DNA replication; biological_process	GO:0005524; ATP binding; molecular_function	GO:0006278; RNA-dependent DNA replication; biological_process	GO:0003676; nucleic acid binding; molecular_function	GO:0005634; nucleus; cellular_component	GO:0003964; RNA-directed DNA polymerase activity; molecular_function	GO:0003723; RNA binding; molecular_function	GO:0006338; chromatin remodeling; biological_process	GO:0016818; hydrolase activity, acting on acid anhydrides, in phosphorus-containing anhydrides; molecular_function
Novelgene0349	18	GO:0030001; metal ion transport; biological_process	GO:0016021; integral to membrane; cellular_component	GO:0016020; membrane; cellular_component	GO:0005737; cytoplasm; cellular_component	GO:0051033; RNA transmembrane transporter activity; molecular_function	GO:0005219; ryanodine-sensitive calcium-release channel activity; molecular_function	GO:0033227; dsRNA transport; biological_process	GO:0005215; NA	GO:0005852; eukaryotic translation initiation factor 3 complex; cellular_component	GO:0055085; transmembrane transport; biological_process	GO:0006874; cellular calcium ion homeostasis; biological_process	GO:0006270; DNA-dependent DNA replication initiation; biological_process	GO:0046872; metal ion binding; molecular_function	GO:0006811; ion transport; biological_process	GO:0003743; translation initiation factor activity; molecular_function	GO:0004190; aspartic-type endopeptidase activity; molecular_function	GO:0046873; metal ion transmembrane transporter activity; molecular_function	GO:0015743; malate transport; biological_process
Novelgene0355	1	GO:0032981; mitochondrial respiratory chain complex I assembly; biological_process
Novelgene0356	2	GO:0005198; NA	GO:0019012; NA
Novelgene0359	2	GO:0019031; viral envelope; cellular_component	GO:0019064; viral envelope fusion with host membrane; biological_process
Novelgene0365	1	GO:0005634; nucleus; cellular_component
Novelgene0368	2	GO:0005634; nucleus; cellular_component	GO:0016020; membrane; cellular_component
Novelgene0369	1	GO:0008242; omega peptidase activity; molecular_function
Novelgene0372	5	GO:0003723; RNA binding; molecular_function	GO:0003964; RNA-directed DNA polymerase activity; molecular_function	GO:0006278; RNA-dependent DNA replication; biological_process	GO:0005198; NA	GO:0019028; viral capsid; cellular_component
Novelgene0373	1	GO:0005515; protein binding; molecular_function
Novelgene0376	1	GO:0016021; integral to membrane; cellular_component
Novelgene0378	1	GO:0005576; NA
Novelgene0382	3	GO:0009253; peptidoglycan catabolic process; biological_process	GO:0016998; cell wall macromolecule catabolic process; biological_process	GO:0003796; lysozyme activity; molecular_function
Novelgene0384	6	GO:0008270; zinc ion binding; molecular_function	GO:0046872; metal ion binding; molecular_function	GO:0006281; DNA repair; biological_process	GO:0047134; protein-disulfide reductase activity; molecular_function	GO:0055114; oxidation-reduction process; biological_process	GO:0005737; cytoplasm; cellular_component
Novelgene0391	7	GO:0005198; NA	GO:0009405; pathogenesis; biological_process	GO:0008092; cytoskeletal protein binding; molecular_function	GO:0005856; cytoskeleton; cellular_component	GO:0030866; cortical actin cytoskeleton organization; biological_process	GO:0016491; oxidoreductase activity; molecular_function	GO:0007165; signal transduction; biological_process
Novelgene0393	3	GO:0071805; potassium ion transmembrane transport; biological_process	GO:0015079; potassium ion transmembrane transporter activity; molecular_function	GO:0016020; membrane; cellular_component
Novelgene0394	1	GO:0016020; membrane; cellular_component
Novelgene0396	1	GO:0016817; hydrolase activity, acting on acid anhydrides; molecular_function
Novelgene0399	3	GO:0016021; integral to membrane; cellular_component	GO:0046854; phosphatidylinositol phosphorylation; biological_process	GO:0007338; single fertilization; biological_process
Novelgene0404	1	GO:0005515; protein binding; molecular_function
Novelgene0405	7	GO:0015501; glutamate:sodium symporter activity; molecular_function	GO:0016021; integral to membrane; cellular_component	GO:0015813; L-glutamate transport; biological_process	GO:0008270; zinc ion binding; molecular_function	GO:0005634; nucleus; cellular_component	GO:0003700; sequence-specific DNA binding transcription factor activity; molecular_function	GO:0006355; regulation of transcription, DNA-dependent; biological_process
Novelgene0407	3	GO:0005179; hormone activity; molecular_function	GO:0005576; NA	GO:0006950; response to stress; biological_process
Novelgene0410	1	GO:0035556; intracellular signal transduction; biological_process
Novelgene0411	3	GO:0009966; regulation of signal transduction; biological_process	GO:0007275; multicellular organismal development; biological_process	GO:0016020; membrane; cellular_component
Novelgene0415	3	GO:0015979; photosynthesis; biological_process	GO:0009523; photosystem II; cellular_component	GO:0016021; integral to membrane; cellular_component
Novelgene0419	4	GO:0005840; ribosome; cellular_component	GO:0003735; structural constituent of ribosome; molecular_function	GO:0006412; translation; biological_process	GO:0005622; intracellular; cellular_component
Novelgene0423	2	GO:0035299; inositol pentakisphosphate 2-kinase activity; molecular_function	GO:0005524; ATP binding; molecular_function
Novelgene0424	4	GO:0005198; NA	GO:0009405; pathogenesis; biological_process	GO:0006457; protein folding; biological_process	GO:0005515; protein binding; molecular_function
Novelgene0425	2	GO:0009405; pathogenesis; biological_process	GO:0045735; NA
Novelgene0426	3	GO:0055114; oxidation-reduction process; biological_process	GO:0016706; oxidoreductase activity, acting on paired donors, with incorporation or reduction of molecular oxygen, 2-oxoglutarate as one donor, and incorporation of one atom each of oxygen into both donors; molecular_function	GO:0008168; methyltransferase activity; molecular_function
Novelgene0427	3	GO:0006813; potassium ion transport; biological_process	GO:0016021; integral to membrane; cellular_component	GO:0016286; small conductance calcium-activated potassium channel activity; molecular_function
Novelgene0428	6	GO:0046872; metal ion binding; molecular_function	GO:0006355; regulation of transcription, DNA-dependent; biological_process	GO:0003700; sequence-specific DNA binding transcription factor activity; molecular_function	GO:0020037; heme binding; molecular_function	GO:0009055; NA	GO:0005506; iron ion binding; molecular_function
Novelgene0431	6	GO:0046872; metal ion binding; molecular_function	GO:0016567; protein ubiquitination; biological_process	GO:0004842; ubiquitin-protein ligase activity; molecular_function	GO:0005198; NA	GO:0043461; proton-transporting ATP synthase complex assembly; biological_process	GO:0020037; heme binding; molecular_function
Novelgene0432	6	GO:0004652; polynucleotide adenylyltransferase activity; molecular_function	GO:0006278; RNA-dependent DNA replication; biological_process	GO:0003723; RNA binding; molecular_function	GO:0043631; RNA polyadenylation; biological_process	GO:0003964; RNA-directed DNA polymerase activity; molecular_function	GO:0019033; viral tegument; cellular_component
Novelgene0433	1	GO:0007276; gamete generation; biological_process
Novelgene0437	4	GO:0005576; NA	GO:0006950; response to stress; biological_process	GO:0005179; hormone activity; molecular_function	GO:0005515; protein binding; molecular_function
Novelgene0438	3	GO:0007186; G-protein coupled receptor protein signaling pathway; biological_process	GO:0016021; integral to membrane; cellular_component	GO:0004930; G-protein coupled receptor activity; molecular_function
Novelgene0439	7	GO:0015074; DNA integration; biological_process	GO:0019068; virion assembly; biological_process	GO:0019028; viral capsid; cellular_component	GO:0005198; NA	GO:0003964; RNA-directed DNA polymerase activity; molecular_function	GO:0003723; RNA binding; molecular_function	GO:0006278; RNA-dependent DNA replication; biological_process
Novelgene0440	1	GO:0046914; transition metal ion binding; molecular_function
Novelgene0441	4	GO:0005179; hormone activity; molecular_function	GO:0006950; response to stress; biological_process	GO:0005576; NA	GO:0019904; protein domain specific binding; molecular_function
Novelgene0442	2	GO:0003677; DNA binding; molecular_function	GO:0046983; protein dimerization activity; molecular_function
Novelgene0443	3	GO:0016021; integral to membrane; cellular_component	GO:0015556; C4-dicarboxylate transmembrane transporter activity; molecular_function	GO:0015740; C4-dicarboxylate transport; biological_process
Novelgene0448	1	GO:0003779; actin binding; molecular_function
Novelgene0450	1	GO:0016787; hydrolase activity; molecular_function
Novelgene0452	2	GO:0004810; tRNA adenylyltransferase activity; molecular_function	GO:0016437; tRNA cytidylyltransferase activity; molecular_function
Novelgene0454	10	GO:0008270; zinc ion binding; molecular_function	GO:0003676; nucleic acid binding; molecular_function	GO:0003964; RNA-directed DNA polymerase activity; molecular_function	GO:0003723; RNA binding; molecular_function	GO:0006278; RNA-dependent DNA replication; biological_process	GO:0005576; NA	GO:0006952; defense response; biological_process	GO:0019068; virion assembly; biological_process	GO:0019028; viral capsid; cellular_component	GO:0005198; NA
Novelgene0462	5	GO:0005634; nucleus; cellular_component	GO:0071630; nucleus-associated proteasomal ubiquitin-dependent protein catabolic process; biological_process	GO:0031144; proteasome localization; biological_process	GO:0017137; Rab GTPase binding; molecular_function	GO:0006886; intracellular protein transport; biological_process
Novelgene0465	1	GO:0008033; tRNA processing; biological_process
Novelgene0468	1	GO:0005515; protein binding; molecular_function
Novelgene0471	3	GO:0003676; nucleic acid binding; molecular_function	GO:0016032; NA	GO:0019012; NA
Novelgene0474	1	GO:0003723; RNA binding; molecular_function
Novelgene0477	30	GO:0033179; proton-transporting V-type ATPase, V0 domain; cellular_component	GO:0015031; protein transport; biological_process	GO:0000921; septin ring assembly; biological_process	GO:0000917; barrier septum formation; biological_process	GO:0016020; membrane; cellular_component	GO:0006914; autophagy; biological_process	GO:0016021; integral to membrane; cellular_component	GO:0005515; protein binding; molecular_function	GO:0015991; ATP hydrolysis coupled proton transport; biological_process	GO:0000145; exocyst; cellular_component	GO:0048870; cell motility; biological_process	GO:0005524; ATP binding; molecular_function	GO:0005737; cytoplasm; cellular_component	GO:0043093; cytokinesis by binary fission; biological_process	GO:0048193; Golgi vesicle transport; biological_process	GO:0005940; septin ring; cellular_component	GO:0006886; intracellular protein transport; biological_process	GO:0003700; sequence-specific DNA binding transcription factor activity; molecular_function	GO:0006606; protein import into nucleus; biological_process	GO:0019069; viral capsid assembly; biological_process	GO:0015078; hydrogen ion transmembrane transporter activity; molecular_function	GO:0005801; cis-Golgi network; cellular_component	GO:0010508; positive regulation of autophagy; biological_process	GO:0006355; regulation of transcription, DNA-dependent; biological_process	GO:0006904; vesicle docking involved in exocytosis; biological_process	GO:0004828; serine-tRNA ligase activity; molecular_function	GO:0006434; seryl-tRNA aminoacylation; biological_process	GO:0005643; nuclear pore; cellular_component	GO:0031514; motile cilium; cellular_component	GO:0000166; nucleotide binding; molecular_function
Novelgene0478	1	GO:0003824; NA
Novelgene0481	5	GO:0005840; ribosome; cellular_component	GO:0003735; structural constituent of ribosome; molecular_function	GO:0006412; translation; biological_process	GO:0005622; intracellular; cellular_component	GO:0006270; DNA-dependent DNA replication initiation; biological_process
Novelgene0486	3	GO:0045156; electron transporter, transferring electrons within the cyclic electron transport pathway of photosynthesis activity; molecular_function	GO:0030077; plasma membrane light-harvesting complex; cellular_component	GO:0019684; photosynthesis, light reaction; biological_process
Novelgene0490	14	GO:0006338; chromatin remodeling; biological_process	GO:0016818; hydrolase activity, acting on acid anhydrides, in phosphorus-containing anhydrides; molecular_function	GO:0003964; RNA-directed DNA polymerase activity; molecular_function	GO:0003723; RNA binding; molecular_function	GO:0006278; RNA-dependent DNA replication; biological_process	GO:0003676; nucleic acid binding; molecular_function	GO:0005634; nucleus; cellular_component	GO:0005524; ATP binding; molecular_function	GO:0006278; RNA-dependent DNA replication; biological_process	GO:0003723; RNA binding; molecular_function	GO:0003964; RNA-directed DNA polymerase activity; molecular_function	GO:0006278; RNA-dependent DNA replication; biological_process	GO:0003964; RNA-directed DNA polymerase activity; molecular_function	GO:0003723; RNA binding; molecular_function
Novelgene0493	1	GO:0005515; protein binding; molecular_function
Novelgene0494	4	GO:0006281; DNA repair; biological_process	GO:0001882; nucleoside binding; molecular_function	GO:0006260; DNA replication; biological_process	GO:0003887; DNA-directed DNA polymerase activity; molecular_function
Novelgene0497	5	GO:0043565; sequence-specific DNA binding; molecular_function	GO:0006352; transcription initiation, DNA-dependent; biological_process	GO:0005622; intracellular; cellular_component	GO:0003677; DNA binding; molecular_function	GO:0005634; nucleus; cellular_component
Novelgene0498	2	GO:0016491; oxidoreductase activity; molecular_function	GO:0055114; oxidation-reduction process; biological_process
Novelgene0499	4	GO:0055114; oxidation-reduction process; biological_process	GO:0042167; heme catabolic process; biological_process	GO:0008270; zinc ion binding; molecular_function	GO:0004074; biliverdin reductase activity; molecular_function
Novelgene0506	1	GO:0005515; protein binding; molecular_function
Novelgene0511	9	GO:0006278; RNA-dependent DNA replication; biological_process	GO:0003723; RNA binding; molecular_function	GO:0003964; RNA-directed DNA polymerase activity; molecular_function	GO:0008855; exodeoxyribonuclease VII activity; molecular_function	GO:0004652; polynucleotide adenylyltransferase activity; molecular_function	GO:0019028; viral capsid; cellular_component	GO:0005198; NA	GO:0019031; viral envelope; cellular_component	GO:0043631; RNA polyadenylation; biological_process
Novelgene0513	3	GO:0004014; adenosylmethionine decarboxylase activity; molecular_function	GO:0008295; spermidine biosynthetic process; biological_process	GO:0006597; spermine biosynthetic process; biological_process
Novelgene0514	3	GO:0019031; viral envelope; cellular_component	GO:0005198; NA	GO:0019028; viral capsid; cellular_component
Novelgene0516	1	GO:0003676; nucleic acid binding; molecular_function
Novelgene0518	1	GO:0005515; protein binding; molecular_function
Novelgene0526	52	GO:0003677; DNA binding; molecular_function	GO:0048870; cell motility; biological_process	GO:0042803; protein homodimerization activity; molecular_function	GO:0005524; ATP binding; molecular_function	GO:0043093; cytokinesis by binary fission; biological_process	GO:0000917; barrier septum formation; biological_process	GO:0006914; autophagy; biological_process	GO:0033179; proton-transporting V-type ATPase, V0 domain; cellular_component	GO:0015031; protein transport; biological_process	GO:0043565; sequence-specific DNA binding; molecular_function	GO:0005515; protein binding; molecular_function	GO:0015991; ATP hydrolysis coupled proton transport; biological_process	GO:0005634; nucleus; cellular_component	GO:0006904; vesicle docking involved in exocytosis; biological_process	GO:0046873; metal ion transmembrane transporter activity; molecular_function	GO:0031514; motile cilium; cellular_component	GO:0000166; nucleotide binding; molecular_function	GO:0005643; nuclear pore; cellular_component	GO:0006184; GTP catabolic process; biological_process	GO:0016149; translation release factor activity, codon specific; molecular_function	GO:0008134; transcription factor binding; molecular_function	GO:0006323; DNA packaging; biological_process	GO:0015078; hydrogen ion transmembrane transporter activity; molecular_function	GO:0006415; translational termination; biological_process	GO:0048193; Golgi vesicle transport; biological_process	GO:0007049; cell cycle; biological_process	GO:0005737; cytoplasm; cellular_component	GO:0000921; septin ring assembly; biological_process	GO:0016020; membrane; cellular_component	GO:0008855; exodeoxyribonuclease VII activity; molecular_function	GO:0003924; GTPase activity; molecular_function	GO:0005741; mitochondrial outer membrane; cellular_component	GO:0016021; integral to membrane; cellular_component	GO:0019867; outer membrane; cellular_component	GO:0006457; protein folding; biological_process	GO:0030001; metal ion transport; biological_process	GO:0000145; exocyst; cellular_component	GO:0016272; prefoldin complex; cellular_component	GO:0004828; serine-tRNA ligase activity; molecular_function	GO:0006434; seryl-tRNA aminoacylation; biological_process	GO:0051082; unfolded protein binding; molecular_function	GO:0008053; mitochondrial fusion; biological_process	GO:0003700; sequence-specific DNA binding transcription factor activity; molecular_function	GO:0006886; intracellular protein transport; biological_process	GO:0006606; protein import into nucleus; biological_process	GO:0019069; viral capsid assembly; biological_process	GO:0045502; dynein binding; molecular_function	GO:0005940; septin ring; cellular_component	GO:0055085; transmembrane transport; biological_process	GO:0006355; regulation of transcription, DNA-dependent; biological_process	GO:0010508; positive regulation of autophagy; biological_process	GO:0005801; cis-Golgi network; cellular_component
Novelgene0527	4	GO:0005840; ribosome; cellular_component	GO:0003735; structural constituent of ribosome; molecular_function	GO:0006412; translation; biological_process	GO:0005622; intracellular; cellular_component
Novelgene0529	3	GO:0019685; photosynthesis, dark reaction; biological_process	GO:0016836; hydro-lyase activity; molecular_function	GO:0030494; bacteriochlorophyll biosynthetic process; biological_process
Novelgene0532	4	GO:0005886; plasma membrane; cellular_component	GO:0004252; serine-type endopeptidase activity; molecular_function	GO:0004526; ribonuclease P activity; molecular_function	GO:0006396; RNA processing; biological_process
Novelgene0534	4	GO:0003723; RNA binding; molecular_function	GO:0043631; RNA polyadenylation; biological_process	GO:0005634; nucleus; cellular_component	GO:0004652; polynucleotide adenylyltransferase activity; molecular_function
Novelgene0535	1	GO:0003676; nucleic acid binding; molecular_function
Novelgene0553	3	GO:0005576; NA	GO:0006950; response to stress; biological_process	GO:0005179; hormone activity; molecular_function
Novelgene0555	2	GO:0009405; pathogenesis; biological_process	GO:0005576; NA
Novelgene0556	4	GO:0003723; RNA binding; molecular_function	GO:0003735; structural constituent of ribosome; molecular_function	GO:0005840; ribosome; cellular_component	GO:0006412; translation; biological_process
Novelgene0557	1	GO:0016874; ligase activity; molecular_function
Novelgene0561	3	GO:0004655; porphobilinogen synthase activity; molecular_function	GO:0046872; metal ion binding; molecular_function	GO:0033014; tetrapyrrole biosynthetic process; biological_process
Novelgene0562	2	GO:0005882; intermediate filament; cellular_component	GO:0005198; NA
Novelgene0564	3	GO:0003723; RNA binding; molecular_function	GO:0032259; methylation; biological_process	GO:0005845; mRNA cap binding complex; cellular_component
Novelgene0566	8	GO:0016020; membrane; cellular_component	GO:0016021; integral to membrane; cellular_component	GO:0006874; cellular calcium ion homeostasis; biological_process	GO:0005852; eukaryotic translation initiation factor 3 complex; cellular_component	GO:0004190; aspartic-type endopeptidase activity; molecular_function	GO:0003743; translation initiation factor activity; molecular_function	GO:0005737; cytoplasm; cellular_component	GO:0005219; ryanodine-sensitive calcium-release channel activity; molecular_function
Novelgene0567	4	GO:0006950; response to stress; biological_process	GO:0006950; response to stress; biological_process	GO:0005576; NA	GO:0005179; hormone activity; molecular_function
Novelgene0573	3	GO:0005179; hormone activity; molecular_function	GO:0005576; NA	GO:0006950; response to stress; biological_process
Novelgene0577	2	GO:0005634; nucleus; cellular_component	GO:0006351; transcription, DNA-dependent; biological_process
Novelgene0581	5	GO:0004197; cysteine-type endopeptidase activity; molecular_function	GO:0016817; hydrolase activity, acting on acid anhydrides; molecular_function	GO:0003968; RNA-directed RNA polymerase activity; molecular_function	GO:0017111; nucleoside-triphosphatase activity; molecular_function	GO:0005515; protein binding; molecular_function
Novelgene0585	4	GO:0005524; ATP binding; molecular_function	GO:0000166; nucleotide binding; molecular_function	GO:0004812; aminoacyl-tRNA ligase activity; molecular_function	GO:0006418; tRNA aminoacylation for protein translation; biological_process
Novelgene0590	3	GO:0006886; intracellular protein transport; biological_process	GO:0016192; vesicle-mediated transport; biological_process	GO:0030117; membrane coat; cellular_component
Novelgene0591	3	GO:0005179; hormone activity; molecular_function	GO:0006950; response to stress; biological_process	GO:0005576; NA
Novelgene0597	1	GO:0005515; protein binding; molecular_function
Novelgene0601	4	GO:0016788; hydrolase activity, acting on ester bonds; molecular_function	GO:0019064; viral envelope fusion with host membrane; biological_process	GO:0046789; host cell surface receptor binding; molecular_function	GO:0019031; viral envelope; cellular_component
Novelgene0611	1	GO:0042981; regulation of apoptosis; biological_process
Novelgene0613	5	GO:0006468; protein phosphorylation; biological_process	GO:0005524; ATP binding; molecular_function	GO:0000287; magnesium ion binding; molecular_function	GO:0004674; protein serine/threonine kinase activity; molecular_function	GO:0003676; nucleic acid binding; molecular_function
Novelgene0616	2	GO:0051015; actin filament binding; molecular_function	GO:0030674; protein binding, bridging; molecular_function
Novelgene0618	4	GO:0042981; regulation of apoptosis; biological_process	GO:0005219; ryanodine-sensitive calcium-release channel activity; molecular_function	GO:0016021; integral to membrane; cellular_component	GO:0006874; cellular calcium ion homeostasis; biological_process
Novelgene0620	2	GO:0055114; oxidation-reduction process; biological_process	GO:0004511; tyrosine 3-monooxygenase activity; molecular_function
Novelgene0622	2	GO:0008270; zinc ion binding; molecular_function	GO:0003723; RNA binding; molecular_function
Novelgene0628	4	GO:0006998; nuclear envelope organization; biological_process	GO:0006611; protein export from nucleus; biological_process	GO:0031965; nuclear membrane; cellular_component	GO:0006406; mRNA export from nucleus; biological_process
Novelgene0629	11	GO:0008270; zinc ion binding; molecular_function	GO:0016032; NA	GO:0007130; synaptonemal complex assembly; biological_process	GO:0003676; nucleic acid binding; molecular_function	GO:0019068; virion assembly; biological_process	GO:0000795; synaptonemal complex; cellular_component	GO:0005576; NA	GO:0006952; defense response; biological_process	GO:0019028; viral capsid; cellular_component	GO:0019068; virion assembly; biological_process	GO:0005198; NA
Novelgene0634	15	GO:0003700; sequence-specific DNA binding transcription factor activity; molecular_function	GO:0005515; protein binding; molecular_function	GO:0005515; protein binding; molecular_function	GO:0019001; guanyl nucleotide binding; molecular_function	GO:0005525; GTP binding; molecular_function	GO:0031683; G-protein beta/gamma-subunit complex binding; molecular_function	GO:0007186; G-protein coupled receptor protein signaling pathway; biological_process	GO:0003924; GTPase activity; molecular_function	GO:0004871; signal transducer activity; molecular_function	GO:0005515; protein binding; molecular_function	GO:0019001; guanyl nucleotide binding; molecular_function	GO:0007186; G-protein coupled receptor protein signaling pathway; biological_process	GO:0031683; G-protein beta/gamma-subunit complex binding; molecular_function	GO:0004871; signal transducer activity; molecular_function	GO:0003924; GTPase activity; molecular_function
Novelgene0636	3	GO:0019013; viral nucleocapsid; cellular_component	GO:0005199; structural constituent of cell wall; molecular_function	GO:0009664; plant-type cell wall organization; biological_process
Novelgene0643	6	GO:0004523; ribonuclease H activity; molecular_function	GO:0003676; nucleic acid binding; molecular_function	GO:0008270; zinc ion binding; molecular_function	GO:0006886; intracellular protein transport; biological_process	GO:0030127; COPII vesicle coat; cellular_component	GO:0006888; ER to Golgi vesicle-mediated transport; biological_process
Novelgene0650	2	GO:0004564; beta-fructofuranosidase activity; molecular_function	GO:0004575; sucrose alpha-glucosidase activity; molecular_function
Novelgene0653	9	GO:0015074; DNA integration; biological_process	GO:0003676; nucleic acid binding; molecular_function	GO:0006278; RNA-dependent DNA replication; biological_process	GO:0003964; RNA-directed DNA polymerase activity; molecular_function	GO:0003723; RNA binding; molecular_function	GO:0003677; DNA binding; molecular_function	GO:0009117; nucleotide metabolic process; biological_process	GO:0016791; phosphatase activity; molecular_function	GO:0000287; magnesium ion binding; molecular_function
Novelgene0655	3	GO:0009522; photosystem I; cellular_component	GO:0015979; photosynthesis; biological_process	GO:0007165; signal transduction; biological_process
Novelgene0662	2	GO:0006106; fumarate metabolic process; biological_process	GO:0016020; membrane; cellular_component
Novelgene0673	3	GO:0007049; cell cycle; biological_process	GO:0016021; integral to membrane; cellular_component	GO:0055085; transmembrane transport; biological_process
Novelgene0676	2	GO:0003700; sequence-specific DNA binding transcription factor activity; molecular_function	GO:0006355; regulation of transcription, DNA-dependent; biological_process
Novelgene0677	12	GO:0019031; viral envelope; cellular_component	GO:0005198; NA	GO:0019028; viral capsid; cellular_component	GO:0005198; NA	GO:0019684; photosynthesis, light reaction; biological_process	GO:0006948; induction by virus of host cell-cell fusion; biological_process	GO:0016021; integral to membrane; cellular_component	GO:0030077; plasma membrane light-harvesting complex; cellular_component	GO:0045156; electron transporter, transferring electrons within the cyclic electron transport pathway of photosynthesis activity; molecular_function	GO:0008270; zinc ion binding; molecular_function	GO:0003676; nucleic acid binding; molecular_function	GO:0016032; NA
Novelgene0678	2	GO:0005515; protein binding; molecular_function	GO:0008270; zinc ion binding; molecular_function
Novelgene0679	5	GO:0003723; RNA binding; molecular_function	GO:0006353; transcription termination, DNA-dependent; biological_process	GO:0007275; multicellular organismal development; biological_process	GO:0016021; integral to membrane; cellular_component	GO:0007219; Notch signaling pathway; biological_process
Novelgene0680	2	GO:0030529; ribonucleoprotein complex; cellular_component	GO:0003723; RNA binding; molecular_function
Novelgene0684	4	GO:0019033; viral tegument; cellular_component	GO:0006278; RNA-dependent DNA replication; biological_process	GO:0003964; RNA-directed DNA polymerase activity; molecular_function	GO:0003723; RNA binding; molecular_function
Novelgene0685	4	GO:0006412; translation; biological_process	GO:0005622; intracellular; cellular_component	GO:0005840; ribosome; cellular_component	GO:0003735; structural constituent of ribosome; molecular_function
Novelgene0686	1	GO:0016020; membrane; cellular_component
Novelgene0689	2	GO:0005622; intracellular; cellular_component	GO:0003677; DNA binding; molecular_function
Novelgene0698	2	GO:0003676; nucleic acid binding; molecular_function	GO:0016021; integral to membrane; cellular_component
Novelgene0699	1	GO:0009976; tocopherol cyclase activity; molecular_function
Novelgene0701	1	GO:0005515; protein binding; molecular_function
Novelgene0704	1	GO:0008083; growth factor activity; molecular_function
Novelgene0708	1	GO:0006355; regulation of transcription, DNA-dependent; biological_process
