# Supplementary material for: Long-Read Sequencing Annotation of the Transcriptome in DNA-PK Inactivated Cells
Source: Front Oncol. 2022 Aug 2;12:941638. doi: 10.3389/fonc.2022.941638 (PMC9382581; doi:10.3389/fonc.2022.941638)
Supplement: Supplementary file 1 [file DataSheet_1.zip › Source Data/Nu7441.kegg.anno.stat-Figure 2E.xls]

KO_Pathway_Level3	Pathway_Name	Reads_Num	Reads_IDs
ko00020	Metabolism; Carbohydrate metabolism; Citrate cycle (TCA cycle)	1	Novelgene0471
ko00040	Metabolism; Carbohydrate metabolism; Pentose and glucuronate interconversions	1	Novelgene0123
ko00051	Metabolism; Carbohydrate metabolism; Fructose and mannose metabolism	1	Novelgene0123
ko00052	Metabolism; Carbohydrate metabolism; Galactose metabolism	1	Novelgene0123
ko00061	Metabolism; Lipid metabolism; Fatty acid biosynthesis	1	Novelgene0557
ko00120	Metabolism; Lipid metabolism; Primary bile acid biosynthesis	1	Novelgene0230
ko00230	Metabolism; Nucleotide metabolism; Purine metabolism	2	Novelgene0641	Novelgene0306
ko00240	Metabolism; Nucleotide metabolism; Pyrimidine metabolism	2	Novelgene0641	Novelgene0306
ko00254	Metabolism; Biosynthesis of other secondary metabolites; Aflatoxin biosynthesis	1	Novelgene0557
ko00280	Metabolism; Amino acid metabolism; Valine, leucine and isoleucine degradation	1	Novelgene0136
ko00310	Metabolism; Amino acid metabolism; Lysine degradation	2	Novelgene0471	Novelgene0292
ko00350	Metabolism; Amino acid metabolism; Tyrosine metabolism	1	Novelgene0139
ko00380	Metabolism; Amino acid metabolism; Tryptophan metabolism	1	Novelgene0471
ko00512	Metabolism; Glycan biosynthesis and metabolism; Mucin type O-glycan biosynthesis	1	Novelgene0443
ko00520	Metabolism; Carbohydrate metabolism; Amino sugar and nucleotide sugar metabolism	1	Novelgene0185
ko00561	Metabolism; Lipid metabolism; Glycerolipid metabolism	2	Novelgene0123	Novelgene0141
ko00562	Metabolism; Carbohydrate metabolism; Inositol phosphate metabolism	1	Novelgene0399
ko00604	Metabolism; Glycan biosynthesis and metabolism; Glycosphingolipid biosynthesis - ganglio series	1	Novelgene0145
ko00620	Metabolism; Carbohydrate metabolism; Pyruvate metabolism	1	Novelgene0557
ko00640	Metabolism; Carbohydrate metabolism; Propanoate metabolism	2	Novelgene0557	Novelgene0136
ko00643	Metabolism; Xenobiotics biodegradation and metabolism; Styrene degradation	1	Novelgene0139
ko00830	Metabolism; Metabolism of cofactors and vitamins; Retinol metabolism	2	Novelgene0054	Novelgene0382
ko00910	Metabolism; Energy metabolism; Nitrogen metabolism	1	Novelgene0401
ko00920	Metabolism; Energy metabolism; Sulfur metabolism	1	Novelgene0399
ko01200	Metabolism; Global and overview maps; Carbon metabolism	1	Novelgene0471
ko01212	Metabolism; Global and overview maps; Fatty acid metabolism	1	Novelgene0557
ko01521	Human Diseases; Drug resistance: Antineoplastic; EGFR tyrosine kinase inhibitor resistance	1	Novelgene0065
ko01522	Human Diseases; Drug resistance: Antineoplastic; Endocrine resistance	2	Novelgene0070	Novelgene0065
ko01524	Human Diseases; Drug resistance: Antineoplastic; Platinum drug resistance	1	Novelgene0065
ko02010	Environmental Information Processing; Membrane transport; ABC transporters	1	Novelgene0701
ko03010	Genetic Information Processing; Translation; Ribosome	3	Novelgene0556	Novelgene0349	Novelgene0527
ko03018	Genetic Information Processing; Folding, sorting and degradation; RNA degradation	19	Novelgene0321	Novelgene0100	Novelgene0069	Novelgene0134	Novelgene0242	Novelgene0414	Novelgene0423	Novelgene0517	Novelgene0163	Novelgene0013	Novelgene0491	Novelgene0244	Novelgene0476	Novelgene0585	Novelgene0369	Novelgene0676	Novelgene0144	Novelgene0546	Novelgene0294
ko03030	Genetic Information Processing; Replication and repair; DNA replication	2	Novelgene0641	Novelgene0306
ko03040	Genetic Information Processing; Transcription; Spliceosome	1	Novelgene0531
ko03320	Organismal Systems; Endocrine system; PPAR signaling pathway	1	Novelgene0518
ko03410	Genetic Information Processing; Replication and repair; Base excision repair	2	Novelgene0306	Novelgene0641
ko03420	Genetic Information Processing; Replication and repair; Nucleotide excision repair	2	Novelgene0306	Novelgene0641
ko03430	Genetic Information Processing; Replication and repair; Mismatch repair	1	Novelgene0306
ko03440	Genetic Information Processing; Replication and repair; Homologous recombination	1	Novelgene0306
ko04010	Environmental Information Processing; Signal transduction; MAPK signaling pathway	1	Novelgene0070
ko04012	Environmental Information Processing; Signal transduction; ErbB signaling pathway	3	Novelgene0232	Novelgene0065	Novelgene0070
ko04013	Environmental Information Processing; Signal transduction; MAPK signaling pathway - fly	1	Novelgene0070
ko04014	Environmental Information Processing; Signal transduction; Ras signaling pathway	1	Novelgene0065
ko04015	Environmental Information Processing; Signal transduction; Rap1 signaling pathway	1	Novelgene0065
ko04024	Environmental Information Processing; Signal transduction; cAMP signaling pathway	2	Novelgene0065	Novelgene0070
ko04060	Environmental Information Processing; Signaling molecules and interaction; Cytokine-cytokine receptor interaction	2	Novelgene0420	Novelgene0336
ko04062	Organismal Systems; Immune system; Chemokine signaling pathway	1	Novelgene0065
ko04064	Environmental Information Processing; Signal transduction; NF-kappa B signaling pathway	1	Novelgene0336
ko04066	Environmental Information Processing; Signal transduction; HIF-1 signaling pathway	1	Novelgene0065
ko04068	Environmental Information Processing; Signal transduction; FoxO signaling pathway	2	Novelgene0065	Novelgene0292
ko04070	Environmental Information Processing; Signal transduction; Phosphatidylinositol signaling system	2	Novelgene0399	Novelgene0065
ko04071	Environmental Information Processing; Signal transduction; Sphingolipid signaling pathway	1	Novelgene0065
ko04072	Environmental Information Processing; Signal transduction; Phospholipase D signaling pathway	2	Novelgene0065	Novelgene0391
ko04110	Cellular Processes; Cell growth and death; Cell cycle	2	Novelgene0188	Novelgene0290
ko04111	Cellular Processes; Cell growth and death; Cell cycle - yeast	1	Novelgene0188
ko04113	Cellular Processes; Cell growth and death; Meiosis - yeast	1	Novelgene0188
ko04114	Cellular Processes; Cell growth and death; Oocyte meiosis	2	Novelgene0188	Novelgene0111
ko04120	Genetic Information Processing; Folding, sorting and degradation; Ubiquitin mediated proteolysis	3	Novelgene0431	Novelgene0373	Novelgene0232
ko04140	Cellular Processes; Transport and catabolism; Autophagy - animal	27	Novelgene0453	Novelgene0601	Novelgene0009	Novelgene0535	Novelgene0479	Novelgene0291	Novelgene0484	Novelgene0342	Novelgene0391	Novelgene0060	Novelgene0022	Novelgene0436	Novelgene0374	Novelgene0683	Novelgene0051	Novelgene0394	Novelgene0157	Novelgene0181	Novelgene0485	Novelgene0093	Novelgene0434	Novelgene0065	Novelgene0470	Novelgene0576	Novelgene0272	Novelgene0256	Novelgene0322
ko04141	Genetic Information Processing; Folding, sorting and degradation; Protein processing in endoplasmic reticulum	2	Novelgene0488	Novelgene0104
ko04144	Cellular Processes; Transport and catabolism; Endocytosis	2	Novelgene0237	Novelgene0232
ko04146	Cellular Processes; Transport and catabolism; Peroxisome	2	Novelgene0230	Novelgene0098
ko04150	Environmental Information Processing; Signal transduction; mTOR signaling pathway	2	Novelgene0391	Novelgene0065
ko04151	Environmental Information Processing; Signal transduction; PI3K-Akt signaling pathway	4	Novelgene0065	Novelgene0090	Novelgene0196	Novelgene0391
ko04152	Environmental Information Processing; Signal transduction; AMPK signaling pathway	4	Novelgene0391	Novelgene0290	Novelgene0557	Novelgene0065
ko04210	Cellular Processes; Cell growth and death; Apoptosis	3	Novelgene0070	Novelgene0065	Novelgene0090
ko04211	Organismal Systems; Aging; Longevity regulating pathway	2	Novelgene0065	Novelgene0391
ko04213	Organismal Systems; Aging; Longevity regulating pathway - multiple species	1	Novelgene0065
ko04214	Cellular Processes; Cell growth and death; Apoptosis - fly	1	Novelgene0070
ko04310	Environmental Information Processing; Signal transduction; Wnt signaling pathway	1	Novelgene0070
ko04330	Environmental Information Processing; Signal transduction; Notch signaling pathway	1	Novelgene0293
ko04360	Organismal Systems; Development; Axon guidance	1	Novelgene0065
ko04370	Environmental Information Processing; Signal transduction; VEGF signaling pathway	1	Novelgene0065
ko04380	Organismal Systems; Development; Osteoclast differentiation	3	Novelgene0420	Novelgene0070	Novelgene0065
ko04510	Cellular Processes; Cellular community - eukaryotes; Focal adhesion	3	Novelgene0070	Novelgene0065	Novelgene0196
ko04512	Environmental Information Processing; Signaling molecules and interaction; ECM-receptor interaction	1	Novelgene0196
ko04514	Environmental Information Processing; Signaling molecules and interaction; Cell adhesion molecules (CAMs)	1	Novelgene0156
ko04530	Cellular Processes; Cellular community - eukaryotes; Tight junction	2	Novelgene0070	Novelgene0156
ko04550	Cellular Processes; Cellular community - eukaryotes; Signaling pathways regulating pluripotency of stem cells	1	Novelgene0065
ko04610	Organismal Systems; Immune system; Complement and coagulation cascades	2	Novelgene0208	Novelgene0622
ko04611	Organismal Systems; Immune system; Platelet activation	1	Novelgene0065
ko04620	Organismal Systems; Immune system; Toll-like receptor signaling pathway	2	Novelgene0070	Novelgene0065
ko04621	Organismal Systems; Immune system; NOD-like receptor signaling pathway	1	Novelgene0070
ko04622	Organismal Systems; Immune system; RIG-I-like receptor signaling pathway	1	Novelgene0202
ko04623	Organismal Systems; Immune system; Cytosolic DNA-sensing pathway	1	Novelgene0092
ko04624	Organismal Systems; Immune system; Toll and Imd signaling pathway	1	Novelgene0070
ko04630	Environmental Information Processing; Signal transduction; Jak-STAT signaling pathway	2	Novelgene0065	Novelgene0090
ko04640	Organismal Systems; Immune system; Hematopoietic cell lineage	2	Novelgene0208	Novelgene0622
ko04650	Organismal Systems; Immune system; Natural killer cell mediated cytotoxicity	2	Novelgene0065	Novelgene0334
ko04657	Organismal Systems; Immune system; IL-17 signaling pathway	1	Novelgene0070
ko04658	Organismal Systems; Immune system; Th1 and Th2 cell differentiation	2	Novelgene0070	Novelgene0293
ko04659	Organismal Systems; Immune system; Th17 cell differentiation	1	Novelgene0070
ko04660	Organismal Systems; Immune system; T cell receptor signaling pathway	3	Novelgene0065	Novelgene0070	Novelgene0232
ko04662	Organismal Systems; Immune system; B cell receptor signaling pathway	2	Novelgene0065	Novelgene0070
ko04664	Organismal Systems; Immune system; Fc epsilon RI signaling pathway	1	Novelgene0065
ko04666	Organismal Systems; Immune system; Fc gamma R-mediated phagocytosis	1	Novelgene0065
ko04668	Environmental Information Processing; Signal transduction; TNF signaling pathway	2	Novelgene0070	Novelgene0065
ko04670	Organismal Systems; Immune system; Leukocyte transendothelial migration	2	Novelgene0065	Novelgene0156
ko04722	Organismal Systems; Nervous system; Neurotrophin signaling pathway	2	Novelgene0070	Novelgene0065
ko04723	Organismal Systems; Nervous system; Retrograde endocannabinoid signaling	1	Novelgene0141
ko04725	Organismal Systems; Nervous system; Cholinergic synapse	1	Novelgene0065
ko04740	Organismal Systems; Sensory system; Olfactory transduction	1	Novelgene0438
ko04742	Organismal Systems; Sensory system; Taste transduction	1	Novelgene0341
ko04744	Organismal Systems; Sensory system; Phototransduction	1	Novelgene0634
ko04750	Organismal Systems; Sensory system; Inflammatory mediator regulation of TRP channels	1	Novelgene0065
ko04810	Cellular Processes; Cell motility; Regulation of actin cytoskeleton	1	Novelgene0065
ko04910	Organismal Systems; Endocrine system; Insulin signaling pathway	4	Novelgene0232	Novelgene0557	Novelgene0391	Novelgene0065
ko04912	Organismal Systems; Endocrine system; GnRH signaling pathway	1	Novelgene0070
ko04914	Organismal Systems; Endocrine system; Progesterone-mediated oocyte maturation	3	Novelgene0290	Novelgene0188	Novelgene0065
ko04915	Organismal Systems; Endocrine system; Estrogen signaling pathway	2	Novelgene0070	Novelgene0065
ko04917	Organismal Systems; Endocrine system; Prolactin signaling pathway	1	Novelgene0065
ko04919	Organismal Systems; Endocrine system; Thyroid hormone signaling pathway	1	Novelgene0065
ko04921	Organismal Systems; Endocrine system; Oxytocin signaling pathway	1	Novelgene0070
ko04922	Organismal Systems; Endocrine system; Glucagon signaling pathway	1	Novelgene0557
ko04923	Organismal Systems; Endocrine system; Regulation of lipolysis in adipocytes	2	Novelgene0141	Novelgene0065
ko04930	Human Diseases; Endocrine and metabolic diseases; Type II diabetes mellitus	1	Novelgene0065
ko04931	Human Diseases; Endocrine and metabolic diseases; Insulin resistance	1	Novelgene0065
ko04932	Human Diseases; Endocrine and metabolic diseases; Non-alcoholic fatty liver disease (NAFLD)	2	Novelgene0070	Novelgene0065
ko04933	Human Diseases; Endocrine and metabolic diseases; AGE-RAGE signaling pathway in diabetic complications	2	Novelgene0065	Novelgene0070
ko04960	Organismal Systems; Excretory system; Aldosterone-regulated sodium reabsorption	1	Novelgene0065
ko04973	Organismal Systems; Digestive system; Carbohydrate digestion and absorption	1	Novelgene0065
ko04974	Organismal Systems; Digestive system; Protein digestion and absorption	1	Novelgene0341
ko05030	Human Diseases; Substance dependence; Cocaine addiction	1	Novelgene0070
ko05031	Human Diseases; Substance dependence; Amphetamine addiction	1	Novelgene0070
ko05100	Human Diseases; Infectious diseases: Bacterial; Bacterial invasion of epithelial cells	2	Novelgene0232	Novelgene0065
ko05120	Human Diseases; Infectious diseases: Bacterial; Epithelial cell signaling in Helicobacter pylori infection	1	Novelgene0070
ko05132	Human Diseases; Infectious diseases: Bacterial; Salmonella infection	1	Novelgene0070
ko05133	Human Diseases; Infectious diseases: Bacterial; Pertussis	1	Novelgene0070
ko05140	Human Diseases; Infectious diseases: Parasitic; Leishmaniasis	1	Novelgene0070
ko05142	Human Diseases; Infectious diseases: Parasitic; Chagas disease (American trypanosomiasis)	2	Novelgene0065	Novelgene0070
ko05145	Human Diseases; Infectious diseases: Parasitic; Toxoplasmosis	1	Novelgene0196
ko05146	Human Diseases; Infectious diseases: Parasitic; Amoebiasis	2	Novelgene0196	Novelgene0065
ko05160	Human Diseases; Infectious diseases: Viral; Hepatitis C	2	Novelgene0156	Novelgene0065
ko05161	Human Diseases; Infectious diseases: Viral; Hepatitis B	4	Novelgene0290	Novelgene0202	Novelgene0070	Novelgene0065
ko05162	Human Diseases; Infectious diseases: Viral; Measles	3	Novelgene0092	Novelgene0202	Novelgene0065
ko05164	Human Diseases; Infectious diseases: Viral; Influenza A	4	Novelgene0202	Novelgene0065	Novelgene0070	Novelgene0092
ko05166	Human Diseases; Infectious diseases: Viral; HTLV-I infection	4	Novelgene0306	Novelgene0641	Novelgene0070	Novelgene0065
ko05168	Human Diseases; Infectious diseases: Viral; Herpes simplex infection	3	Novelgene0202	Novelgene0070	Novelgene0428
ko05169	Human Diseases; Infectious diseases: Viral; Epstein-Barr virus infection	3	Novelgene0290	Novelgene0065	Novelgene0070
ko05200	Human Diseases; Cancers: Overview; Pathways in cancer	4	Novelgene0065	Novelgene0070	Novelgene0232	Novelgene0196
ko05203	Human Diseases; Cancers: Overview; Viral carcinogenesis	3	Novelgene0290	Novelgene0070	Novelgene0065
ko05205	Human Diseases; Cancers: Overview; Proteoglycans in cancer	2	Novelgene0232	Novelgene0065
ko05206	Human Diseases; Cancers: Overview; MicroRNAs in cancer	1	Novelgene0090
ko05210	Human Diseases; Cancers: Specific types; Colorectal cancer	2	Novelgene0065	Novelgene0070
ko05211	Human Diseases; Cancers: Specific types; Renal cell carcinoma	2	Novelgene0070	Novelgene0065
ko05212	Human Diseases; Cancers: Specific types; Pancreatic cancer	1	Novelgene0065
ko05213	Human Diseases; Cancers: Specific types; Endometrial cancer	1	Novelgene0065
ko05214	Human Diseases; Cancers: Specific types; Glioma	1	Novelgene0065
ko05215	Human Diseases; Cancers: Specific types; Prostate cancer	1	Novelgene0065
ko05218	Human Diseases; Cancers: Specific types; Melanoma	1	Novelgene0065
ko05220	Human Diseases; Cancers: Specific types; Chronic myeloid leukemia	2	Novelgene0065	Novelgene0232
ko05221	Human Diseases; Cancers: Specific types; Acute myeloid leukemia	1	Novelgene0065
ko05222	Human Diseases; Cancers: Specific types; Small cell lung cancer	2	Novelgene0196	Novelgene0065
ko05223	Human Diseases; Cancers: Specific types; Non-small cell lung cancer	1	Novelgene0065
ko05224	Human Diseases; Cancers: Specific types; Breast cancer	2	Novelgene0065	Novelgene0070
ko05230	Human Diseases; Cancers: Overview; Central carbon metabolism in cancer	1	Novelgene0065
ko05231	Human Diseases; Cancers: Overview; Choline metabolism in cancer	3	Novelgene0391	Novelgene0065	Novelgene0070
ko05321	Human Diseases; Immune diseases; Inflammatory bowel disease (IBD)	1	Novelgene0070
ko05323	Human Diseases; Immune diseases; Rheumatoid arthritis	2	Novelgene0336	Novelgene0070
ko05416	Human Diseases; Cardiovascular diseases; Viral myocarditis	2	Novelgene0208	Novelgene0622
ko05418	Human Diseases; Cardiovascular diseases; Fluid shear stress and atherosclerosis	2	Novelgene0070	Novelgene0065
Others	Others	541	Novelgene0361	Novelgene0084	Novelgene0357	Novelgene0008	Novelgene0207	Novelgene0326	Novelgene0184	Novelgene0066	Novelgene0493	Novelgene0079	Novelgene0642	Novelgene0215	Novelgene0223	Novelgene0469	Novelgene0176	Novelgene0363	Novelgene0178	Novelgene0587	Novelgene0522	Novelgene0109	Novelgene0105	Novelgene0475	Novelgene0287	Novelgene0201	Novelgene0246	Novelgene0646	Novelgene0029	Novelgene0594	Novelgene0263	Novelgene0631	Novelgene0206	Novelgene0664	Novelgene0610	Novelgene0573	Novelgene0251	Novelgene0451	Novelgene0392	Novelgene0175	Novelgene0666	Novelgene0320	Novelgene0541	Novelgene0377	Novelgene0101	Novelgene0170	Novelgene0430	Novelgene0128	Novelgene0371	Novelgene0085	Novelgene0628	Novelgene0532	Novelgene0030	Novelgene0017	Novelgene0154	Novelgene0174	Novelgene0416	Novelgene0657	Novelgene0456	Novelgene0590	Novelgene0679	Novelgene0386	Novelgene0247	Novelgene0255	Novelgene0102	Novelgene0381	Novelgene0632	Novelgene0645	Novelgene0279	Novelgene0562	Novelgene0335	Novelgene0018	Novelgene0403	Novelgene0072	Novelgene0307	Novelgene0046	Novelgene0132	Novelgene0039	Novelgene0203	Novelgene0096	Novelgene0099	Novelgene0502	Novelgene0519	Novelgene0654	Novelgene0692	Novelgene0698	Novelgene0267	Novelgene0063	Novelgene0455	Novelgene0437	Novelgene0545	Novelgene0499	Novelgene0231	Novelgene0265	Novelgene0193	Novelgene0607	Novelgene0704	Novelgene0250	Novelgene0308	Novelgene0652	Novelgene0034	Novelgene0195	Novelgene0194	Novelgene0397	Novelgene0249	Novelgene0410	Novelgene0300	Novelgene0354	Novelgene0305	Novelgene0137	Novelgene0025	Novelgene0327	Novelgene0673	Novelgene0319	Novelgene0019	Novelgene0660	Novelgene0467	Novelgene0151	Novelgene0637	Novelgene0040	Novelgene0425	Novelgene0328	Novelgene0409	Novelgene0668	Novelgene0602	Novelgene0142	Novelgene0340	Novelgene0406	Novelgene0028	Novelgene0435	Novelgene0584	Novelgene0563	Novelgene0581	Novelgene0540	Novelgene0347	Novelgene0107	Novelgene0385	Novelgene0348	Novelgene0044	Novelgene0396	Novelgene0693	Novelgene0007	Novelgene0404	Novelgene0227	Novelgene0062	Novelgene0466	Novelgene0260	Novelgene0398	Novelgene0483	Novelgene0259	Novelgene0011	Novelgene0570	Novelgene0001	Novelgene0061	Novelgene0549	Novelgene0551	Novelgene0696	Novelgene0016	Novelgene0191	Novelgene0350	Novelgene0283	Novelgene0027	Novelgene0640	Novelgene0568	Novelgene0276	Novelgene0344	Novelgene0617	Novelgene0442	Novelgene0553	Novelgene0213	Novelgene0355	Novelgene0031	Novelgene0478	Novelgene0120	Novelgene0236	Novelgene0091	Novelgene0667	Novelgene0162	Novelgene0459	Novelgene0550	Novelgene0677	Novelgene0547	Novelgene0618	Novelgene0212	Novelgene0353	Novelgene0140	Novelgene0240	Novelgene0567	Novelgene0387	Novelgene0544	Novelgene0695	Novelgene0297	Novelgene0460	Novelgene0495	Novelgene0239	Novelgene0426	Novelgene0523	Novelgene0205	Novelgene0226	Novelgene0339	Novelgene0408	Novelgene0457	Novelgene0558	Novelgene0542	Novelgene0591	Novelgene0619	Novelgene0586	Novelgene0659	Novelgene0218	Novelgene0270	Novelgene0352	Novelgene0271	Novelgene0379	Novelgene0685	Novelgene0417	Novelgene0494	Novelgene0421	Novelgene0210	Novelgene0577	Novelgene0280	Novelgene0461	Novelgene0512	Novelgene0278	Novelgene0282	Novelgene0574	Novelgene0014	Novelgene0450	Novelgene0520	Novelgene0424	Novelgene0173	Novelgene0638	Novelgene0274	Novelgene0433	Novelgene0048	Novelgene0135	Novelgene0589	Novelgene0496	Novelgene0133	Novelgene0665	Novelgene0121	Novelgene0235	Novelgene0510	Novelgene0200	Novelgene0094	Novelgene0209	Novelgene0525	Novelgene0275	Novelgene0497	Novelgene0575	Novelgene0221	Novelgene0427	Novelgene0592	Novelgene0147	Novelgene0534	Novelgene0643	Novelgene0411	Novelgene0169	Novelgene0670	Novelgene0384	Novelgene0474	Novelgene0288	Novelgene0605	Novelgene0366	Novelgene0441	Novelgene0626	Novelgene0395	Novelgene0644	Novelgene0179	Novelgene0650	Novelgene0211	Novelgene0690	Novelgene0332	Novelgene0318	Novelgene0413	Novelgene0264	Novelgene0707	Novelgene0324	Novelgene0625	Novelgene0376	Novelgene0172	Novelgene0504	Novelgene0372	Novelgene0608	Novelgene0268	Novelgene0248	Novelgene0126	Novelgene0356	Novelgene0285	Novelgene0680	Novelgene0197	Novelgene0639	Novelgene0286	Novelgene0219	Novelgene0571	Novelgene0624	Novelgene0073	Novelgene0465	Novelgene0536	Novelgene0360	Novelgene0552	Novelgene0080	Novelgene0284	Novelgene0380	Novelgene0613	Novelgene0565	Novelgene0146	Novelgene0076	Novelgene0661	Novelgene0462	Novelgene0407	Novelgene0023	Novelgene0706	Novelgene0303	Novelgene0681	Novelgene0487	Novelgene0057	Novelgene0444	Novelgene0515	Novelgene0045	Novelgene0190	Novelgene0033	Novelgene0492	Novelgene0150	Novelgene0662	Novelgene0579	Novelgene0262	Novelgene0620	Novelgene0233	Novelgene0439	Novelgene0228	Novelgene0199	Novelgene0506	Novelgene0415	Novelgene0254	Novelgene0560	Novelgene0669	Novelgene0449	Novelgene0220	Novelgene0183	Novelgene0614	Novelgene0447	Novelgene0691	Novelgene0468	Novelgene0117	Novelgene0106	Novelgene0358	Novelgene0388	Novelgene0261	Novelgene0655	Novelgene0316	Novelgene0454	Novelgene0313	Novelgene0419	Novelgene0588	Novelgene0543	Novelgene0003	Novelgene0217	Novelgene0472	Novelgene0390	Novelgene0368	Novelgene0599	Novelgene0511	Novelgene0627	Novelgene0629	Novelgene0317	Novelgene0078	Novelgene0127	Novelgene0323	Novelgene0168	Novelgene0611	Novelgene0429	Novelgene0593	Novelgene0149	Novelgene0564	Novelgene0130	Novelgene0572	Novelgene0412	Novelgene0055	Novelgene0083	Novelgene0583	Novelgene0302	Novelgene0473	Novelgene0621	Novelgene0167	Novelgene0331	Novelgene0299	Novelgene0554	Novelgene0477	Novelgene0481	Novelgene0505	Novelgene0010	Novelgene0633	Novelgene0672	Novelgene0689	Novelgene0528	Novelgene0674	Novelgene0143	Novelgene0198	Novelgene0309	Novelgene0314	Novelgene0653	Novelgene0548	Novelgene0148	Novelgene0364	Novelgene0616	Novelgene0480	Novelgene0526	Novelgene0159	Novelgene0705	Novelgene0234	Novelgene0002	Novelgene0110	Novelgene0311	Novelgene0687	Novelgene0087	Novelgene0609	Novelgene0500	Novelgene0507	Novelgene0598	Novelgene0032	Novelgene0258	Novelgene0103	Novelgene0393	Novelgene0026	Novelgene0050	Novelgene0119	Novelgene0189	Novelgene0604	Novelgene0304	Novelgene0296	Novelgene0224	Novelgene0129	Novelgene0378	Novelgene0422	Novelgene0432	Novelgene0516	Novelgene0005	Novelgene0118	Novelgene0338	Novelgene0325	Novelgene0152	Novelgene0490	Novelgene0370	Novelgene0052	Novelgene0686	Novelgene0252	Novelgene0214	Novelgene0020	Novelgene0266	Novelgene0555	Novelgene0187	Novelgene0648	Novelgene0365	Novelgene0222	Novelgene0012	Novelgene0694	Novelgene0056	Novelgene0597	Novelgene0004	Novelgene0440	Novelgene0192	Novelgene0289	Novelgene0697	Novelgene0400	Novelgene0180	Novelgene0559	Novelgene0037	Novelgene0498	Novelgene0524	Novelgene0035	Novelgene0329	Novelgene0514	Novelgene0064	Novelgene0351	Novelgene0295	Novelgene0538	Novelgene0651	Novelgene0529	Novelgene0530	Novelgene0269	Novelgene0074	Novelgene0448	Novelgene0569	Novelgene0612	Novelgene0166	Novelgene0243	Novelgene0513	Novelgene0561	Novelgene0658	Novelgene0257	Novelgene0678	Novelgene0204	Novelgene0405	Novelgene0566	Novelgene0281	Novelgene0114	Novelgene0186	Novelgene0043	Novelgene0058	Novelgene0153	Novelgene0301	Novelgene0059	Novelgene0503	Novelgene0095	Novelgene0049	Novelgene0452	Novelgene0603	Novelgene0684	Novelgene0688	Novelgene0138	Novelgene0131	Novelgene0486	Novelgene0038	Novelgene0216	Novelgene0596	Novelgene0708	Novelgene0636	Novelgene0122	Novelgene0006	Novelgene0024	Novelgene0015	Novelgene0047	Novelgene0330	Novelgene0663	Novelgene0075	Novelgene0682	Novelgene0312	Novelgene0097	Novelgene0606	Novelgene0088	Novelgene0699	Novelgene0521	Novelgene0077	Novelgene0115	Novelgene0346	Novelgene0113	Novelgene0464	Novelgene0501	Novelgene0158	Novelgene0298	Novelgene0359	Novelgene0081	Novelgene0458
