# Supplementary material for: Long-Read Sequencing Annotation of the Transcriptome in DNA-PK Inactivated Cells
Source: Front Oncol. 2022 Aug 2;12:941638. doi: 10.3389/fonc.2022.941638 (PMC9382581; doi:10.3389/fonc.2022.941638)
Supplement: Supplementary file 1 [file DataSheet_1.zip › Source Data/Nu7441.mapping_stat-Figure 1C.xls]

Sample name	Total reads	Total mapped	Unmapped	Multiple mapped	Uniquely mapped	Reads map to '+'	Reads map to '-'
Nu7441	42125	41459(98.42%)	666(1.58%)	131(0.31%)	41328(98.11%)	21854(51.88%)	19474(46.23%)
