# Supplementary material for: Long-Read Sequencing Annotation of the Transcriptome in DNA-PK Inactivated Cells
Source: Front Oncol. 2022 Aug 2;12:941638. doi: 10.3389/fonc.2022.941638 (PMC9382581; doi:10.3389/fonc.2022.941638)
Supplement: Supplementary file 1 [file DataSheet_1.zip › Source Data/Nu7441.novelgene-Figure 2B.xls]

GeneID	Chromosome	Start	End	Strand	Isoforms
Novelgene0001	KI270714.1	16307	20349	+	2
Novelgene0002	KI270733.1	122698	128021	+	1
Novelgene0003	GL000195.1	82958	86690	+	1
Novelgene0004	20	537980	543790	+	1
Novelgene0005	20	653556	656249	+	1
Novelgene0006	20	772628	775985	+	1
Novelgene0007	20	1447457	1452562	+	1
Novelgene0008	20	1462540	1466886	+	1
Novelgene0009	20	2465421	2470757	+	1
Novelgene0010	20	4852359	4857200	+	1
Novelgene0011	20	5944179	5950518	+	1
Novelgene0012	20	13319451	13321253	+	1
Novelgene0013	20	18464694	18467049	+	1
Novelgene0014	20	18950829	18953207	+	1
Novelgene0015	20	20389561	20395063	+	1
Novelgene0016	20	20459441	20463733	+	1
Novelgene0017	20	24962926	24966496	+	1
Novelgene0018	20	25546000	25549185	+	1
Novelgene0019	20	25613577	25623991	+	2
Novelgene0020	20	26100599	26102725	+	1
Novelgene0022	20	33399182	33401519	+	1
Novelgene0023	20	35709053	35712435	+	2
Novelgene0024	20	36045710	36050960	+	1
Novelgene0025	20	38027401	38033450	+	1
Novelgene0026	20	41465536	41467561	+	1
Novelgene0027	20	41576445	41579437	+	1
Novelgene0028	20	41582073	41585507	+	1
Novelgene0029	20	41643788	41656695	+	1
Novelgene0030	20	47349029	47350328	+	1
Novelgene0031	20	50890346	50893960	+	1
Novelgene0032	20	51596778	51600601	+	1
Novelgene0033	21	33638231	33641741	+	1
Novelgene0034	21	39191424	39196273	+	1
Novelgene0035	21	41768954	41776213	+	1
Novelgene0037	21	44223909	44227537	+	1
Novelgene0038	21	46141322	46142708	+	1
Novelgene0039	21	46454970	46458688	+	1
Novelgene0040	21	46593901	46598147	+	1
Novelgene0043	22	21625801	21630051	+	1
Novelgene0044	22	27915338	27919247	+	1
Novelgene0045	22	31746815	31750134	+	1
Novelgene0046	22	35156584	35159815	+	1
Novelgene0047	22	43824509	43828797	+	1
Novelgene0048	KI270726.1	16349	29742	+	1
Novelgene0049	1	1955068	1959254	+	1
Novelgene0050	1	5852107	5856599	+	1
Novelgene0051	1	8813635	8817660	+	1
Novelgene0052	1	9148285	9151691	+	1
Novelgene0054	1	12614731	12621417	+	2
Novelgene0055	1	21691770	21694572	+	1
Novelgene0056	1	23966449	23970166	+	1
Novelgene0057	1	23973502	23977181	+	1
Novelgene0058	1	25335814	25338223	+	1
Novelgene0059	1	30990196	30993342	+	1
Novelgene0060	1	31440359	31443795	+	1
Novelgene0061	1	31454862	31474642	+	7
Novelgene0062	1	32384059	32386318	+	1
Novelgene0063	1	41193538	41195131	+	1
Novelgene0064	1	46040142	46043545	+	1
Novelgene0065	1	46129446	46132629	+	1
Novelgene0066	1	51875868	51878753	+	1
Novelgene0069	1	54015123	54018183	+	1
Novelgene0070	1	58779717	58784043	+	1
Novelgene0072	1	68228913	68232523	+	1
Novelgene0073	1	74729148	74733052	+	1
Novelgene0074	1	75199231	75224907	+	1
Novelgene0075	1	83894649	83897865	+	1
Novelgene0076	1	88927806	88931880	+	1
Novelgene0077	1	100262832	100266116	+	1
Novelgene0078	1	109309578	109313875	+	1
Novelgene0079	1	111117841	111120381	+	1
Novelgene0080	1	113695342	113696649	+	1
Novelgene0081	1	114776666	114780657	+	1
Novelgene0083	1	145049170	145053243	+	1
Novelgene0084	1	145070051	145073864	+	1
Novelgene0085	1	145204931	145209256	+	1
Novelgene0087	1	146372865	146376429	+	1
Novelgene0088	1	149101946	149103529	+	1
Novelgene0090	1	150574561	150579674	+	2
Novelgene0091	1	151905311	151909479	+	1
Novelgene0092	1	154582093	154585038	+	1
Novelgene0093	1	155169407	155173304	+	1
Novelgene0094	1	155463523	155465289	+	1
Novelgene0095	1	155972722	155978178	+	1
Novelgene0096	1	156404257	156426770	+	5
Novelgene0097	1	160276878	160279515	+	1
Novelgene0098	1	160280534	160285136	+	1
Novelgene0099	1	169364361	169367794	+	1
Novelgene0100	1	173934809	173936514	+	1
Novelgene0101	1	178090539	178093612	+	1
Novelgene0102	1	182600183	182604393	+	1
Novelgene0103	1	183625847	183628172	+	1
Novelgene0104	1	184753219	184754865	+	1
Novelgene0105	1	185151248	185156953	+	1
Novelgene0106	1	205713194	205718134	+	1
Novelgene0107	1	208238393	208244384	+	1
Novelgene0109	1	211744983	211748866	+	1
Novelgene0110	1	217500855	217503666	+	1
Novelgene0111	1	220267570	220272501	+	1
Novelgene0113	1	226535322	226542739	+	1
Novelgene0114	1	227143012	227144574	+	1
Novelgene0115	1	229263938	229271036	+	1
Novelgene0117	1	245893681	245896389	+	1
Novelgene0118	1	247332023	247334575	+	1
Novelgene0119	3	3175899	3179701	+	1
Novelgene0120	3	14942785	14947492	+	2
Novelgene0121	3	23891864	23893798	+	1
Novelgene0122	3	33405625	33407547	+	1
Novelgene0123	3	33446610	33455029	+	1
Novelgene0126	3	42800600	42804462	+	1
Novelgene0127	3	52836742	52840153	+	1
Novelgene0128	3	56678200	56683233	+	1
Novelgene0129	3	66485260	66488464	+	1
Novelgene0130	3	66492361	66497704	+	1
Novelgene0131	3	67616974	67620584	+	1
Novelgene0132	3	71701670	71703811	+	1
Novelgene0133	3	72441356	72446911	+	1
Novelgene0134	3	99813019	99817564	+	1
Novelgene0135	3	112152867	112155054	+	1
Novelgene0136	3	113740754	113746195	+	1
Novelgene0137	3	114314520	114317377	+	1
Novelgene0138	3	114322303	114326211	+	1
Novelgene0139	3	120675341	120682286	+	2
Novelgene0140	3	126344108	126348608	+	1
Novelgene0141	3	127818355	127823185	+	1
Novelgene0142	3	129172262	129174349	+	1
Novelgene0143	3	149743048	149747947	+	1
Novelgene0144	3	154306045	154310777	+	1
Novelgene0145	3	155851433	155854456	+	1
Novelgene0146	3	156793469	156796779	+	1
Novelgene0147	3	156809322	156811640	+	1
Novelgene0148	3	160750815	160755151	+	1
Novelgene0149	3	167727574	167734892	+	1
Novelgene0150	3	169809220	169812597	+	1
Novelgene0151	3	177086554	177090517	+	1
Novelgene0152	3	182939144	182943114	+	1
Novelgene0153	3	184710366	184712033	+	1
Novelgene0154	3	185931641	185938023	+	1
Novelgene0156	3	190314578	190322446	+	1
Novelgene0157	3	191399414	191403185	+	1
Novelgene0158	3	194402680	194404761	+	1
Novelgene0159	3	195948064	195953549	+	1
Novelgene0162	3	197255809	197260750	+	1
Novelgene0163	2	10030455	10037356	+	1
Novelgene0166	2	25739396	25744100	+	1
Novelgene0167	2	42355744	42361222	+	1
Novelgene0168	2	46912694	46915802	+	1
Novelgene0169	2	61443148	61445222	+	1
Novelgene0170	2	74152600	74156409	+	1
Novelgene0172	2	78419089	78422214	+	1
Novelgene0173	2	78462736	78466023	+	1
Novelgene0174	2	83513186	83518413	+	1
Novelgene0175	2	84459572	84465494	+	1
Novelgene0176	2	85318029	85322284	+	1
Novelgene0178	2	88051109	88055785	+	1
Novelgene0179	2	98619151	98624254	+	1
Novelgene0180	2	98669108	98671943	+	1
Novelgene0181	2	98710990	98713185	+	1
Novelgene0183	2	102730561	102736882	+	1
Novelgene0184	2	105392840	105396975	+	1
Novelgene0185	2	106144680	106146772	+	1
Novelgene0186	2	108220590	108224984	+	1
Novelgene0187	2	110379085	110382065	+	1
Novelgene0188	2	110638937	110643838	+	1
Novelgene0189	2	110675622	110678066	+	1
Novelgene0190	2	111829403	111831826	+	1
Novelgene0191	2	121216593	121224015	+	2
Novelgene0192	2	121239550	121242083	+	1
Novelgene0193	2	121376528	121378967	+	1
Novelgene0194	2	121490474	121492389	+	1
Novelgene0195	2	127742251	127746025	+	1
Novelgene0196	2	130123810	130127324	+	1
Novelgene0197	2	131047877	131052446	+	1
Novelgene0198	2	131442163	131444901	+	1
Novelgene0199	2	148000486	148005656	+	1
Novelgene0200	2	156198605	156202277	+	1
Novelgene0201	2	160099668	160101310	+	1
Novelgene0202	2	162314494	162318708	+	1
Novelgene0203	2	177389779	177392694	+	1
Novelgene0204	2	193502725	193507686	+	1
Novelgene0205	2	197431501	197435022	+	1
Novelgene0206	2	201772880	201780939	+	1
Novelgene0207	2	202374936	202376117	+	1
Novelgene0208	2	214789290	214792150	+	1
Novelgene0209	2	218909160	218912229	+	1
Novelgene0210	2	218953162	218959464	+	1
Novelgene0211	2	218998475	219001647	+	1
Novelgene0212	2	223598466	223602381	+	1
Novelgene0213	2	223875345	223878607	+	1
Novelgene0214	2	227002719	227007401	+	1
Novelgene0215	2	237586959	237590729	+	1
Novelgene0216	2	239299749	239303674	+	1
Novelgene0217	2	239981952	239985911	+	1
Novelgene0218	2	240646420	240650027	+	1
Novelgene0219	2	241234506	241237719	+	1
Novelgene0220	5	784836	790910	+	2
Novelgene0221	5	10737873	10739201	+	1
Novelgene0222	5	16460582	16465800	+	1
Novelgene0223	5	16465887	16469853	+	1
Novelgene0224	5	16913682	16916405	+	1
Novelgene0226	5	19288566	19320573	+	1
Novelgene0227	5	23299477	23303644	+	1
Novelgene0228	5	31428243	31431366	+	1
Novelgene0230	5	34000516	34008059	+	1
Novelgene0231	5	34236594	34245197	+	2
Novelgene0232	5	35055699	35059968	+	1
Novelgene0233	5	36231499	36234372	+	1
Novelgene0234	5	41783006	41787634	+	1
Novelgene0235	5	43310645	43313426	+	1
Novelgene0236	5	44804646	44808773	+	1
Novelgene0237	5	60868300	60870481	+	1
Novelgene0239	5	70582753	70585782	+	1
Novelgene0240	5	71070066	71072616	+	1
Novelgene0242	5	77695932	77699033	+	1
Novelgene0243	5	77773357	77776355	+	1
Novelgene0244	5	81297164	81301565	+	1
Novelgene0246	5	83051656	83058080	+	2
Novelgene0247	5	86459938	86462407	+	1
Novelgene0248	5	86496865	86501261	+	1
Novelgene0249	5	91368424	91371000	+	1
Novelgene0250	5	95080065	95081645	+	1
Novelgene0251	5	111502197	111506193	+	1
Novelgene0252	5	115835031	115841565	+	1
Novelgene0254	5	134602397	134605659	+	1
Novelgene0255	5	137747864	137754413	+	2
Novelgene0256	5	142010529	142013030	+	1
Novelgene0257	5	153053231	153056501	+	1
Novelgene0258	5	153092771	153095138	+	1
Novelgene0259	5	153142681	153148057	+	1
Novelgene0260	5	168548496	168556083	+	1
Novelgene0261	5	172004568	172006541	+	1
Novelgene0262	5	177507201	177509850	+	1
Novelgene0263	5	178761270	178764758	+	1
Novelgene0264	4	1856312	1858818	+	1
Novelgene0265	4	2237285	2242114	+	1
Novelgene0266	4	3509063	3532422	+	1
Novelgene0267	4	6460737	6468632	+	1
Novelgene0268	4	6707708	6709883	+	1
Novelgene0269	4	10440301	10444570	+	1
Novelgene0270	4	16076363	16080011	+	1
Novelgene0271	4	16124034	16129764	+	1
Novelgene0272	4	24517440	24525567	+	1
Novelgene0274	4	25010589	25014830	+	1
Novelgene0275	4	25030179	25045761	+	1
Novelgene0276	4	39525525	39527439	+	1
Novelgene0278	4	40842904	40845588	+	1
Novelgene0279	4	41988745	41990409	+	1
Novelgene0280	4	48161618	48163701	+	1
Novelgene0281	4	76209387	76213876	+	1
Novelgene0282	4	76898282	76900837	+	1
Novelgene0283	4	77627519	77636953	+	1
Novelgene0284	4	77713388	77716002	+	1
Novelgene0285	4	105465261	105474077	+	1
Novelgene0286	4	108140210	108144865	+	1
Novelgene0287	4	108152303	108154443	+	1
Novelgene0288	4	109700621	109703445	+	1
Novelgene0289	4	109726947	109730047	+	1
Novelgene0290	4	121819958	121823883	+	1
Novelgene0291	4	139078591	139084338	+	1
Novelgene0292	4	139506036	139511811	+	1
Novelgene0293	4	140149958	140154523	+	1
Novelgene0294	4	142023161	142028138	+	1
Novelgene0295	4	170026583	170030044	+	1
Novelgene0296	7	8154767	8156929	+	1
Novelgene0297	7	12391399	12392808	+	1
Novelgene0298	7	17806727	17809282	+	1
Novelgene0299	7	20188649	20191717	+	1
Novelgene0300	7	22119140	22121226	+	1
Novelgene0301	7	23332883	23335073	+	1
Novelgene0302	7	26861645	26864611	+	1
Novelgene0303	7	33060396	33062823	+	1
Novelgene0304	7	34175061	34180008	+	1
Novelgene0305	7	40132050	40133876	+	1
Novelgene0306	7	44118701	44123551	+	1
Novelgene0307	7	50450438	50452696	+	1
Novelgene0308	7	55521761	55525789	+	1
Novelgene0309	7	64834946	64839939	+	2
Novelgene0311	7	82265438	82270925	+	1
Novelgene0312	7	96656927	96659913	+	1
Novelgene0313	7	99112521	99113837	+	1
Novelgene0314	7	105010551	105011849	+	1
Novelgene0316	7	139565736	139569915	+	1
Novelgene0317	7	151513643	151516622	+	1
Novelgene0318	7	157576721	157579315	+	1
Novelgene0319	6	3386480	3389268	+	1
Novelgene0320	6	3411594	3414721	+	1
Novelgene0321	6	3994618	3998704	+	1
Novelgene0322	6	13315872	13319460	+	1
Novelgene0323	6	13328630	13329836	+	1
Novelgene0324	6	13358134	13364254	+	1
Novelgene0325	6	13662939	13666600	+	1
Novelgene0326	6	23228617	23307205	+	1
Novelgene0327	6	23429623	23434622	+	1
Novelgene0328	6	23451482	23453498	+	1
Novelgene0329	6	24660653	24666907	+	1
Novelgene0330	6	24717511	24719155	+	1
Novelgene0331	6	26654300	26659750	+	1
Novelgene0332	6	26722683	26732989	+	1
Novelgene0334	6	29965041	29974009	+	2
Novelgene0335	6	30208534	30213383	+	1
Novelgene0336	6	31581054	31583153	+	1
Novelgene0338	6	33705051	33711696	+	1
Novelgene0339	6	36334828	36336888	+	1
Novelgene0340	6	38640003	38643337	+	1
Novelgene0341	6	39224923	39229187	+	1
Novelgene0342	6	44123804	44125654	+	1
Novelgene0344	6	52759602	52763475	+	1
Novelgene0346	6	53001311	53005270	+	1
Novelgene0347	6	56540832	56542428	+	1
Novelgene0348	6	73309492	73314569	+	1
Novelgene0349	6	79274169	79278374	+	1
Novelgene0350	6	79297419	79302857	+	1
Novelgene0351	6	79304457	79307763	+	1
Novelgene0352	6	85608325	85612924	+	1
Novelgene0353	6	87698404	87702243	+	1
Novelgene0354	6	90574288	90586031	+	1
Novelgene0355	6	96892404	96897852	+	1
Novelgene0356	6	106299655	106302318	+	1
Novelgene0357	6	106969833	106974729	+	1
Novelgene0358	6	107065196	107070404	+	1
Novelgene0359	6	115933147	115937034	+	1
Novelgene0360	6	127343382	127345606	+	1
Novelgene0361	6	128204203	128205777	+	1
Novelgene0363	6	153121081	153125126	+	1
Novelgene0364	6	153150135	153152877	+	1
Novelgene0365	6	160116373	160120448	+	1
Novelgene0366	6	168389027	168399682	+	1
Novelgene0368	6	170025453	170034768	+	4
Novelgene0369	6	170549519	170553304	+	1
Novelgene0370	9	3218296	3222460	+	1
Novelgene0371	9	3483257	3486127	+	1
Novelgene0372	9	11258806	11261342	+	1
Novelgene0373	9	21331020	21335383	+	1
Novelgene0374	9	25408854	25412294	+	1
Novelgene0376	9	38001107	38010694	+	1
Novelgene0377	9	39873922	39876575	+	1
Novelgene0378	9	41358895	41361806	+	1
Novelgene0379	9	66268260	66269944	+	1
Novelgene0380	9	69709529	69715187	+	1
Novelgene0381	9	69732503	69734258	+	1
Novelgene0382	9	72947636	72953058	+	1
Novelgene0384	9	97195357	97200120	+	1
Novelgene0385	9	97693068	97697346	+	1
Novelgene0386	9	110256685	110261415	+	1
Novelgene0387	9	120399174	120401610	+	1
Novelgene0388	9	120403469	120407706	+	1
Novelgene0390	9	123259969	123263524	+	1
Novelgene0391	9	132891350	132896726	+	1
Novelgene0392	9	133370327	133373909	+	1
Novelgene0393	9	136006539	136009721	+	1
Novelgene0394	9	136728282	136731563	+	1
Novelgene0395	8	29333063	29336647	+	1
Novelgene0396	8	38379345	38382263	+	1
Novelgene0397	8	42498458	42501965	+	1
Novelgene0398	8	52253048	52254348	+	1
Novelgene0399	8	56957938	56964036	+	1
Novelgene0400	8	59105868	59111362	+	1
Novelgene0401	8	60259755	60281396	+	1
Novelgene0403	8	65602841	65608564	+	1
Novelgene0404	8	67058563	67062132	+	1
Novelgene0405	8	67261853	67266005	+	1
Novelgene0406	8	73787888	73789307	+	1
Novelgene0407	8	73840891	73842528	+	1
Novelgene0408	8	76995507	77000230	+	1
Novelgene0409	8	80159486	80160881	+	1
Novelgene0410	8	80163458	80164898	+	1
Novelgene0411	8	80167023	80171542	+	1
Novelgene0412	8	80529739	80533543	+	1
Novelgene0413	8	83401111	83403411	+	1
Novelgene0414	8	85217245	85220372	+	1
Novelgene0415	8	92098129	92103431	+	1
Novelgene0416	8	94637606	94639472	+	1
Novelgene0417	8	94893333	94895201	+	1
Novelgene0419	8	101199590	101202276	+	1
Novelgene0420	8	118946609	118951885	+	1
Novelgene0421	8	120613748	120614976	+	1
Novelgene0422	8	123499060	123501363	+	1
Novelgene0423	8	123732687	123737393	+	1
Novelgene0424	8	124721429	124728471	+	2
Novelgene0425	8	140150548	140152235	+	1
Novelgene0426	8	140520949	140527549	+	1
Novelgene0427	8	141207175	141212137	+	1
Novelgene0428	8	143587344	143597143	+	1
Novelgene0429	8	143723934	143734055	+	2
Novelgene0430	KI270720.1	27024	29026	+	1
Novelgene0431	KI270728.1	1001630	1038438	+	1
Novelgene0432	X	6935093	6937783	+	1
Novelgene0433	X	56990832	56995542	+	1
Novelgene0434	X	74287616	74292583	+	1
Novelgene0435	X	152134438	152138562	+	1
Novelgene0436	11	3053250	3057463	+	1
Novelgene0437	11	3364181	3366263	+	1
Novelgene0438	11	4680170	4697856	+	1
Novelgene0439	11	5928017	5935208	+	2
Novelgene0440	11	6231492	6234659	+	1
Novelgene0441	11	6475698	6481352	+	1
Novelgene0442	11	10852798	10858036	+	1
Novelgene0443	11	11616016	11622005	+	1
Novelgene0444	11	18317620	18322195	+	1
Novelgene0447	11	34891814	34894467	+	1
Novelgene0448	11	36801906	36809385	+	1
Novelgene0449	11	45929324	45933660	+	1
Novelgene0450	11	46837013	46838617	+	1
Novelgene0451	11	47466146	47469252	+	1
Novelgene0452	11	62574163	62577586	+	1
Novelgene0453	11	65773899	65778048	+	1
Novelgene0454	11	67619987	67627392	+	2
Novelgene0455	11	72417009	72422265	+	1
Novelgene0456	11	76758047	76769779	+	3
Novelgene0457	11	83050692	83057102	+	1
Novelgene0458	11	86636288	86640009	+	1
Novelgene0459	11	88333898	88337736	+	1
Novelgene0460	11	95865685	95868273	+	1
Novelgene0461	11	95920500	95924107	+	1
Novelgene0462	11	108590228	108593621	+	1
Novelgene0464	10	4985644	4989456	+	1
Novelgene0465	10	14875738	14878668	+	1
Novelgene0466	10	15805890	15816260	+	1
Novelgene0467	10	22623267	22627588	+	1
Novelgene0468	10	22672275	22674415	+	1
Novelgene0469	10	23137764	23139778	+	1
Novelgene0470	10	46544342	46548393	+	1
Novelgene0471	10	49758062	49762343	+	1
Novelgene0472	10	56356750	56361274	+	1
Novelgene0473	10	59788764	59791896	+	1
Novelgene0474	10	62264852	62268721	+	1
Novelgene0475	10	63209207	63211823	+	1
Novelgene0476	10	71843102	71846731	+	1
Novelgene0477	10	78088452	78091573	+	1
Novelgene0478	10	98411508	98415187	+	1
Novelgene0479	10	117312204	117315587	+	1
Novelgene0480	10	118679921	118683389	+	2
Novelgene0481	10	119595949	119599805	+	1
Novelgene0483	13	20770898	20773921	+	1
Novelgene0484	13	27248961	27251255	+	1
Novelgene0485	13	27830210	27834151	+	1
Novelgene0486	13	29509415	29514243	+	1
Novelgene0487	13	30578396	30617590	+	1
Novelgene0488	13	31144037	31148572	+	1
Novelgene0490	13	37053532	37057524	+	1
Novelgene0491	13	39032939	39038089	+	1
Novelgene0492	13	41004360	41005450	+	1
Novelgene0493	13	41127566	41132784	+	1
Novelgene0494	13	48092125	48095104	+	1
Novelgene0495	13	95674378	95676941	+	1
Novelgene0496	13	110892442	110894403	+	1
Novelgene0497	12	14767259	14771131	+	1
Novelgene0498	12	21652883	21657842	+	1
Novelgene0499	12	42081848	42086385	+	1
Novelgene0500	12	42172988	42175740	+	1
Novelgene0501	12	46183070	46188392	+	1
Novelgene0502	12	48936204	48957514	+	2
Novelgene0503	12	57055645	57059933	+	1
Novelgene0504	12	57819930	57823499	+	1
Novelgene0505	12	69694602	69699366	+	1
Novelgene0506	12	76351809	76355555	+	1
Novelgene0507	12	79587801	79590829	+	1
Novelgene0510	12	89595007	89598039	+	1
Novelgene0511	12	101388058	101392815	+	1
Novelgene0512	12	103273829	103275230	+	1
Novelgene0513	12	103310653	103315387	+	1
Novelgene0514	12	103963905	103965732	+	1
Novelgene0515	12	108701634	108705459	+	1
Novelgene0516	12	113961207	113966325	+	1
Novelgene0517	12	118099296	118103921	+	1
Novelgene0518	12	124911648	124914650	+	1
Novelgene0519	12	127060614	127122809	+	1
Novelgene0520	15	22284708	22287031	+	1
Novelgene0521	15	52547188	52551757	+	2
Novelgene0522	15	62055423	62060426	+	1
Novelgene0523	15	62165421	62170099	+	3
Novelgene0524	15	66215689	66218979	+	1
Novelgene0525	15	66492709	66497762	+	1
Novelgene0526	15	81995159	81996478	+	1
Novelgene0527	15	82536753	82540457	+	1
Novelgene0528	15	99214873	99220930	+	1
Novelgene0529	15	100585089	100587157	+	1
Novelgene0530	15	100597282	100602179	+	1
Novelgene0531	15	101291534	101295236	+	1
Novelgene0532	14	21213716	21216121	+	1
Novelgene0534	14	21381801	21384019	+	1
Novelgene0535	14	23091644	23095128	+	1
Novelgene0536	14	27840169	27845652	+	1
Novelgene0538	14	47535113	47537574	+	1
Novelgene0540	14	70722528	70726502	+	1
Novelgene0541	14	73711116	73714384	+	1
Novelgene0542	14	75059952	75062101	+	1
Novelgene0543	14	75124795	75127042	+	1
Novelgene0544	14	81345167	81347615	+	1
Novelgene0545	14	81472921	81477066	+	1
Novelgene0546	14	82295698	82298132	+	1
Novelgene0547	14	89370444	89374263	+	1
Novelgene0548	14	90378968	90383173	+	1
Novelgene0549	14	95086229	95090606	+	1
Novelgene0550	14	95181939	95188232	+	1
Novelgene0551	14	102081054	102081479	+	1
Novelgene0552	17	5188180	5191855	+	1
Novelgene0553	17	6649237	6651576	+	1
Novelgene0554	17	6963234	6965811	+	1
Novelgene0555	17	13530046	13534547	+	1
Novelgene0556	17	19444534	19449167	+	1
Novelgene0557	17	37110642	37114531	+	1
Novelgene0558	17	37209120	37210751	+	1
Novelgene0559	17	37486376	37489695	+	1
Novelgene0560	17	39257839	39259981	+	1
Novelgene0561	17	40645461	40647838	+	1
Novelgene0562	17	41526465	41528308	+	1
Novelgene0563	17	41848521	41865414	+	1
Novelgene0564	17	43237171	43278168	+	2
Novelgene0565	17	43284636	43286807	+	1
Novelgene0566	17	43287528	43296615	+	2
Novelgene0567	17	43350302	43353439	+	1
Novelgene0568	17	49745800	49749575	+	1
Novelgene0569	17	57993260	57996483	+	1
Novelgene0570	17	62056168	62058520	+	1
Novelgene0571	17	64039152	64043713	+	1
Novelgene0572	17	72414602	72418019	+	1
Novelgene0573	17	72588006	72590124	+	1
Novelgene0574	17	72619342	72623082	+	1
Novelgene0575	17	78693664	78697325	+	1
Novelgene0576	17	78773742	78776658	+	1
Novelgene0577	17	79932344	79940705	+	3
Novelgene0579	17	81918277	81922188	+	1
Novelgene0581	16	1790252	1794620	+	1
Novelgene0583	16	46591140	46592951	+	1
Novelgene0584	16	46685859	46689171	+	1
Novelgene0585	16	50318780	50321566	+	1
Novelgene0586	16	52506709	52510759	+	1
Novelgene0587	16	52511904	52515011	+	1
Novelgene0588	16	57182633	57186039	+	1
Novelgene0589	16	66616050	66620180	+	1
Novelgene0590	16	71763656	71768192	+	1
Novelgene0591	16	82156387	82158498	+	1
Novelgene0592	16	87843387	87848314	+	1
Novelgene0593	19	1864190	1866612	+	1
Novelgene0594	19	13888227	13906074	+	1
Novelgene0596	19	56565078	56567430	+	1
Novelgene0597	19	58514184	58521051	+	1
Novelgene0598	18	1324619	1329627	+	1
Novelgene0599	18	1391453	1396890	+	1
Novelgene0601	18	3867798	3874305	+	1
Novelgene0602	18	7113436	7115806	+	1
Novelgene0603	18	13722864	13726586	+	1
Novelgene0604	18	14121181	14123217	+	1
Novelgene0605	18	35332228	35335430	+	1
Novelgene0606	18	37431386	37436592	+	1
Novelgene0607	18	49810992	49813936	+	1
Novelgene0608	18	59327826	59330018	+	1
Novelgene0609	18	63123347	63127378	+	1
Novelgene0610	18	63306858	63309640	+	1
Novelgene0611	18	63313827	63319993	+	2
Novelgene0612	18	76469653	76473355	+	1
Novelgene0613	KI270734.1	131617	139542	+	2
Novelgene0614	KI270744.1	124358	125916	+	1
Novelgene0616	GL000219.1	75067	99631	-	1
Novelgene0617	20	1279638	1283336	-	1
Novelgene0618	20	20362546	20365441	-	1
Novelgene0619	20	20372644	20376004	-	1
Novelgene0620	21	6100794	6106985	-	1
Novelgene0621	21	37559983	37563885	-	1
Novelgene0622	21	46454969	46458688	-	1
Novelgene0624	1	31422959	31471571	-	11
Novelgene0625	1	93362855	93364581	-	1
Novelgene0626	1	100975856	100977188	-	1
Novelgene0627	1	144068946	144071228	-	1
Novelgene0628	1	145413353	145425600	-	3
Novelgene0629	1	175100712	175107652	-	2
Novelgene0631	3	28241617	28247316	-	1
Novelgene0632	3	38485694	38490635	-	1
Novelgene0633	3	49693374	49694778	-	1
Novelgene0634	3	50180653	50195024	-	1
Novelgene0636	3	62005719	62008629	-	1
Novelgene0637	3	123203088	123204951	-	1
Novelgene0638	3	134960009	134962359	-	1
Novelgene0639	3	184910151	184911634	-	1
Novelgene0640	2	10157040	10160148	-	1
Novelgene0641	2	74926679	74958882	-	1
Novelgene0642	2	109989398	109992189	-	1
Novelgene0643	2	148249098	148259759	-	18
Novelgene0644	2	158545100	158547338	-	1
Novelgene0645	2	191260268	191262064	-	1
Novelgene0646	2	216199835	216203474	-	1
Novelgene0648	2	235746412	235748625	-	1
Novelgene0650	5	73114699	73120495	-	1
Novelgene0651	5	86559629	86570483	-	1
Novelgene0652	4	25354926	25356938	-	1
Novelgene0653	4	77627364	77636953	-	8
Novelgene0654	4	105201759	105203863	-	1
Novelgene0655	4	152938209	152943298	-	1
Novelgene0657	7	64601883	64606345	-	1
Novelgene0658	7	99559809	99561746	-	1
Novelgene0659	7	105064193	105065420	-	1
Novelgene0660	7	127817748	127820028	-	1
Novelgene0661	6	26678257	26687180	-	1
Novelgene0662	6	26768692	26779004	-	1
Novelgene0663	6	70534338	70536330	-	1
Novelgene0664	6	116168603	116171103	-	1
Novelgene0665	6	149351142	149352642	-	1
Novelgene0666	9	113887000	113889023	-	1
Novelgene0667	8	29055949	29059295	-	1
Novelgene0668	8	31742482	31744493	-	1
Novelgene0669	8	31912589	31915244	-	1
Novelgene0670	8	38211225	38212592	-	1
Novelgene0672	8	73028596	73030521	-	1
Novelgene0673	8	80527197	80529607	-	1
Novelgene0674	11	43792707	43795496	-	1
Novelgene0676	11	83160362	83163214	-	1
Novelgene0677	10	5035650	5046843	-	5
Novelgene0678	10	6093993	6097028	-	1
Novelgene0679	10	6163820	6170851	-	1
Novelgene0680	10	22435434	22437855	-	1
Novelgene0681	10	29423272	29425549	-	1
Novelgene0682	10	59173963	59176418	-	1
Novelgene0683	10	87869244	87871841	-	1
Novelgene0684	10	105377363	105379363	-	1
Novelgene0685	10	127422186	127424552	-	1
Novelgene0686	13	41062125	41064681	-	1
Novelgene0687	12	22686880	22688418	-	1
Novelgene0688	12	27943462	27944890	-	1
Novelgene0689	12	69797501	69799713	-	1
Novelgene0690	14	61774679	61779065	-	1
Novelgene0691	14	73886859	73889431	-	1
Novelgene0692	14	78993868	78996227	-	1
Novelgene0693	14	89990571	89994124	-	1
Novelgene0694	17	28663846	28666113	-	1
Novelgene0695	17	45699249	45701755	-	1
Novelgene0696	17	55164462	55166557	-	1
Novelgene0697	17	59838122	59840389	-	1
Novelgene0698	17	67568821	67575332	-	1
Novelgene0699	17	75521151	75525465	-	1
Novelgene0701	16	2423834	2429124	-	1
Novelgene0704	19	18386158	18389175	-	1
Novelgene0705	18	24024032	24026565	-	1
Novelgene0706	18	49552950	49561898	-	2
Novelgene0707	GL000218.1	51528	97448	-	2
Novelgene0708	KI270744.1	124358	140950	-	5
