# Supplementary material for: Long-Read Sequencing Annotation of the Transcriptome in DNA-PK Inactivated Cells
Source: Front Oncol. 2022 Aug 2;12:941638. doi: 10.3389/fonc.2022.941638 (PMC9382581; doi:10.3389/fonc.2022.941638)
Supplement: Supplementary file 1 [file DataSheet_1.zip › Source Data/Nu7441.noveliso-Figure 2C.xls]

GeneID	IsoformID	Chromosome	Start	End	Strand	Exon_number
ENSG00000162512	ENSG00000162512_novel01	1	30869472	30887776	-	5
ENSG00000141380	ENSG00000141380_novel01	18	26016255	26091219	-	10
ENSG00000141380	ENSG00000141380_novel02	18	26016256	26090652	-	9
ENSG00000141380	ENSG00000141380_novel03	18	26016255	26090634	-	10
ENSG00000141380	ENSG00000141380_novel04	18	26016256	26090600	-	10
ENSG00000141380	ENSG00000141380_novel05	18	26016255	26090611	-	12
ENSG00000141380	ENSG00000141380_novel06	18	26016255	26090600	-	12
ENSG00000099942	ENSG00000099942_novel01	22	20917407	20953746	+	4
ENSG00000099942	ENSG00000099942_novel02	22	20933887	20953619	+	2
ENSG00000099942	ENSG00000099942_novel03	22	20950099	20953746	+	1
ENSG00000110583	ENSG00000110583_novel01	11	63938967	63956811	+	6
ENSG00000164011	ENSG00000164011_novel01	1	42846620	42848669	+	1
ENSG00000177096	ENSG00000177096_novel01	22	42074301	42079441	+	2
ENSG00000172046	ENSG00000172046_novel01	3	49108074	49120916	-	28
ENSG00000172046	ENSG00000172046_novel02	3	49108074	49120812	-	27
ENSG00000172046	ENSG00000172046_novel03	3	49108132	49120792	-	27
ENSG00000172046	ENSG00000172046_novel05	3	49108674	49120818	-	28
ENSG00000137492	ENSG00000137492_novel01	11	76349959	76381103	-	7
ENSG00000137492	ENSG00000137492_novel02	11	76349960	76366597	-	5
ENSG00000137492	ENSG00000137492_novel03	11	76349959	76352784	-	1
ENSG00000168056	ENSG00000168056_novel01	11	65538561	65553848	-	25
ENSG00000147130	ENSG00000147130_novel01	X	71239625	71254710	-	25
ENSG00000147130	ENSG00000147130_novel02	X	71239626	71254174	-	25
ENSG00000168906	ENSG00000168906_novel01	2	85539168	85545277	+	4
ENSG00000168906	ENSG00000168906_novel02	2	85539168	85545278	+	6
ENSG00000168906	ENSG00000168906_novel03	2	85539168	85545278	+	8
ENSG00000168906	ENSG00000168906_novel04	2	85539168	85545277	+	6
ENSG00000168906	ENSG00000168906_novel05	2	85539168	85545279	+	7
ENSG00000168906	ENSG00000168906_novel06	2	85541365	85545279	+	6
ENSG00000126804	ENSG00000126804_novel01	14	64504726	64525054	+	2
ENSG00000164307	ENSG00000164307_novel01	5	96767808	96807933	-	20
ENSG00000164307	ENSG00000164307_novel02	5	96774486	96807933	-	20
ENSG00000164307	ENSG00000164307_novel04	5	96774487	96807913	-	20
ENSG00000165819	ENSG00000165819_novel01	14	21498146	21511362	-	8
ENSG00000165819	ENSG00000165819_novel02	14	21498142	21511333	-	9
ENSG00000165819	ENSG00000165819_novel03	14	21502035	21511333	-	2
ENSG00000165819	ENSG00000165819_novel04	14	21498139	21511246	-	12
ENSG00000160602	ENSG00000160602_novel01	17	28728790	28742552	+	14
ENSG00000174606	ENSG00000174606_novel01	1	212992184	213015854	-	8
ENSG00000174606	ENSG00000174606_novel02	1	212992460	213015854	-	9
ENSG00000174606	ENSG00000174606_novel03	1	212992183	213015503	-	9
ENSG00000174606	ENSG00000174606_novel04	1	212992459	213015473	-	9
ENSG00000112983	ENSG00000112983_novel01	5	138156898	138178966	-	22
ENSG00000112983	ENSG00000112983_novel02	5	138156897	138178632	-	22
ENSG00000112983	ENSG00000112983_novel03	5	138156899	138178632	-	22
ENSG00000112983	ENSG00000112983_novel04	5	138156898	138178948	-	21
ENSG00000112983	ENSG00000112983_novel05	5	138156897	138178638	-	21
ENSG00000112983	ENSG00000112983_novel06	5	138156897	138178638	-	21
ENSG00000112983	ENSG00000112983_novel07	5	138156897	138178632	-	21
ENSG00000112983	ENSG00000112983_novel08	5	138156897	138178632	-	23
ENSG00000112983	ENSG00000112983_novel09	5	138161047	138178632	-	19
ENSG00000285693	ENSG00000285693_novel01	11	72812322	72814066	-	1
ENSG00000117362	ENSG00000117362_novel01	1	150263933	150269032	-	3
ENSG00000117362	ENSG00000117362_novel02	1	150265407	150269021	-	6
ENSG00000117362	ENSG00000117362_novel03	1	150263933	150268953	-	1
ENSG00000136068	ENSG00000136068_novel01	3	58097883	58172248	+	40
ENSG00000136068	ENSG00000136068_novel02	3	58102285	58172248	+	39
ENSG00000136068	ENSG00000136068_novel03	3	58108457	58172247	+	34
ENSG00000136068	ENSG00000136068_novel04	3	58123185	58172248	+	26
ENSG00000136068	ENSG00000136068_novel05	3	58138347	58172248	+	18
ENSG00000136068	ENSG00000136068_novel06	3	58142680	58172247	+	16
ENSG00000136068	ENSG00000136068_novel07	3	58143502	58172248	+	15
ENSG00000136068	ENSG00000136068_novel08	3	58146858	58172247	+	13
ENSG00000164062	ENSG00000164062_novel01	3	49674351	49683502	+	22
ENSG00000164062	ENSG00000164062_novel03	3	49674374	49683500	+	21
ENSG00000164062	ENSG00000164062_novel04	3	49674374	49683500	+	21
ENSG00000187164	ENSG00000187164_novel01	10	116898741	117005284	-	17
ENSG00000187164	ENSG00000187164_novel03	10	116884801	117005262	-	16
ENSG00000187164	ENSG00000187164_novel04	10	116908282	117005234	-	14
ENSG00000187164	ENSG00000187164_novel05	10	116884800	117005186	-	18
ENSG00000187164	ENSG00000187164_novel06	10	116898741	117005186	-	16
ENSG00000187164	ENSG00000187164_novel07	10	116937887	117005186	-	9
ENSG00000187164	ENSG00000187164_novel08	10	116884797	116960230	-	14
ENSG00000187164	ENSG00000187164_novel09	10	116884798	116951981	-	12
ENSG00000187164	ENSG00000187164_novel10	10	116884800	116940614	-	9
ENSG00000187164	ENSG00000187164_novel11	10	116884801	116929991	-	8
ENSG00000187164	ENSG00000187164_novel12	10	116884801	116889864	-	1
ENSG00000161533	ENSG00000161533_novel01	17	75941516	75979445	-	15
ENSG00000161533	ENSG00000161533_novel02	17	75941516	75979134	-	15
ENSG00000138162	ENSG00000138162_novel01	10	122019649	122254540	+	21
ENSG00000138162	ENSG00000138162_novel02	10	122019657	122254540	+	22
ENSG00000138162	ENSG00000138162_novel03	10	122112896	122254538	+	17
ENSG00000138162	ENSG00000138162_novel04	10	122112900	122254539	+	16
ENSG00000138162	ENSG00000138162_novel06	10	122112986	122254540	+	17
ENSG00000143376	ENSG00000143376_novel01	1	151695437	151698455	+	1
ENSG00000165434	ENSG00000165434_novel01	11	74336292	74398459	-	13
ENSG00000170185	ENSG00000170185_novel01	4	143184983	143221500	+	10
ENSG00000170185	ENSG00000170185_novel02	4	143214682	143223759	+	2
ENSG00000091656	ENSG00000091656_novel01	8	76681244	76780044	+	4
ENSG00000173826	ENSG00000173826_novel01	17	63523326	63546724	+	3
ENSG00000173826	ENSG00000173826_novel02	17	63523348	63546724	+	3
ENSG00000173826	ENSG00000173826_novel03	17	63523326	63548960	+	15
ENSG00000173826	ENSG00000173826_novel04	17	63523342	63546070	+	15
ENSG00000173826	ENSG00000173826_novel05	17	63523342	63546724	+	14
ENSG00000173826	ENSG00000173826_novel06	17	63523354	63546239	+	13
ENSG00000173826	ENSG00000173826_novel07	17	63523358	63546239	+	13
ENSG00000173826	ENSG00000173826_novel08	17	63523354	63548960	+	14
ENSG00000224689	ENSG00000224689_novel01	19	9688867	9700431	-	5
ENSG00000165678	ENSG00000165678_novel01	10	84139507	84153171	+	8
ENSG00000165678	ENSG00000165678_novel02	10	84139569	84153173	+	8
ENSG00000165678	ENSG00000165678_novel03	10	84139528	84146037	+	1
ENSG00000115216	ENSG00000115216_novel01	2	27428667	27437874	+	4
ENSG00000115216	ENSG00000115216_novel02	2	27433247	27442255	+	17
ENSG00000198208	ENSG00000198208_novel01	14	74905644	74923282	-	10
ENSG00000198208	ENSG00000198208_novel02	14	74905645	74923260	-	10
ENSG00000198208	ENSG00000198208_novel03	14	74905644	74923253	-	11
ENSG00000113719	ENSG00000113719_novel01	5	172834320	172838599	+	1
ENSG00000115159	ENSG00000115159_novel01	2	156436369	156584080	+	18
ENSG00000115159	ENSG00000115159_novel02	2	156436392	156586154	+	17
ENSG00000174442	ENSG00000174442_novel01	15	66505277	66549474	+	19
ENSG00000030582	ENSG00000030582_novel01	17	44345305	44353100	+	12
ENSG00000030582	ENSG00000030582_novel02	17	44345305	44353102	+	13
ENSG00000165629	ENSG00000165629_novel01	10	7788179	7805746	+	8
ENSG00000133639	ENSG00000133639_novel01	12	92143946	92145847	-	1
ENSG00000133056	ENSG00000133056_novel01	1	204422640	204494815	-	33
ENSG00000128059	ENSG00000128059_novel01	4	56393366	56435620	-	11
ENSG00000128059	ENSG00000128059_novel02	4	56394875	56435614	-	10
ENSG00000260630	ENSG00000260630_novel01	16	88663350	88679763	+	6
ENSG00000233058	ENSG00000233058_novel01	3	194487137	194518278	+	5
ENSG00000233058	ENSG00000233058_novel02	3	194487146	194489442	+	1
ENSG00000055163	ENSG00000055163_novel01	5	157266099	157393207	+	29
ENSG00000134247	ENSG00000134247_novel01	1	116949416	116990349	+	6
ENSG00000134247	ENSG00000134247_novel02	1	116961629	116990350	+	5
ENSG00000134247	ENSG00000134247_novel03	1	116984724	116990350	+	2
ENSG00000134247	ENSG00000134247_novel04	1	116986817	116990356	+	1
ENSG00000131236	ENSG00000131236_novel01	1	40040728	40072246	+	11
ENSG00000131236	ENSG00000131236_novel02	1	40040738	40072648	+	14
ENSG00000131236	ENSG00000131236_novel03	1	40040745	40072648	+	14
ENSG00000131236	ENSG00000131236_novel04	1	40040758	40043874	+	1
ENSG00000131236	ENSG00000131236_novel05	1	40040758	40072246	+	14
ENSG00000131236	ENSG00000131236_novel06	1	40040780	40072246	+	13
ENSG00000114796	ENSG00000114796_novel01	3	183635621	183680943	+	10
ENSG00000114796	ENSG00000114796_novel02	3	183635621	183684513	+	7
ENSG00000114796	ENSG00000114796_novel03	3	183635623	183680296	+	7
ENSG00000114796	ENSG00000114796_novel04	3	183635623	183680943	+	9
ENSG00000114796	ENSG00000114796_novel05	3	183635624	183684514	+	8
ENSG00000176978	ENSG00000176978_novel01	9	137110543	137114744	-	11
ENSG00000176978	ENSG00000176978_novel02	9	137110545	137114732	-	12
ENSG00000115290	ENSG00000115290_novel01	2	164492823	164621490	-	13
ENSG00000013288	ENSG00000013288_novel01	4	6575177	6622401	+	19
ENSG00000013288	ENSG00000013288_novel02	4	6575202	6622401	+	19
ENSG00000013288	ENSG00000013288_novel03	4	6575186	6622401	+	18
ENSG00000013288	ENSG00000013288_novel04	4	6575213	6622401	+	18
ENSG00000013288	ENSG00000013288_novel05	4	6593302	6622401	+	14
ENSG00000118596	ENSG00000118596_novel01	12	59596160	59599491	+	1
ENSG00000124839	ENSG00000124839_novel01	2	237574328	237590734	-	8
ENSG00000187239	ENSG00000187239_novel01	9	129887188	130043227	-	16
ENSG00000187239	ENSG00000187239_novel02	9	129887187	130043144	-	17
ENSG00000178567	ENSG00000178567_novel01	3	36989308	36993134	-	1
ENSG00000117133	ENSG00000117133_novel01	1	84479251	84493332	+	5
ENSG00000117133	ENSG00000117133_novel02	1	84479254	84482734	+	1
ENSG00000256269	ENSG00000256269_novel01	11	119084888	119093548	+	13
ENSG00000163531	ENSG00000163531_novel01	1	205017138	205022814	+	1
ENSG00000112739	ENSG00000112739_novel01	6	4021326	4064980	+	20
ENSG00000112739	ENSG00000112739_novel02	6	4021400	4064980	+	20
ENSG00000112739	ENSG00000112739_novel03	6	4021329	4064980	+	20
ENSG00000112739	ENSG00000112739_novel04	6	4021391	4061905	+	16
ENSG00000112739	ENSG00000112739_novel05	6	4021400	4064980	+	16
ENSG00000112739	ENSG00000112739_novel06	6	4021400	4064980	+	19
ENSG00000112739	ENSG00000112739_novel07	6	4021403	4064980	+	19
ENSG00000112739	ENSG00000112739_novel08	6	4021403	4064980	+	17
ENSG00000112739	ENSG00000112739_novel09	6	4021408	4061905	+	14
ENSG00000112739	ENSG00000112739_novel10	6	4021408	4064980	+	20
ENSG00000112739	ENSG00000112739_novel11	6	4021408	4064980	+	21
ENSG00000112739	ENSG00000112739_novel12	6	4021414	4064980	+	16
ENSG00000035115	ENSG00000035115_novel01	2	218146	264562	-	10
ENSG00000255769	ENSG00000255769_novel01	15	82473276	82513970	-	4
ENSG00000255769	ENSG00000255769_novel03	15	82471478	82513914	-	6
ENSG00000255769	ENSG00000255769_novel04	15	82471943	82513913	-	5
ENSG00000177602	ENSG00000177602_novel01	17	3723900	3727921	+	2
ENSG00000165731	ENSG00000165731_novel01	10	43077060	43104283	+	2
ENSG00000165731	ENSG00000165731_novel02	10	43077064	43130346	+	16
ENSG00000165731	ENSG00000165731_novel03	10	43077067	43130347	+	20
ENSG00000165731	ENSG00000165731_novel04	10	43077069	43130347	+	20
ENSG00000165731	ENSG00000165731_novel05	10	43077069	43130347	+	21
ENSG00000165731	ENSG00000165731_novel06	10	43077069	43130347	+	21
ENSG00000165731	ENSG00000165731_novel07	10	43077069	43130346	+	22
ENSG00000165731	ENSG00000165731_novel09	10	43111224	43130347	+	14
ENSG00000175115	ENSG00000175115_novel01	11	66211238	66244744	+	21
ENSG00000173402	ENSG00000173402_novel01	3	49470116	49535613	+	6
ENSG00000173402	ENSG00000173402_novel02	3	49470132	49535613	+	5
ENSG00000173402	ENSG00000173402_novel03	3	49470133	49535613	+	5
ENSG00000173402	ENSG00000173402_novel04	3	49470132	49535613	+	4
ENSG00000173402	ENSG00000173402_novel05	3	49470289	49535613	+	4
ENSG00000173402	ENSG00000173402_novel06	3	49470133	49535612	+	6
ENSG00000173402	ENSG00000173402_novel07	3	49470285	49535613	+	6
ENSG00000173402	ENSG00000173402_novel08	3	49470298	49535613	+	6
ENSG00000173402	ENSG00000173402_novel09	3	49470256	49535614	+	5
ENSG00000173402	ENSG00000173402_novel10	3	49470279	49535613	+	7
ENSG00000173402	ENSG00000173402_novel11	3	49470287	49535613	+	7
ENSG00000173402	ENSG00000173402_novel12	3	49470281	49535613	+	6
ENSG00000173402	ENSG00000173402_novel13	3	49470281	49535613	+	7
ENSG00000173402	ENSG00000173402_novel14	3	49470285	49535611	+	7
ENSG00000173402	ENSG00000173402_novel15	3	49470285	49535613	+	3
ENSG00000173402	ENSG00000173402_novel16	3	49470285	49535613	+	5
ENSG00000173402	ENSG00000173402_novel17	3	49470289	49535613	+	5
ENSG00000173402	ENSG00000173402_novel19	3	49470291	49535612	+	4
ENSG00000173402	ENSG00000173402_novel20	3	49470298	49535613	+	7
ENSG00000173402	ENSG00000173402_novel21	3	49470298	49535613	+	7
ENSG00000173402	ENSG00000173402_novel22	3	49470318	49535610	+	8
ENSG00000173402	ENSG00000173402_novel24	3	49530840	49535613	+	1
ENSG00000094804	ENSG00000094804_novel02	17	40287900	40302917	+	12
ENSG00000143365	ENSG00000143365_novel01	1	151806072	151831806	-	12
ENSG00000143365	ENSG00000143365_novel02	1	151806073	151831806	-	9
ENSG00000143365	ENSG00000143365_novel03	1	151806074	151815201	-	7
ENSG00000164941	ENSG00000164941_novel01	8	94823245	94880315	+	27
ENSG00000164941	ENSG00000164941_novel02	8	94823295	94880310	+	26
ENSG00000117593	ENSG00000117593_novel01	1	173824653	173858543	+	16
ENSG00000117593	ENSG00000117593_novel02	1	173824663	173858414	+	16
ENSG00000148248	ENSG00000148248_novel02	9	133361466	133376099	-	4
ENSG00000148248	ENSG00000148248_novel05	9	133361465	133363746	-	1
ENSG00000134815	ENSG00000134815_novel01	19	47349315	47382626	+	18
ENSG00000165891	ENSG00000165891_novel01	12	77021253	77065572	-	13
ENSG00000165891	ENSG00000165891_novel02	12	77021254	77065572	-	15
ENSG00000165891	ENSG00000165891_novel03	12	77021254	77050602	-	10
ENSG00000111665	ENSG00000111665_novel01	12	6844795	6851295	-	8
ENSG00000111665	ENSG00000111665_novel02	12	6844799	6851271	-	8
ENSG00000111665	ENSG00000111665_novel03	12	6844799	6851294	-	7
ENSG00000129003	ENSG00000129003_novel01	15	61951955	62060507	-	37
ENSG00000129003	ENSG00000129003_novel02	15	61951965	62060489	-	37
ENSG00000129003	ENSG00000129003_novel03	15	61951963	62060422	-	37
ENSG00000129003	ENSG00000129003_novel04	15	61873326	62060487	-	76
ENSG00000129003	ENSG00000129003_novel05	15	61915663	62060468	-	59
ENSG00000129003	ENSG00000129003_novel06	15	61927119	62060463	-	50
ENSG00000129003	ENSG00000129003_novel07	15	61922710	62060447	-	52
ENSG00000129003	ENSG00000129003_novel08	15	61964732	62060447	-	29
ENSG00000129003	ENSG00000129003_novel09	15	61964732	62060444	-	30
ENSG00000129003	ENSG00000129003_novel10	15	61922710	61984878	-	36
ENSG00000129003	ENSG00000129003_novel11	15	61852394	61920164	-	29
ENSG00000129003	ENSG00000129003_novel12	15	61852403	61881627	-	15
ENSG00000179178	ENSG00000179178_novel01	1	43270657	43274001	+	2
ENSG00000179178	ENSG00000179178_novel02	1	43270685	43274001	+	3
ENSG00000189266	ENSG00000189266_novel01	1	23959828	23963761	+	1
ENSG00000090539	ENSG00000090539_novel01	3	184380305	184389829	+	22
ENSG00000090539	ENSG00000090539_novel02	3	184380310	184389832	+	22
ENSG00000090539	ENSG00000090539_novel03	3	184380310	184389829	+	23
ENSG00000261716	ENSG00000261716_novel01	1	149848083	149851658	-	1
ENSG00000167325	ENSG00000167325_novel01	11	4094805	4097278	+	2
ENSG00000167325	ENSG00000167325_novel02	11	4094845	4140684	+	20
ENSG00000165025	ENSG00000165025_novel01	9	90801843	90898547	+	14
ENSG00000165025	ENSG00000165025_novel02	9	90801923	90896191	+	14
ENSG00000165025	ENSG00000165025_novel03	9	90801943	90896187	+	13
ENSG00000145214	ENSG00000145214_novel02	4	958889	962911	-	7
ENSG00000145214	ENSG00000145214_novel03	4	958888	962894	-	6
ENSG00000234722	ENSG00000234722_novel01	7	153408341	153413934	-	2
ENSG00000234722	ENSG00000234722_novel02	7	153408408	153413934	-	1
ENSG00000181467	ENSG00000181467_novel01	3	153162229	153164715	+	1
ENSG00000112877	ENSG00000112877_novel01	5	612333	655968	+	13
ENSG00000112877	ENSG00000112877_novel02	5	612346	653585	+	12
ENSG00000112877	ENSG00000112877_novel03	5	612334	653548	+	13
ENSG00000112877	ENSG00000112877_novel04	5	612334	667697	+	18
ENSG00000112877	ENSG00000112877_novel06	5	612344	657084	+	14
ENSG00000112877	ENSG00000112877_novel07	5	612344	667701	+	17
ENSG00000112877	ENSG00000112877_novel08	5	612344	643055	+	9
ENSG00000112877	ENSG00000112877_novel09	5	619045	653556	+	11
ENSG00000112877	ENSG00000112877_novel10	5	637656	653549	+	6
ENSG00000021574	ENSG00000021574_novel01	2	32063672	32157637	+	16
ENSG00000021574	ENSG00000021574_novel02	2	32115720	32157635	+	12
ENSG00000178927	ENSG00000178927_novel02	17	82440431	82450728	-	9
ENSG00000144021	ENSG00000144021_novel01	2	96266159	96274153	+	6
ENSG00000144021	ENSG00000144021_novel02	2	96266225	96273662	+	7
ENSG00000166261	ENSG00000166261_novel01	11	123724343	123741676	-	9
ENSG00000049618	ENSG00000049618_novel01	6	156782008	156784276	+	1
ENSG00000148396	ENSG00000148396_novel01	9	136440107	136483797	-	31
ENSG00000148396	ENSG00000148396_novel02	9	136440107	136483775	-	31
ENSG00000148396	ENSG00000148396_novel03	9	136440098	136483775	-	30
ENSG00000148396	ENSG00000148396_novel04	9	136440107	136483775	-	29
ENSG00000148396	ENSG00000148396_novel05	9	136440107	136483116	-	30
ENSG00000148396	ENSG00000148396_novel06	9	136440097	136483062	-	31
ENSG00000148396	ENSG00000148396_novel07	9	136440103	136483062	-	32
ENSG00000148396	ENSG00000148396_novel08	9	136440107	136483062	-	31
ENSG00000148396	ENSG00000148396_novel09	9	136440097	136483053	-	31
ENSG00000148396	ENSG00000148396_novel10	9	136440107	136483059	-	32
ENSG00000148396	ENSG00000148396_novel11	9	136440097	136483053	-	32
ENSG00000148396	ENSG00000148396_novel12	9	136440107	136483053	-	30
ENSG00000148396	ENSG00000148396_novel13	9	136440104	136483045	-	30
ENSG00000148396	ENSG00000148396_novel14	9	136440107	136483053	-	30
ENSG00000148396	ENSG00000148396_novel15	9	136440107	136483053	-	29
ENSG00000148396	ENSG00000148396_novel16	9	136440108	136483053	-	31
ENSG00000148396	ENSG00000148396_novel17	9	136440107	136483045	-	32
ENSG00000148396	ENSG00000148396_novel18	9	136440107	136483045	-	31
ENSG00000148396	ENSG00000148396_novel19	9	136440104	136483040	-	31
ENSG00000148396	ENSG00000148396_novel21	9	136440108	136466417	-	25
ENSG00000173786	ENSG00000173786_novel01	17	41966795	41975172	+	3
ENSG00000131791	ENSG00000131791_novel02	1	147155904	147172586	-	7
ENSG00000131791	ENSG00000131791_novel03	1	147157643	147172452	-	8
ENSG00000131791	ENSG00000131791_novel04	1	147155111	147172238	-	7
ENSG00000131791	ENSG00000131791_novel05	1	147155111	147172239	-	5
ENSG00000131791	ENSG00000131791_novel06	1	147155897	147172239	-	7
ENSG00000131791	ENSG00000131791_novel07	1	147155111	147172181	-	8
ENSG00000131791	ENSG00000131791_novel08	1	147155111	147172228	-	6
ENSG00000131791	ENSG00000131791_novel09	1	147155111	147161749	-	2
ENSG00000131791	ENSG00000131791_novel10	1	147155111	147159270	-	1
ENSG00000102870	ENSG00000102870_novel01	16	30778458	30787184	-	2
ENSG00000180304	ENSG00000180304_novel01	15	64687577	64703215	-	5
ENSG00000186281	ENSG00000186281_novel01	2	96021947	96034955	-	22
ENSG00000186281	ENSG00000186281_novel02	2	96021947	96034932	-	22
ENSG00000186281	ENSG00000186281_novel04	2	96021947	96034920	-	22
ENSG00000186281	ENSG00000186281_novel05	2	96021947	96034916	-	22
ENSG00000186281	ENSG00000186281_novel06	2	96021948	96034916	-	21
ENSG00000186281	ENSG00000186281_novel07	2	96021947	96034698	-	22
ENSG00000186281	ENSG00000186281_novel08	2	96022024	96034685	-	22
ENSG00000172478	ENSG00000172478_novel01	2	240886052	240896946	-	6
ENSG00000172478	ENSG00000172478_novel02	2	240886049	240896849	-	6
ENSG00000172478	ENSG00000172478_novel03	2	240886050	240896895	-	5
ENSG00000172478	ENSG00000172478_novel04	2	240886049	240896882	-	5
ENSG00000172478	ENSG00000172478_novel05	2	240886049	240896830	-	6
ENSG00000169567	ENSG00000169567_novel01	5	131159283	131165323	-	4
ENSG00000152942	ENSG00000152942_novel01	5	69369787	69414797	+	18
ENSG00000152942	ENSG00000152942_novel02	5	69369820	69414799	+	16
ENSG00000152942	ENSG00000152942_novel04	5	69369838	69414799	+	18
ENSG00000152942	ENSG00000152942_novel05	5	69369841	69391853	+	11
ENSG00000115257	ENSG00000115257_novel02	19	1481428	1497886	-	10
ENSG00000115257	ENSG00000115257_novel03	19	1481428	1497886	-	12
ENSG00000115257	ENSG00000115257_novel04	19	1481429	1497878	-	11
ENSG00000267978	ENSG00000267978_novel01	X	149581674	149587459	-	3
ENSG00000136937	ENSG00000136937_novel01	9	97633593	97671629	+	23
ENSG00000136937	ENSG00000136937_novel02	9	97633784	97673744	+	23
ENSG00000157193	ENSG00000157193_novel01	1	53318255	53322853	-	1
ENSG00000151849	ENSG00000151849_novel01	13	24905533	24922867	-	7
ENSG00000151849	ENSG00000151849_novel02	13	24904027	24922853	-	8
ENSG00000151849	ENSG00000151849_novel03	13	24899552	24922847	-	9
ENSG00000151849	ENSG00000151849_novel04	13	24892830	24922844	-	10
ENSG00000105171	ENSG00000105171_novel01	19	29606280	29615799	+	5
ENSG00000105171	ENSG00000105171_novel02	19	29606294	29615798	+	6
ENSG00000166888	ENSG00000166888_novel01	12	57095449	57111812	-	23
ENSG00000166888	ENSG00000166888_novel02	12	57095449	57111393	-	22
ENSG00000166888	ENSG00000166888_novel03	12	57095419	57111362	-	21
ENSG00000166888	ENSG00000166888_novel04	12	57095449	57105544	-	15
ENSG00000138111	ENSG00000138111_novel01	10	102461428	102477043	+	9
ENSG00000138111	ENSG00000138111_novel02	10	102461428	102477043	+	11
ENSG00000017260	ENSG00000017260_novel01	3	130889664	130893927	+	1
ENSG00000017260	ENSG00000017260_novel02	3	130894065	130962715	+	12
ENSG00000017260	ENSG00000017260_novel03	3	130894195	131016704	+	29
ENSG00000164695	ENSG00000164695_novel01	8	81732480	81759000	+	5
ENSG00000157111	ENSG00000157111_novel01	5	73120575	73127369	+	2
ENSG00000118894	ENSG00000118894_novel01	16	5084292	5097756	-	8
ENSG00000211892	ENSG00000211892_novel01	14	105620507	105629888	-	8
ENSG00000211892	ENSG00000211892_novel02	14	105620508	105628835	-	7
ENSG00000147996	ENSG00000147996_novel01	9	65675890	65733672	+	15
ENSG00000121644	ENSG00000121644_novel01	1	244653069	244709027	+	6
ENSG00000138303	ENSG00000138303_novel01	10	72096024	72215999	-	10
ENSG00000118961	ENSG00000118961_novel01	2	20684413	20823084	-	8
ENSG00000198203	ENSG00000198203_novel01	2	108284424	108288722	+	1
ENSG00000169018	ENSG00000169018_novel01	15	68277801	68283501	+	1
ENSG00000169018	ENSG00000169018_novel02	15	68287853	68293795	+	1
ENSG00000169018	ENSG00000169018_novel03	15	68289752	68295855	+	1
ENSG00000055609	ENSG00000055609_novel01	7	152135542	152156262	-	15
ENSG00000055609	ENSG00000055609_novel02	7	152134927	152156240	-	15
ENSG00000055609	ENSG00000055609_novel03	7	152203002	152436552	-	27
ENSG00000198625	ENSG00000198625_novel01	1	204516383	204551979	+	11
ENSG00000198625	ENSG00000198625_novel02	1	204516398	204551979	+	11
ENSG00000198625	ENSG00000198625_novel03	1	204516383	204551978	+	11
ENSG00000198633	ENSG00000198633_novel01	19	52429146	52439579	+	4
ENSG00000035499	ENSG00000035499_novel01	5	60596923	60700174	-	10
ENSG00000007376	ENSG00000007376_novel01	16	784982	788368	-	5
ENSG00000178053	ENSG00000178053_novel01	3	158571191	158606459	+	8
ENSG00000174527	ENSG00000174527_novel01	12	109448655	109451721	+	1
ENSG00000251675	ENSG00000251675_novel01	5	80138904	80143593	+	1
ENSG00000113328	ENSG00000113328_novel01	5	163437596	163445014	+	9
ENSG00000113328	ENSG00000113328_novel02	5	163437601	163445014	+	8
ENSG00000145996	ENSG00000145996_novel01	6	20534470	20957008	+	10
ENSG00000265241	ENSG00000265241_novel01	1	145922941	145927456	-	4
ENSG00000265241	ENSG00000265241_novel02	1	145921568	145927476	-	7
ENSG00000265241	ENSG00000265241_novel03	1	145921568	145927456	-	7
ENSG00000265241	ENSG00000265241_novel04	1	145921568	145927456	-	7
ENSG00000265241	ENSG00000265241_novel05	1	145921568	145927456	-	7
ENSG00000265241	ENSG00000265241_novel06	1	145921568	145927447	-	7
ENSG00000265241	ENSG00000265241_novel07	1	145922624	145927456	-	7
ENSG00000163516	ENSG00000163516_novel01	2	219229828	219236649	+	13
ENSG00000163516	ENSG00000163516_novel02	2	219229835	219236649	+	13
ENSG00000163516	ENSG00000163516_novel03	2	219229829	219236649	+	12
ENSG00000163516	ENSG00000163516_novel04	2	219229838	219236649	+	11
ENSG00000160703	ENSG00000160703_novel01	11	119168743	119184014	+	10
ENSG00000250486	ENSG00000250486_novel01	4	164956946	164960380	+	2
ENSG00000075568	ENSG00000075568_novel01	2	97756341	97805172	-	20
ENSG00000117595	ENSG00000117595_novel01	1	209785694	209806175	-	9
ENSG00000117595	ENSG00000117595_novel02	1	209785694	209806162	-	8
ENSG00000117595	ENSG00000117595_novel03	1	209785695	209806094	-	10
ENSG00000108821	ENSG00000108821_novel01	17	50185277	50200218	-	50
ENSG00000162607	ENSG00000162607_novel01	1	62437031	62451729	+	9
ENSG00000138767	ENSG00000138767_novel01	4	77718053	77819065	-	12
ENSG00000174669	ENSG00000174669_novel01	11	66362523	66371793	-	10
ENSG00000174669	ENSG00000174669_novel02	11	66362523	66371760	-	10
ENSG00000161203	ENSG00000161203_novel02	3	184174876	184184090	+	11
ENSG00000112655	ENSG00000112655_novel02	6	43129818	43161713	+	18
ENSG00000112655	ENSG00000112655_novel03	6	43130345	43161711	+	17
ENSG00000112655	ENSG00000112655_novel05	6	43132053	43161713	+	15
ENSG00000112655	ENSG00000112655_novel06	6	43132672	43161713	+	14
ENSG00000112655	ENSG00000112655_novel07	6	43143061	43161713	+	6
ENSG00000160710	ENSG00000160710_novel01	1	154582063	154627987	-	15
ENSG00000160710	ENSG00000160710_novel02	1	154582062	154627961	-	15
ENSG00000160710	ENSG00000160710_novel03	1	154582093	154627961	-	15
ENSG00000160710	ENSG00000160710_novel04	1	154582093	154627961	-	15
ENSG00000160710	ENSG00000160710_novel05	1	154582093	154627961	-	15
ENSG00000160710	ENSG00000160710_novel06	1	154582093	154627976	-	16
ENSG00000160710	ENSG00000160710_novel07	1	154582062	154627961	-	11
ENSG00000160710	ENSG00000160710_novel08	1	154582063	154627961	-	14
ENSG00000160710	ENSG00000160710_novel09	1	154582062	154627954	-	16
ENSG00000160710	ENSG00000160710_novel10	1	154582093	154627961	-	16
ENSG00000160710	ENSG00000160710_novel11	1	154588588	154627961	-	10
ENSG00000160710	ENSG00000160710_novel13	1	154582093	154627939	-	16
ENSG00000160710	ENSG00000160710_novel14	1	154582093	154627937	-	17
ENSG00000160710	ENSG00000160710_novel15	1	154600492	154627937	-	2
ENSG00000160710	ENSG00000160710_novel16	1	154582093	154608823	-	12
ENSG00000160710	ENSG00000160710_novel17	1	154582093	154602551	-	14
ENSG00000160710	ENSG00000160710_novel18	1	154582093	154602217	-	14
ENSG00000160710	ENSG00000160710_novel19	1	154582093	154598560	-	13
ENSG00000160710	ENSG00000160710_novel20	1	154582062	154597928	-	12
ENSG00000160710	ENSG00000160710_novel21	1	154582093	154597246	-	11
ENSG00000160710	ENSG00000160710_novel22	1	154582093	154596923	-	10
ENSG00000160710	ENSG00000160710_novel23	1	154582093	154590311	-	9
ENSG00000160710	ENSG00000160710_novel24	1	154582093	154589916	-	8
ENSG00000160710	ENSG00000160710_novel25	1	154582093	154589445	-	7
ENSG00000160710	ENSG00000160710_novel26	1	154582093	154588603	-	6
ENSG00000160710	ENSG00000160710_novel27	1	154582093	154586364	-	4
ENSG00000160710	ENSG00000160710_novel28	1	154582062	154585823	-	3
ENSG00000130299	ENSG00000130299_novel01	19	17337541	17342722	+	7
ENSG00000147676	ENSG00000147676_novel01	8	119240204	119245671	+	2
ENSG00000147676	ENSG00000147676_novel02	8	119244256	119245670	+	1
ENSG00000279726	ENSG00000279726_novel01	5	140805844	140828513	-	3
ENSG00000279726	ENSG00000279726_novel02	5	140785560	140822195	-	4
ENSG00000106346	ENSG00000106346_novel01	7	6104962	6116550	+	3
ENSG00000106346	ENSG00000106346_novel02	7	6104970	6155139	+	15
ENSG00000229320	ENSG00000229320_novel01	3	160565774	160569473	+	1
ENSG00000088808	ENSG00000088808_novel01	14	103733752	103742824	-	8
ENSG00000151332	ENSG00000151332_novel01	14	36313157	36320643	-	3
ENSG00000198171	ENSG00000198171_novel01	20	3188788	3204680	-	8
ENSG00000156928	ENSG00000156928_novel01	7	23310216	23312122	+	1
ENSG00000198155	ENSG00000198155_novel01	4	212621	218438	+	1
ENSG00000198155	ENSG00000198155_novel02	4	237670	241329	+	1
ENSG00000064270	ENSG00000064270_novel01	16	84368498	84463999	+	28
ENSG00000064270	ENSG00000064270_novel02	16	84368527	84463999	+	27
ENSG00000067334	ENSG00000067334_novel01	1	93873131	93879206	-	4
ENSG00000067334	ENSG00000067334_novel02	1	93875666	93879201	-	3
ENSG00000067334	ENSG00000067334_novel03	1	93869788	93879189	-	6
ENSG00000067334	ENSG00000067334_novel04	1	93872111	93879182	-	5
ENSG00000067334	ENSG00000067334_novel05	1	93876383	93879182	-	2
ENSG00000234338	ENSG00000234338_novel01	7	64834946	64839939	-	2
ENSG00000149292	ENSG00000149292_novel01	11	113314574	113319678	+	1
ENSG00000135451	ENSG00000135451_novel01	12	49323269	49331729	+	16
ENSG00000135451	ENSG00000135451_novel02	12	49323293	49331733	+	13
ENSG00000174938	ENSG00000174938_novel01	16	29871162	29899259	-	18
ENSG00000198642	ENSG00000198642_novel01	9	21332814	21335404	-	1
ENSG00000145901	ENSG00000145901_novel01	5	151029947	151087171	-	17
ENSG00000145901	ENSG00000145901_novel02	5	151029947	151087160	-	17
ENSG00000145901	ENSG00000145901_novel03	5	151029947	151087160	-	18
ENSG00000145901	ENSG00000145901_novel05	5	151053128	151087160	-	3
ENSG00000145901	ENSG00000145901_novel06	5	151083673	151087160	-	1
ENSG00000160200	ENSG00000160200_novel01	21	43053194	43075874	-	18
ENSG00000160200	ENSG00000160200_novel02	21	43053194	43075846	-	15
ENSG00000160200	ENSG00000160200_novel03	21	43053193	43075843	-	17
ENSG00000160200	ENSG00000160200_novel04	21	43053193	43075838	-	16
ENSG00000160200	ENSG00000160200_novel05	21	43053193	43075829	-	18
ENSG00000160200	ENSG00000160200_novel06	21	43053193	43075829	-	16
ENSG00000160200	ENSG00000160200_novel07	21	43053193	43075829	-	16
ENSG00000160200	ENSG00000160200_novel08	21	43053187	43075104	-	17
ENSG00000160200	ENSG00000160200_novel09	21	43053193	43075082	-	16
ENSG00000177606	ENSG00000177606_novel01	1	58782545	58784043	-	1
ENSG00000080189	ENSG00000080189_novel01	20	46345986	46364415	-	9
ENSG00000080189	ENSG00000080189_novel02	20	46360562	46364404	-	1
ENSG00000254004	ENSG00000254004_novel02	19	36510692	36528263	-	2
ENSG00000254004	ENSG00000254004_novel03	19	36510688	36528246	-	4
ENSG00000110344	ENSG00000110344_novel01	11	118359600	118399209	+	20
ENSG00000110344	ENSG00000110344_novel02	11	118359600	118387487	+	15
ENSG00000110344	ENSG00000110344_novel03	11	118359605	118375196	+	9
ENSG00000110344	ENSG00000110344_novel04	11	118359605	118399209	+	22
ENSG00000110344	ENSG00000110344_novel05	11	118359605	118375189	+	10
ENSG00000110344	ENSG00000110344_novel06	11	118359610	118399207	+	19
ENSG00000110344	ENSG00000110344_novel07	11	118359610	118399209	+	21
ENSG00000110344	ENSG00000110344_novel08	11	118359631	118399209	+	21
ENSG00000110344	ENSG00000110344_novel09	11	118359631	118399209	+	21
ENSG00000110344	ENSG00000110344_novel10	11	118372597	118399209	+	15
ENSG00000110344	ENSG00000110344_novel12	11	118384711	118399207	+	7
ENSG00000110344	ENSG00000110344_novel13	11	118389816	118399209	+	4
ENSG00000113296	ENSG00000113296_novel01	5	79991301	80002745	+	2
ENSG00000143398	ENSG00000143398_novel01	1	151198545	151249530	+	16
ENSG00000143398	ENSG00000143398_novel02	1	151198575	151249527	+	16
ENSG00000143398	ENSG00000143398_novel03	1	151198551	151249528	+	15
ENSG00000143398	ENSG00000143398_novel04	1	151198575	151249530	+	15
ENSG00000143398	ENSG00000143398_novel05	1	151198572	151249528	+	16
ENSG00000143398	ENSG00000143398_novel06	1	151198572	151249528	+	16
ENSG00000143398	ENSG00000143398_novel07	1	151198572	151249530	+	13
ENSG00000143398	ENSG00000143398_novel09	1	151198577	151249528	+	14
ENSG00000143398	ENSG00000143398_novel10	1	151198586	151249527	+	14
ENSG00000143398	ENSG00000143398_novel12	1	151231724	151249530	+	12
ENSG00000153898	ENSG00000153898_novel01	1	84925584	84997119	-	15
ENSG00000176153	ENSG00000176153_novel01	14	64940099	64942747	-	1
ENSG00000181852	ENSG00000181852_novel01	12	56205478	56221985	-	8
ENSG00000181852	ENSG00000181852_novel02	12	56204505	56214072	-	5
ENSG00000180104	ENSG00000180104_novel01	5	443233	467287	+	11
ENSG00000180104	ENSG00000180104_novel02	5	443239	471942	+	19
ENSG00000146530	ENSG00000146530_novel01	7	12370217	12403922	-	12
ENSG00000140948	ENSG00000140948_novel01	16	87406258	87414451	-	4
ENSG00000140948	ENSG00000140948_novel02	16	87406271	87411621	-	2
ENSG00000125844	ENSG00000125844_novel01	20	17613678	17682256	-	25
ENSG00000125844	ENSG00000125844_novel02	20	17613678	17643081	-	22
ENSG00000125844	ENSG00000125844_novel03	20	17615505	17643072	-	20
ENSG00000116299	ENSG00000116299_novel02	1	109113889	109203226	+	23
ENSG00000116299	ENSG00000116299_novel03	1	109114080	109203226	+	21
ENSG00000116299	ENSG00000116299_novel04	1	109114116	109204942	+	23
ENSG00000116299	ENSG00000116299_novel05	1	109114138	109206779	+	23
ENSG00000116299	ENSG00000116299_novel06	1	109114119	109203879	+	22
ENSG00000116299	ENSG00000116299_novel07	1	109114129	109200223	+	20
ENSG00000116299	ENSG00000116299_novel08	1	109114169	109203225	+	21
ENSG00000099956	ENSG00000099956_novel01	22	23786983	23834505	+	8
ENSG00000185917	ENSG00000185917_novel01	21	36034543	36060596	-	13
ENSG00000185917	ENSG00000185917_novel03	21	36043686	36060541	-	5
ENSG00000185917	ENSG00000185917_novel04	21	36034542	36060526	-	14
ENSG00000185917	ENSG00000185917_novel05	21	36034543	36060526	-	13
ENSG00000113368	ENSG00000113368_novel01	5	126777136	126837021	+	12
ENSG00000113368	ENSG00000113368_novel02	5	126777152	126837018	+	12
ENSG00000078699	ENSG00000078699_novel02	20	33562382	33650029	+	4
ENSG00000123607	ENSG00000123607_novel01	2	165924562	165953803	-	12
ENSG00000123607	ENSG00000123607_novel02	2	165879198	165953776	-	28
ENSG00000159579	ENSG00000159579_novel01	16	57186323	57239028	+	15
ENSG00000159579	ENSG00000159579_novel02	16	57186333	57239028	+	15
ENSG00000159579	ENSG00000159579_novel03	16	57186359	57239028	+	14
ENSG00000217165	ENSG00000217165_novel01	6	39108894	39115171	+	1
ENSG00000186908	ENSG00000186908_novel01	12	76764100	76767018	+	1
ENSG00000186908	ENSG00000186908_novel02	12	76764109	76853693	+	16
ENSG00000186908	ENSG00000186908_novel03	12	76764133	76845761	+	13
ENSG00000186908	ENSG00000186908_novel04	12	76764258	76844473	+	12
ENSG00000186908	ENSG00000186908_novel05	12	76764259	76853693	+	13
ENSG00000186908	ENSG00000186908_novel06	12	76842029	76853693	+	7
ENSG00000112996	ENSG00000112996_novel01	5	44808947	44820425	+	6
ENSG00000112996	ENSG00000112996_novel02	5	44808947	44820425	+	6
ENSG00000112996	ENSG00000112996_novel03	5	44808941	44820426	+	6
ENSG00000112996	ENSG00000112996_novel04	5	44808947	44820426	+	6
ENSG00000157020	ENSG00000157020_novel02	3	10300933	10321102	-	9
ENSG00000171204	ENSG00000171204_novel01	11	85628597	85631465	+	1
ENSG00000133703	ENSG00000133703_novel01	12	25205246	25250908	-	5
ENSG00000184432	ENSG00000184432_novel01	3	139357593	139389650	-	23
ENSG00000184432	ENSG00000184432_novel02	3	139356894	139389643	-	22
ENSG00000106025	ENSG00000106025_novel01	7	120787323	120858309	-	9
ENSG00000106025	ENSG00000106025_novel02	7	120801134	120858099	-	7
ENSG00000125846	ENSG00000125846_novel01	20	18288511	18316993	+	4
ENSG00000125846	ENSG00000125846_novel02	20	18288540	18316993	+	6
ENSG00000125846	ENSG00000125846_novel03	20	18288551	18302404	+	2
ENSG00000058262	ENSG00000058262_novel02	3	128052406	128071682	+	11
ENSG00000058262	ENSG00000058262_novel03	3	128052407	128071681	+	13
ENSG00000058262	ENSG00000058262_novel05	3	128052437	128071681	+	11
ENSG00000058262	ENSG00000058262_novel06	3	128052515	128071682	+	11
ENSG00000058262	ENSG00000058262_novel07	3	128056740	128071683	+	8
ENSG00000058262	ENSG00000058262_novel08	3	128060152	128071680	+	7
ENSG00000058262	ENSG00000058262_novel10	3	128064920	128071682	+	5
ENSG00000058262	ENSG00000058262_novel12	3	128069567	128071681	+	1
ENSG00000135912	ENSG00000135912_novel01	2	218710809	218754686	+	20
ENSG00000135912	ENSG00000135912_novel02	2	218710866	218754690	+	20
ENSG00000135912	ENSG00000135912_novel03	2	218710877	218754686	+	20
ENSG00000135912	ENSG00000135912_novel04	2	218710838	218754686	+	19
ENSG00000135912	ENSG00000135912_novel05	2	218710858	218754687	+	19
ENSG00000135912	ENSG00000135912_novel07	2	218710877	218754690	+	21
ENSG00000100519	ENSG00000100519_novel01	14	52707209	52727991	+	14
ENSG00000134086	ENSG00000134086_novel01	3	10141780	10153664	+	4
ENSG00000134086	ENSG00000134086_novel02	3	10141786	10153664	+	4
ENSG00000134086	ENSG00000134086_novel03	3	10141797	10153659	+	4
ENSG00000115414	ENSG00000115414_novel01	2	215360866	215436160	-	45
ENSG00000115414	ENSG00000115414_novel03	2	215360864	215436068	-	47
ENSG00000115414	ENSG00000115414_novel05	2	215360866	215436068	-	45
ENSG00000115414	ENSG00000115414_novel06	2	215360866	215436068	-	46
ENSG00000115414	ENSG00000115414_novel07	2	215360865	215423368	-	38
ENSG00000115414	ENSG00000115414_novel08	2	215360864	215420699	-	37
ENSG00000115414	ENSG00000115414_novel09	2	215360866	215386838	-	20
ENSG00000164985	ENSG00000164985_novel02	9	15474091	15510973	-	9
ENSG00000188158	ENSG00000188158_novel01	X	17726007	17735991	+	3
ENSG00000183172	ENSG00000183172_novel01	22	42079708	42083352	+	1
ENSG00000132581	ENSG00000132581_novel01	17	28658283	28662180	-	1
ENSG00000173456	ENSG00000173456_novel01	11	119334527	119337309	+	2
ENSG00000145390	ENSG00000145390_novel01	4	119238970	119243492	+	1
ENSG00000164951	ENSG00000164951_novel01	8	93916934	93926065	+	3
ENSG00000164951	ENSG00000164951_novel02	8	93923079	93926067	+	1
ENSG00000274211	ENSG00000274211_novel01	17	38377713	38403967	+	4
ENSG00000274211	ENSG00000274211_novel02	17	38400090	38403968	+	1
ENSG00000100227	ENSG00000100227_novel01	22	42583722	42614948	-	10
ENSG00000100227	ENSG00000100227_novel02	22	42583721	42614925	-	10
ENSG00000100227	ENSG00000100227_novel03	22	42583722	42614915	-	8
ENSG00000143409	ENSG00000143409_novel01	1	150996838	151006453	-	10
ENSG00000136144	ENSG00000136144_novel01	13	49531954	49585604	-	12
ENSG00000136144	ENSG00000136144_novel02	13	49531954	49585602	-	14
ENSG00000136144	ENSG00000136144_novel03	13	49531954	49585583	-	14
ENSG00000136144	ENSG00000136144_novel04	13	49531946	49555527	-	8
ENSG00000135686	ENSG00000135686_novel01	16	84648508	84664860	+	5
ENSG00000135686	ENSG00000135686_novel02	16	84648514	84658970	+	3
ENSG00000135686	ENSG00000135686_novel03	16	84650870	84667059	+	4
ENSG00000135686	ENSG00000135686_novel04	16	84657711	84667059	+	3
ENSG00000135686	ENSG00000135686_novel05	16	84662721	84667059	+	1
ENSG00000185869	ENSG00000185869_novel01	19	36888126	36916021	-	7
ENSG00000054793	ENSG00000054793_novel01	20	51596778	51768414	-	28
ENSG00000054793	ENSG00000054793_novel02	20	51596778	51729892	-	27
ENSG00000054793	ENSG00000054793_novel03	20	51596779	51670110	-	16
ENSG00000054793	ENSG00000054793_novel04	20	51596778	51625362	-	11
ENSG00000120549	ENSG00000120549_novel01	10	24466510	24545320	+	16
ENSG00000120549	ENSG00000120549_novel02	10	24466505	24547487	+	16
ENSG00000120549	ENSG00000120549_novel03	10	24466500	24547488	+	17
ENSG00000120549	ENSG00000120549_novel04	10	24466531	24547673	+	16
ENSG00000120549	ENSG00000120549_novel05	10	24466505	24489538	+	3
ENSG00000120549	ENSG00000120549_novel06	10	24466533	24525824	+	9
ENSG00000079785	ENSG00000079785_novel01	2	15591868	15627134	+	20
ENSG00000140104	ENSG00000140104_novel01	14	104985795	104995514	+	4
ENSG00000148296	ENSG00000148296_novel01	9	133330718	133336168	-	3
ENSG00000189325	ENSG00000189325_novel01	6	36315762	36336888	-	12
ENSG00000189325	ENSG00000189325_novel02	6	36315763	36336888	-	12
ENSG00000189325	ENSG00000189325_novel03	6	36315762	36336888	-	11
ENSG00000189325	ENSG00000189325_novel04	6	36315762	36336888	-	11
ENSG00000189325	ENSG00000189325_novel05	6	36315762	36336888	-	11
ENSG00000189325	ENSG00000189325_novel06	6	36315760	36336885	-	10
ENSG00000189325	ENSG00000189325_novel07	6	36315760	36336885	-	11
ENSG00000189325	ENSG00000189325_novel08	6	36327855	36336885	-	2
ENSG00000189325	ENSG00000189325_novel09	6	36315762	36330257	-	11
ENSG00000104419	ENSG00000104419_novel01	8	133237177	133298491	-	16
ENSG00000114735	ENSG00000114735_novel01	3	50569475	50584845	+	12
ENSG00000014257	ENSG00000014257_novel01	3	132317403	132371710	+	12
ENSG00000014257	ENSG00000014257_novel02	3	132317407	132371715	+	12
ENSG00000014257	ENSG00000014257_novel03	3	132317410	132371709	+	12
ENSG00000014257	ENSG00000014257_novel04	3	132317435	132369748	+	12
ENSG00000014257	ENSG00000014257_novel05	3	132317435	132371709	+	13
ENSG00000141564	ENSG00000141564_novel01	17	80544826	80956222	+	29
ENSG00000141564	ENSG00000141564_novel02	17	80544831	80966367	+	33
ENSG00000141564	ENSG00000141564_novel03	17	80544842	80966367	+	33
ENSG00000141564	ENSG00000141564_novel04	17	80586648	80966367	+	36
ENSG00000141564	ENSG00000141564_novel05	17	80586652	80966252	+	34
ENSG00000141564	ENSG00000141564_novel07	17	80625560	80966250	+	34
ENSG00000141564	ENSG00000141564_novel08	17	80628927	80966367	+	33
ENSG00000141564	ENSG00000141564_novel09	17	80629630	80966252	+	32
ENSG00000141564	ENSG00000141564_novel10	17	80823113	80966367	+	26
ENSG00000141564	ENSG00000141564_novel11	17	80855509	80966254	+	23
ENSG00000141564	ENSG00000141564_novel13	17	80923611	80966369	+	12
ENSG00000141564	ENSG00000141564_novel14	17	80947305	80966369	+	8
ENSG00000163535	ENSG00000163535_novel02	2	200526171	200571813	+	7
ENSG00000163535	ENSG00000163535_novel03	2	200526161	200583774	+	10
ENSG00000111752	ENSG00000111752_novel01	12	8914702	8941462	+	14
ENSG00000111752	ENSG00000111752_novel02	12	8914703	8941462	+	14
ENSG00000177984	ENSG00000177984_novel01	9	136759635	136764518	-	6
ENSG00000177984	ENSG00000177984_novel02	9	136759635	136764518	-	7
ENSG00000188493	ENSG00000188493_novel01	19	40740862	40750497	-	5
ENSG00000107863	ENSG00000107863_novel01	10	24585963	24723660	-	25
ENSG00000285731	ENSG00000285731_novel01	3	17157166	17160797	+	1
ENSG00000108679	ENSG00000108679_novel01	17	78971256	78979939	-	7
ENSG00000108679	ENSG00000108679_novel02	17	78971256	78979923	-	5
ENSG00000087338	ENSG00000087338_novel01	2	69829665	69880688	+	13
ENSG00000165948	ENSG00000165948_novel01	14	94081293	94102709	+	2
ENSG00000165948	ENSG00000165948_novel02	14	94081305	94083924	+	1
ENSG00000166860	ENSG00000166860_novel01	12	57002650	57006524	-	1
ENSG00000197045	ENSG00000197045_novel01	14	54474491	54489031	-	4
ENSG00000197045	ENSG00000197045_novel02	14	54474491	54489028	-	6
ENSG00000197045	ENSG00000197045_novel03	14	54474491	54489015	-	7
ENSG00000197045	ENSG00000197045_novel04	14	54474491	54488847	-	8
ENSG00000197045	ENSG00000197045_novel05	14	54474491	54488839	-	7
ENSG00000197045	ENSG00000197045_novel06	14	54474491	54482177	-	5
ENSG00000197045	ENSG00000197045_novel07	14	54474492	54478119	-	1
ENSG00000170627	ENSG00000170627_novel01	12	54455957	54473596	-	8
ENSG00000136003	ENSG00000136003_novel01	12	108562596	108569341	+	3
ENSG00000136003	ENSG00000136003_novel02	12	108562606	108569341	+	4
ENSG00000082068	ENSG00000082068_novel01	5	37379305	37483068	+	8
ENSG00000165934	ENSG00000165934_novel01	14	92121960	92165730	+	17
ENSG00000135622	ENSG00000135622_novel01	2	74654285	74682054	+	13
ENSG00000204186	ENSG00000204186_novel01	2	206275010	206277729	+	1
ENSG00000151883	ENSG00000151883_novel01	5	50667384	50842335	+	25
ENSG00000185761	ENSG00000185761_novel01	19	1505011	1513022	-	12
ENSG00000174903	ENSG00000174903_novel01	11	66268605	66277434	+	5
ENSG00000135387	ENSG00000135387_novel01	11	34052308	34101157	+	17
ENSG00000135387	ENSG00000135387_novel02	11	34052343	34101156	+	17
ENSG00000135387	ENSG00000135387_novel03	11	34071746	34101157	+	17
ENSG00000135387	ENSG00000135387_novel04	11	34071939	34101156	+	16
ENSG00000135387	ENSG00000135387_novel05	11	34076328	34101157	+	15
ENSG00000135387	ENSG00000135387_novel06	11	34097725	34101156	+	2
ENSG00000154229	ENSG00000154229_novel01	17	66803885	66810743	+	1
ENSG00000197457	ENSG00000197457_novel01	20	63639716	63653427	-	5
ENSG00000197457	ENSG00000197457_novel02	20	63639716	63653427	-	6
ENSG00000150768	ENSG00000150768_novel01	11	112025443	112040922	+	7
ENSG00000148943	ENSG00000148943_novel01	11	27494577	27506777	-	6
ENSG00000148943	ENSG00000148943_novel03	11	27494888	27506767	-	4
ENSG00000090316	ENSG00000090316_novel01	4	1289902	1340136	+	8
ENSG00000133477	ENSG00000133477_novel01	22	40029571	40036543	+	1
ENSG00000133477	ENSG00000133477_novel02	22	40033202	40036543	+	1
ENSG00000145817	ENSG00000145817_novel01	5	144164587	144170669	-	2
ENSG00000099622	ENSG00000099622_novel01	19	1269332	1274805	+	7
ENSG00000151881	ENSG00000151881_novel01	5	43444679	43483879	-	5
ENSG00000112297	ENSG00000112297_novel01	6	106512767	106570444	+	20
ENSG00000139197	ENSG00000139197_novel01	12	7189715	7211478	+	17
ENSG00000139197	ENSG00000139197_novel02	12	7189715	7211478	+	16
ENSG00000074582	ENSG00000074582_novel01	2	218659719	218663441	+	7
ENSG00000168303	ENSG00000168303_novel01	7	40132745	40134622	-	1
ENSG00000005156	ENSG00000005156_novel01	17	34980479	35009586	+	21
ENSG00000005156	ENSG00000005156_novel03	17	34980512	35009250	+	20
ENSG00000143036	ENSG00000143036_novel01	1	94820327	94824058	+	2
ENSG00000143036	ENSG00000143036_novel02	1	94820577	94895052	+	15
ENSG00000057252	ENSG00000057252_novel01	1	179293773	179358677	+	17
ENSG00000121741	ENSG00000121741_novel01	13	19957424	20086748	+	26
ENSG00000121741	ENSG00000121741_novel02	13	19958727	20086691	+	27
ENSG00000121741	ENSG00000121741_novel03	13	19958739	20086751	+	26
ENSG00000121741	ENSG00000121741_novel05	13	19958830	20086695	+	26
ENSG00000121741	ENSG00000121741_novel06	13	19958866	20086691	+	26
ENSG00000121741	ENSG00000121741_novel07	13	19958868	20086691	+	27
ENSG00000121741	ENSG00000121741_novel08	13	19958985	20086692	+	26
ENSG00000121741	ENSG00000121741_novel09	13	19958988	20086692	+	25
ENSG00000121741	ENSG00000121741_novel10	13	19959002	20086691	+	26
ENSG00000121741	ENSG00000121741_novel11	13	19958999	20086691	+	27
ENSG00000121741	ENSG00000121741_novel12	13	19959024	20086745	+	26
ENSG00000121741	ENSG00000121741_novel13	13	19971284	19972812	+	1
ENSG00000121741	ENSG00000121741_novel14	13	20032627	20037023	+	2
ENSG00000121741	ENSG00000121741_novel15	13	20032627	20037023	+	1
ENSG00000105341	ENSG00000105341_novel01	19	41431318	41439920	-	5
ENSG00000100462	ENSG00000100462_novel01	14	22920530	22929385	-	16
ENSG00000100462	ENSG00000100462_novel02	14	22920527	22929376	-	17
ENSG00000100462	ENSG00000100462_novel03	14	22920531	22929376	-	19
ENSG00000154839	ENSG00000154839_novel01	18	50375023	50378514	+	1
ENSG00000154839	ENSG00000154839_novel02	18	50375046	50394160	+	8
ENSG00000185633	ENSG00000185633_novel01	12	57234548	57239139	-	1
ENSG00000125447	ENSG00000125447_novel01	17	75236600	75261611	-	16
ENSG00000125447	ENSG00000125447_novel02	17	75236601	75261611	-	17
ENSG00000125447	ENSG00000125447_novel03	17	75236601	75261609	-	16
ENSG00000125447	ENSG00000125447_novel04	17	75236600	75261606	-	15
ENSG00000125447	ENSG00000125447_novel05	17	75237088	75261606	-	15
ENSG00000125447	ENSG00000125447_novel06	17	75237088	75261606	-	18
ENSG00000115947	ENSG00000115947_novel01	2	147935261	148020770	-	14
ENSG00000115947	ENSG00000115947_novel02	2	147934402	148020740	-	14
ENSG00000115947	ENSG00000115947_novel03	2	147935264	148020740	-	13
ENSG00000145391	ENSG00000145391_novel01	4	139506039	139517991	-	2
ENSG00000128915	ENSG00000128915_novel01	15	60446932	60479142	-	10
ENSG00000128915	ENSG00000128915_novel02	15	60446920	60479116	-	10
ENSG00000128915	ENSG00000128915_novel03	15	60421469	60479126	-	17
ENSG00000128915	ENSG00000128915_novel06	15	60423071	60479126	-	16
ENSG00000128915	ENSG00000128915_novel07	15	60423126	60479126	-	17
ENSG00000128915	ENSG00000128915_novel08	15	60423390	60479086	-	17
ENSG00000128915	ENSG00000128915_novel11	15	60431202	60479126	-	14
ENSG00000128915	ENSG00000128915_novel12	15	60441034	60479126	-	12
ENSG00000128915	ENSG00000128915_novel13	15	60446930	60479126	-	11
ENSG00000128915	ENSG00000128915_novel14	15	60446931	60479116	-	11
ENSG00000143363	ENSG00000143363_novel01	1	151008417	151035712	+	7
ENSG00000143363	ENSG00000143363_novel02	1	151008420	151035711	+	7
ENSG00000143363	ENSG00000143363_novel03	1	151008420	151035712	+	6
ENSG00000143363	ENSG00000143363_novel04	1	151008420	151035713	+	8
ENSG00000143363	ENSG00000143363_novel05	1	151008449	151035712	+	5
ENSG00000160972	ENSG00000160972_novel01	8	144478017	144502120	+	9
ENSG00000160972	ENSG00000160972_novel02	8	144478033	144502118	+	12
ENSG00000160972	ENSG00000160972_novel03	8	144478075	144502120	+	11
ENSG00000160972	ENSG00000160972_novel04	8	144478362	144502118	+	12
ENSG00000136717	ENSG00000136717_novel01	2	127048072	127107091	-	16
ENSG00000175105	ENSG00000175105_novel01	3	88059238	88142278	+	7
ENSG00000175105	ENSG00000175105_novel02	3	88059248	88142278	+	8
ENSG00000135049	ENSG00000135049_novel01	9	85546542	85741965	-	27
ENSG00000135049	ENSG00000135049_novel02	9	85575104	85741944	-	25
ENSG00000132952	ENSG00000132952_novel01	13	30617920	30660760	+	7
ENSG00000132952	ENSG00000132952_novel02	13	30617920	30624307	+	1
ENSG00000132952	ENSG00000132952_novel03	13	30617931	30660758	+	8
ENSG00000132952	ENSG00000132952_novel04	13	30617945	30659549	+	9
ENSG00000203985	ENSG00000203985_novel01	1	54006949	54018183	-	6
ENSG00000078098	ENSG00000078098_novel01	2	162170686	162184811	-	7
ENSG00000078098	ENSG00000078098_novel02	2	162190267	162211257	-	8
ENSG00000138246	ENSG00000138246_novel01	3	132447416	132539031	+	53
ENSG00000138246	ENSG00000138246_novel02	3	132453474	132539029	+	50
ENSG00000138246	ENSG00000138246_novel03	3	132480444	132539031	+	31
ENSG00000138246	ENSG00000138246_novel04	3	132500793	132539031	+	16
ENSG00000135829	ENSG00000135829_novel01	1	182839316	182874902	+	16
ENSG00000135829	ENSG00000135829_novel02	1	182839335	182887746	+	29
ENSG00000135829	ENSG00000135829_novel03	1	182839335	182887747	+	29
ENSG00000135829	ENSG00000135829_novel04	1	182839699	182874902	+	16
ENSG00000135829	ENSG00000135829_novel05	1	182839718	182887747	+	28
ENSG00000135829	ENSG00000135829_novel06	1	182853357	182887747	+	24
ENSG00000135829	ENSG00000135829_novel08	1	182858211	182887747	+	21
ENSG00000188316	ENSG00000188316_novel01	10	116846172	116849722	+	1
ENSG00000188316	ENSG00000188316_novel02	10	116884800	116892185	+	1
ENSG00000006715	ENSG00000006715_novel01	7	38725556	38909194	-	28
ENSG00000124228	ENSG00000124228_novel01	20	49219418	49244063	+	21
ENSG00000124228	ENSG00000124228_novel02	20	49219375	49244075	+	22
ENSG00000124228	ENSG00000124228_novel03	20	49219378	49241966	+	18
ENSG00000124228	ENSG00000124228_novel04	20	49219389	49239313	+	17
ENSG00000124228	ENSG00000124228_novel05	20	49219411	49241931	+	17
ENSG00000124228	ENSG00000124228_novel06	20	49219416	49239313	+	16
ENSG00000181222	ENSG00000181222_novel01	17	7484366	7514612	+	30
ENSG00000181222	ENSG00000181222_novel02	17	7484366	7514612	+	30
ENSG00000181222	ENSG00000181222_novel03	17	7484366	7514613	+	30
ENSG00000181222	ENSG00000181222_novel04	17	7484683	7514612	+	30
ENSG00000181222	ENSG00000181222_novel05	17	7484366	7514612	+	28
ENSG00000181222	ENSG00000181222_novel06	17	7484366	7514612	+	28
ENSG00000181222	ENSG00000181222_novel07	17	7484366	7514612	+	31
ENSG00000181222	ENSG00000181222_novel08	17	7484366	7514612	+	28
ENSG00000181222	ENSG00000181222_novel09	17	7484366	7514612	+	29
ENSG00000181222	ENSG00000181222_novel10	17	7484366	7511432	+	24
ENSG00000181222	ENSG00000181222_novel11	17	7495991	7514612	+	28
ENSG00000181222	ENSG00000181222_novel12	17	7496478	7514612	+	26
ENSG00000181222	ENSG00000181222_novel13	17	7496777	7514612	+	25
ENSG00000181222	ENSG00000181222_novel16	17	7499046	7514612	+	21
ENSG00000181222	ENSG00000181222_novel17	17	7501288	7514612	+	17
ENSG00000181222	ENSG00000181222_novel19	17	7503134	7514611	+	13
ENSG00000066926	ENSG00000066926_novel02	18	57547651	57586683	-	12
ENSG00000066926	ENSG00000066926_novel03	18	57548298	57586689	-	10
ENSG00000066926	ENSG00000066926_novel04	18	57548304	57586618	-	10
ENSG00000089159	ENSG00000089159_novel01	12	120210448	120265756	-	13
ENSG00000089159	ENSG00000089159_novel02	12	120210448	120265755	-	12
ENSG00000089159	ENSG00000089159_novel03	12	120210449	120265740	-	12
ENSG00000089159	ENSG00000089159_novel04	12	120210448	120265730	-	12
ENSG00000176994	ENSG00000176994_novel01	17	18323323	18328055	+	1
ENSG00000141424	ENSG00000141424_novel01	18	36122070	36129394	-	5
ENSG00000141424	ENSG00000141424_novel02	18	36108532	36129356	-	11
ENSG00000087470	ENSG00000087470_novel01	12	32679278	32745546	+	17
ENSG00000102241	ENSG00000102241_novel01	X	136497215	136512342	+	10
ENSG00000122566	ENSG00000122566_novel01	7	26190128	26200749	-	12
ENSG00000122566	ENSG00000122566_novel02	7	26191847	26200749	-	9
ENSG00000122566	ENSG00000122566_novel04	7	26198829	26200749	-	1
ENSG00000122566	ENSG00000122566_novel05	7	26191847	26193269	-	3
ENSG00000185900	ENSG00000185900_novel01	8	43093515	43130762	+	6
ENSG00000185900	ENSG00000185900_novel02	8	43123507	43130761	+	2
ENSG00000185900	ENSG00000185900_novel03	8	43124508	43130762	+	1
ENSG00000185900	ENSG00000185900_novel04	8	43124576	43131171	+	1
ENSG00000185518	ENSG00000185518_novel01	15	91099757	91230244	+	2
ENSG00000185518	ENSG00000185518_novel02	15	91099819	91295280	+	15
ENSG00000185518	ENSG00000185518_novel03	15	91099972	91295418	+	14
ENSG00000185518	ENSG00000185518_novel04	15	91099886	91295280	+	14
ENSG00000185518	ENSG00000185518_novel05	15	91099915	91295280	+	15
ENSG00000185518	ENSG00000185518_novel06	15	91100188	91230244	+	3
ENSG00000185518	ENSG00000185518_novel07	15	91100241	91295280	+	15
ENSG00000185518	ENSG00000185518_novel09	15	91101506	91295280	+	14
ENSG00000185518	ENSG00000185518_novel10	15	91251962	91295407	+	11
ENSG00000185518	ENSG00000185518_novel13	15	91267590	91295280	+	6
ENSG00000185518	ENSG00000185518_novel14	15	91268537	91295407	+	5
ENSG00000135454	ENSG00000135454_novel01	12	57623410	57633201	-	11
ENSG00000135454	ENSG00000135454_novel02	12	57623411	57633192	-	11
ENSG00000135454	ENSG00000135454_novel06	12	57623411	57633192	-	12
ENSG00000135454	ENSG00000135454_novel07	12	57623411	57633170	-	12
ENSG00000135454	ENSG00000135454_novel08	12	57623410	57633173	-	12
ENSG00000135454	ENSG00000135454_novel10	12	57623411	57626349	-	1
ENSG00000013374	ENSG00000013374_novel01	7	151341785	151361245	+	9
ENSG00000013374	ENSG00000013374_novel02	7	151341824	151378444	+	15
ENSG00000143486	ENSG00000143486_novel01	1	206594053	206612473	-	13
ENSG00000185504	ENSG00000185504_novel02	17	81539893	81552400	-	9
ENSG00000185504	ENSG00000185504_novel03	17	81539893	81552388	-	9
ENSG00000185504	ENSG00000185504_novel04	17	81539887	81552353	-	9
ENSG00000267041	ENSG00000267041_novel01	19	36743485	36772826	-	6
ENSG00000267041	ENSG00000267041_novel02	19	36743480	36772805	-	6
ENSG00000170421	ENSG00000170421_novel01	12	52897193	52905057	-	8
ENSG00000162706	ENSG00000162706_novel01	1	159180593	159188277	+	1
ENSG00000115392	ENSG00000115392_novel01	2	58159245	58241364	-	12
ENSG00000115866	ENSG00000115866_novel01	2	135907262	135985638	-	16
ENSG00000115866	ENSG00000115866_novel02	2	135907262	135985612	-	15
ENSG00000062194	ENSG00000062194_novel01	5	57173838	57263082	+	12
ENSG00000062194	ENSG00000062194_novel02	5	57173852	57263082	+	11
ENSG00000062194	ENSG00000062194_novel03	5	57174074	57237569	+	7
ENSG00000062194	ENSG00000062194_novel05	5	57174085	57176343	+	2
ENSG00000062194	ENSG00000062194_novel06	5	57175782	57263082	+	12
ENSG00000176720	ENSG00000176720_novel01	2	241558922	241574136	+	4
ENSG00000114993	ENSG00000114993_novel01	2	74424144	74442384	-	11
ENSG00000114993	ENSG00000114993_novel02	2	74425885	74441896	-	8
ENSG00000156711	ENSG00000156711_novel01	6	36130492	36144519	+	13
ENSG00000156711	ENSG00000156711_novel02	6	36130497	36144519	+	13
ENSG00000156711	ENSG00000156711_novel03	6	36130506	36144519	+	13
ENSG00000156711	ENSG00000156711_novel05	6	36130522	36144519	+	13
ENSG00000156711	ENSG00000156711_novel06	6	36130529	36144519	+	13
ENSG00000156711	ENSG00000156711_novel07	6	36130503	36144524	+	11
ENSG00000156711	ENSG00000156711_novel08	6	36130822	36144519	+	12
ENSG00000196628	ENSG00000196628_novel01	18	55458849	55665180	-	5
ENSG00000126088	ENSG00000126088_novel01	1	45012254	45015573	+	3
ENSG00000174010	ENSG00000174010_novel01	X	23983724	24025292	-	3
ENSG00000176095	ENSG00000176095_novel01	3	49724296	49786546	-	7
ENSG00000213793	ENSG00000213793_novel01	19	52904417	52923428	-	5
ENSG00000213793	ENSG00000213793_novel02	19	52904417	52923411	-	4
ENSG00000177303	ENSG00000177303_novel01	17	75500262	75515521	-	20
ENSG00000177303	ENSG00000177303_novel02	17	75500262	75515477	-	20
ENSG00000104805	ENSG00000104805_novel01	19	48900279	48924663	+	14
ENSG00000226259	ENSG00000226259_novel01	5	70401045	70404534	+	2
ENSG00000226259	ENSG00000226259_novel02	5	70401479	70447643	+	15
ENSG00000172273	ENSG00000172273_novel01	11	119121601	119135055	+	11
ENSG00000144597	ENSG00000144597_novel01	3	15439139	15442612	+	1
ENSG00000133835	ENSG00000133835_novel01	5	119473918	119542331	+	22
ENSG00000158715	ENSG00000158715_novel01	1	205657853	205680509	-	3
ENSG00000152102	ENSG00000152102_novel01	2	131047877	131093423	-	9
ENSG00000152102	ENSG00000152102_novel02	2	131047877	131093419	-	8
ENSG00000152102	ENSG00000152102_novel04	2	131047877	131093407	-	8
ENSG00000152102	ENSG00000152102_novel05	2	131047877	131093414	-	7
ENSG00000152102	ENSG00000152102_novel06	2	131047877	131093384	-	8
ENSG00000152102	ENSG00000152102_novel08	2	131047877	131055685	-	4
ENSG00000152102	ENSG00000152102_novel09	2	131047877	131055404	-	3
ENSG00000152102	ENSG00000152102_novel10	2	131047878	131052446	-	1
ENSG00000186298	ENSG00000186298_novel01	12	110719812	110742885	-	6
ENSG00000134709	ENSG00000134709_novel01	1	59814942	59868320	+	20
ENSG00000134709	ENSG00000134709_novel02	1	59814954	59858454	+	13
ENSG00000134709	ENSG00000134709_novel03	1	59814961	59865906	+	19
ENSG00000134709	ENSG00000134709_novel04	1	59814966	59848457	+	11
ENSG00000163785	ENSG00000163785_novel01	3	134157134	134250891	-	16
ENSG00000163785	ENSG00000163785_novel03	3	134157134	134191922	-	7
ENSG00000196169	ENSG00000196169_novel01	17	74326217	74355819	+	19
ENSG00000196169	ENSG00000196169_novel02	17	74326226	74355818	+	18
ENSG00000196169	ENSG00000196169_novel03	17	74326226	74355819	+	19
ENSG00000113360	ENSG00000113360_novel01	5	31401143	31532093	-	35
ENSG00000113360	ENSG00000113360_novel02	5	31401148	31532093	-	33
ENSG00000113360	ENSG00000113360_novel03	5	31401154	31532093	-	35
ENSG00000113360	ENSG00000113360_novel04	5	31400502	31532080	-	35
ENSG00000113360	ENSG00000113360_novel05	5	31401155	31532077	-	34
ENSG00000113360	ENSG00000113360_novel06	5	31400502	31532077	-	34
ENSG00000113360	ENSG00000113360_novel07	5	31401153	31532080	-	37
ENSG00000113360	ENSG00000113360_novel08	5	31401153	31532077	-	34
ENSG00000113360	ENSG00000113360_novel09	5	31401155	31532085	-	36
ENSG00000113360	ENSG00000113360_novel10	5	31401153	31532080	-	36
ENSG00000113360	ENSG00000113360_novel11	5	31401142	31532080	-	34
ENSG00000113360	ENSG00000113360_novel12	5	31401155	31532080	-	34
ENSG00000113360	ENSG00000113360_novel13	5	31401301	31532080	-	38
ENSG00000113360	ENSG00000113360_novel14	5	31401301	31532080	-	36
ENSG00000113360	ENSG00000113360_novel15	5	31401301	31532080	-	36
ENSG00000113360	ENSG00000113360_novel16	5	31401153	31532077	-	35
ENSG00000113360	ENSG00000113360_novel17	5	31401153	31532077	-	36
ENSG00000136381	ENSG00000136381_novel01	15	78473251	78500538	+	15
ENSG00000248131	ENSG00000248131_novel02	5	12606566	12607701	+	1
ENSG00000108854	ENSG00000108854_novel01	17	64542288	64580846	-	12
ENSG00000135480	ENSG00000135480_novel01	12	52233237	52248920	+	8
ENSG00000146263	ENSG00000146263_novel01	6	97146535	97283224	-	24
ENSG00000177058	ENSG00000177058_novel01	5	55625848	55712324	-	17
ENSG00000137414	ENSG00000137414_novel01	6	17608498	17611717	+	1
ENSG00000176463	ENSG00000176463_novel01	15	91915918	92163541	+	9
ENSG00000176463	ENSG00000176463_novel02	15	91915911	92163541	+	9
ENSG00000176463	ENSG00000176463_novel03	15	91915908	92172436	+	10
ENSG00000176463	ENSG00000176463_novel04	15	91915911	92153237	+	8
ENSG00000176463	ENSG00000176463_novel05	15	91915933	92153237	+	8
ENSG00000176463	ENSG00000176463_novel06	15	91915924	92130884	+	6
ENSG00000176463	ENSG00000176463_novel07	15	91915924	91924517	+	1
ENSG00000176463	ENSG00000176463_novel08	15	91915933	92163541	+	10
ENSG00000176463	ENSG00000176463_novel09	15	91915938	92099449	+	2
ENSG00000036549	ENSG00000036549_novel01	1	77564506	77683437	-	14
ENSG00000036549	ENSG00000036549_novel02	1	77564506	77683396	-	15
ENSG00000036549	ENSG00000036549_novel03	1	77562479	77683383	-	14
ENSG00000036549	ENSG00000036549_novel04	1	77564511	77682668	-	14
ENSG00000170873	ENSG00000170873_novel01	8	124550793	124728597	-	13
ENSG00000170873	ENSG00000170873_novel02	8	124550790	124728509	-	16
ENSG00000170873	ENSG00000170873_novel03	8	124550790	124728473	-	16
ENSG00000170873	ENSG00000170873_novel04	8	124550790	124728473	-	15
ENSG00000170873	ENSG00000170873_novel05	8	124550790	124728447	-	15
ENSG00000170873	ENSG00000170873_novel06	8	124550791	124728473	-	14
ENSG00000170873	ENSG00000170873_novel07	8	124550791	124728455	-	14
ENSG00000068650	ENSG00000068650_novel01	13	112871732	112887162	+	4
ENSG00000068650	ENSG00000068650_novel02	13	112883355	112887162	+	1
ENSG00000167333	ENSG00000167333_novel01	11	4598672	4608210	-	6
ENSG00000112282	ENSG00000112282_novel01	6	131586761	131628231	-	28
ENSG00000112282	ENSG00000112282_novel02	6	131572534	131628217	-	30
ENSG00000112282	ENSG00000112282_novel03	6	131586757	131627660	-	28
ENSG00000175906	ENSG00000175906_novel01	17	43398993	43408620	+	3
ENSG00000168806	ENSG00000168806_novel01	15	43327294	43330588	-	1
ENSG00000228696	ENSG00000228696_novel01	17	46332551	46361746	-	5
ENSG00000116120	ENSG00000116120_novel01	2	222566901	222656095	-	18
ENSG00000116120	ENSG00000116120_novel02	2	222571745	222656095	-	16
ENSG00000116120	ENSG00000116120_novel03	2	222645629	222656095	-	2
ENSG00000116120	ENSG00000116120_novel04	2	222571745	222656087	-	18
ENSG00000065833	ENSG00000065833_novel01	6	83313281	83431071	-	6
ENSG00000100241	ENSG00000100241_novel01	22	50446807	50484422	-	43
ENSG00000100241	ENSG00000100241_novel02	22	50446807	50462467	-	22
ENSG00000143653	ENSG00000143653_novel01	1	246724335	246771993	+	13
ENSG00000143653	ENSG00000143653_novel02	1	246724391	246767831	+	12
ENSG00000069998	ENSG00000069998_novel01	22	17137512	17159257	-	9
ENSG00000126261	ENSG00000126261_novel01	19	34428367	34469889	+	18
ENSG00000151093	ENSG00000151093_novel01	3	25790078	25794531	+	2
ENSG00000196428	ENSG00000196428_novel01	3	150408241	150459826	+	4
ENSG00000196428	ENSG00000196428_novel02	3	150408244	150413590	+	1
ENSG00000198839	ENSG00000198839_novel01	7	112296946	112300067	+	1
ENSG00000135720	ENSG00000135720_novel01	16	66720898	66751609	-	12
ENSG00000135720	ENSG00000135720_novel02	16	66720895	66751609	-	14
ENSG00000135720	ENSG00000135720_novel03	16	66720895	66751609	-	11
ENSG00000135720	ENSG00000135720_novel04	16	66723601	66751609	-	12
ENSG00000135720	ENSG00000135720_novel05	16	66723602	66751609	-	12
ENSG00000135720	ENSG00000135720_novel07	16	66720897	66722762	-	1
ENSG00000127603	ENSG00000127603_novel01	1	39131180	39133579	+	1
ENSG00000127603	ENSG00000127603_novel02	1	39268436	39324735	+	30
ENSG00000127603	ENSG00000127603_novel03	1	39268467	39328385	+	31
ENSG00000127603	ENSG00000127603_novel04	1	39268478	39380343	+	45
ENSG00000127603	ENSG00000127603_novel05	1	39318569	39380343	+	21
ENSG00000127603	ENSG00000127603_novel06	1	39388647	39486033	+	44
ENSG00000127603	ENSG00000127603_novel07	1	39422768	39458429	+	32
ENSG00000127603	ENSG00000127603_novel08	1	39424049	39486059	+	41
ENSG00000127603	ENSG00000127603_novel09	1	39428005	39486220	+	39
ENSG00000127603	ENSG00000127603_novel10	1	39437978	39486202	+	30
ENSG00000127603	ENSG00000127603_novel11	1	39441024	39486059	+	28
ENSG00000127603	ENSG00000127603_novel12	1	39447739	39486034	+	19
ENSG00000127603	ENSG00000127603_novel13	1	39448612	39486031	+	17
ENSG00000110680	ENSG00000110680_novel01	11	14966670	14972354	-	4
ENSG00000110680	ENSG00000110680_novel02	11	14966670	14972354	-	5
ENSG00000110680	ENSG00000110680_novel03	11	14966670	14972348	-	2
ENSG00000110680	ENSG00000110680_novel04	11	14966672	14972348	-	3
ENSG00000258744	ENSG00000258744_novel01	14	24442970	24477355	+	3
ENSG00000258744	ENSG00000258744_novel02	14	24442984	24477355	+	3
ENSG00000124226	ENSG00000124226_novel01	20	49936394	49939752	+	1
ENSG00000130779	ENSG00000130779_novel01	12	122328299	122422612	-	14
ENSG00000130779	ENSG00000130779_novel02	12	122316777	122422604	-	17
ENSG00000130779	ENSG00000130779_novel03	12	122341228	122422604	-	9
ENSG00000108651	ENSG00000108651_novel01	17	31863176	31901722	-	18
ENSG00000108651	ENSG00000108651_novel02	17	31863172	31901714	-	20
ENSG00000169762	ENSG00000169762_novel01	4	16161297	16191518	-	11
ENSG00000130254	ENSG00000130254_novel01	19	5595465	5622803	-	14
ENSG00000130254	ENSG00000130254_novel02	19	5600200	5622776	-	12
ENSG00000177853	ENSG00000177853_novel01	10	96129715	96132908	+	1
ENSG00000095015	ENSG00000095015_novel01	5	56875069	56895976	+	11
ENSG00000100522	ENSG00000100522_novel01	14	52775189	52791668	-	7
ENSG00000100522	ENSG00000100522_novel02	14	52775188	52791611	-	7
ENSG00000100522	ENSG00000100522_novel03	14	52775194	52791611	-	7
ENSG00000100522	ENSG00000100522_novel04	14	52775194	52791488	-	7
ENSG00000100522	ENSG00000100522_novel05	14	52775196	52791488	-	7
ENSG00000100522	ENSG00000100522_novel06	14	52765233	52791664	-	8
ENSG00000100522	ENSG00000100522_novel08	14	52765233	52791510	-	8
ENSG00000100522	ENSG00000100522_novel11	14	52775189	52791635	-	8
ENSG00000100522	ENSG00000100522_novel12	14	52775194	52791490	-	8
ENSG00000100522	ENSG00000100522_novel14	14	52752899	52791615	-	8
ENSG00000100522	ENSG00000100522_novel15	14	52776575	52791611	-	7
ENSG00000015520	ENSG00000015520_novel01	7	44512527	44541323	-	18
ENSG00000015520	ENSG00000015520_novel02	7	44512540	44539287	-	18
ENSG00000131023	ENSG00000131023_novel01	6	149658155	149718085	-	9
ENSG00000119203	ENSG00000119203_novel01	2	9423621	9426875	+	1
ENSG00000119203	ENSG00000119203_novel02	2	9423654	9473100	+	17
ENSG00000124588	ENSG00000124588_novel01	6	2999807	3019762	+	6
ENSG00000124588	ENSG00000124588_novel02	6	2999839	3018553	+	7
ENSG00000155975	ENSG00000155975_novel01	8	17246895	17300479	+	14
ENSG00000020129	ENSG00000020129_novel01	1	35557763	35566772	+	7
ENSG00000020129	ENSG00000020129_novel02	1	35557770	35566772	+	7
ENSG00000020129	ENSG00000020129_novel03	1	35557797	35566772	+	8
ENSG00000020129	ENSG00000020129_novel04	1	35557797	35566777	+	8
ENSG00000020129	ENSG00000020129_novel05	1	35557797	35566771	+	7
ENSG00000020129	ENSG00000020129_novel06	1	35557811	35566772	+	5
ENSG00000020129	ENSG00000020129_novel07	1	35557818	35566774	+	6
ENSG00000020129	ENSG00000020129_novel08	1	35560854	35566775	+	5
ENSG00000170325	ENSG00000170325_novel01	11	129899712	130002853	-	21
ENSG00000172534	ENSG00000172534_novel01	X	153947563	153971819	-	18
ENSG00000172534	ENSG00000172534_novel02	X	153947564	153971819	-	26
ENSG00000172534	ENSG00000172534_novel04	X	153947563	153964714	-	25
ENSG00000172534	ENSG00000172534_novel05	X	153948750	153964162	-	24
ENSG00000172534	ENSG00000172534_novel06	X	153948751	153962255	-	22
ENSG00000172534	ENSG00000172534_novel07	X	153948750	153961558	-	21
ENSG00000172534	ENSG00000172534_novel08	X	153947563	153959986	-	19
ENSG00000172534	ENSG00000172534_novel09	X	153947563	153959412	-	18
ENSG00000172534	ENSG00000172534_novel10	X	153947563	153958207	-	16
ENSG00000172534	ENSG00000172534_novel11	X	153947563	153957838	-	15
ENSG00000172534	ENSG00000172534_novel12	X	153947563	153957429	-	14
ENSG00000172534	ENSG00000172534_novel13	X	153947563	153956990	-	13
ENSG00000172534	ENSG00000172534_novel14	X	153947563	153956361	-	11
ENSG00000172534	ENSG00000172534_novel15	X	153947563	153952869	-	8
ENSG00000172534	ENSG00000172534_novel16	X	153947563	153952142	-	7
ENSG00000172534	ENSG00000172534_novel17	X	153947564	153951444	-	5
ENSG00000143322	ENSG00000143322_novel01	1	179102032	179107266	-	1
ENSG00000196663	ENSG00000196663_novel01	14	102363049	102500172	+	21
ENSG00000100934	ENSG00000100934_novel02	14	39031919	39103181	-	21
ENSG00000100934	ENSG00000100934_novel03	14	39031919	39103181	-	21
ENSG00000117650	ENSG00000117650_novel01	1	211662774	211675591	-	8
ENSG00000144681	ENSG00000144681_novel01	3	36380474	36389008	+	2
ENSG00000184840	ENSG00000184840_novel01	5	177595801	177596093	+	1
ENSG00000257815	ENSG00000257815_novel01	12	70239631	70243337	-	1
ENSG00000169410	ENSG00000169410_novel01	15	75467120	75505774	-	7
ENSG00000198900	ENSG00000198900_novel01	20	41028824	41033347	+	2
ENSG00000198900	ENSG00000198900_novel02	20	41084551	41124479	+	14
ENSG00000198900	ENSG00000198900_novel03	20	41124018	41124484	+	1
ENSG00000215301	ENSG00000215301_novel01	X	41339039	41350204	+	15
ENSG00000215301	ENSG00000215301_novel02	X	41343742	41350209	+	10
ENSG00000215301	ENSG00000215301_novel03	X	41344347	41350269	+	8
ENSG00000215301	ENSG00000215301_novel04	X	41345186	41350209	+	7
ENSG00000215301	ENSG00000215301_novel05	X	41346371	41350209	+	5
ENSG00000215301	ENSG00000215301_novel07	X	41348516	41350209	+	1
ENSG00000140564	ENSG00000140564_novel01	15	90875749	90883457	+	15
ENSG00000141738	ENSG00000141738_novel01	17	39738350	39747284	+	14
ENSG00000141738	ENSG00000141738_novel02	17	39738353	39741974	+	1
ENSG00000138439	ENSG00000138439_novel01	2	202634981	202769756	+	9
ENSG00000051382	ENSG00000051382_novel01	3	138654018	138834926	-	25
ENSG00000135452	ENSG00000135452_novel01	12	57745042	57748220	+	6
ENSG00000168615	ENSG00000168615_novel01	8	38996932	39105001	+	21
ENSG00000168615	ENSG00000168615_novel02	8	38996943	39105001	+	22
ENSG00000168615	ENSG00000168615_novel03	8	38996969	39104999	+	20
ENSG00000162415	ENSG00000162415_novel01	1	45016406	45036148	-	5
ENSG00000083642	ENSG00000083642_novel01	13	32586540	32770428	+	33
ENSG00000083642	ENSG00000083642_novel02	13	32586569	32770428	+	33
ENSG00000198393	ENSG00000198393_novel01	12	132986365	133012566	+	6
ENSG00000198393	ENSG00000198393_novel02	12	132986414	133012567	+	5
ENSG00000198075	ENSG00000198075_novel01	2	108377970	108388988	+	3
ENSG00000198075	ENSG00000198075_novel02	2	108377970	108388987	+	6
ENSG00000198075	ENSG00000198075_novel03	2	108377993	108383027	+	1
ENSG00000198075	ENSG00000198075_novel04	2	108378162	108380516	+	1
ENSG00000144791	ENSG00000144791_novel01	3	45594115	45681262	+	9
ENSG00000144791	ENSG00000144791_novel02	3	45594115	45681261	+	9
ENSG00000144791	ENSG00000144791_novel04	3	45594148	45681263	+	9
ENSG00000144791	ENSG00000144791_novel05	3	45594115	45681262	+	13
ENSG00000144791	ENSG00000144791_novel07	3	45665660	45681261	+	6
ENSG00000144791	ENSG00000144791_novel08	3	45676989	45681261	+	1
ENSG00000169570	ENSG00000169570_novel01	5	118973565	118974806	-	2
ENSG00000178498	ENSG00000178498_novel01	12	57604609	57609802	+	7
ENSG00000178498	ENSG00000178498_novel02	12	57604818	57609801	+	6
ENSG00000101310	ENSG00000101310_novel01	20	18507544	18561015	+	20
ENSG00000101310	ENSG00000101310_novel02	20	18507916	18561120	+	20
ENSG00000101310	ENSG00000101310_novel03	20	18507940	18561119	+	20
ENSG00000101310	ENSG00000101310_novel05	20	18507943	18561101	+	21
ENSG00000135241	ENSG00000135241_novel01	7	108471853	108526152	-	12
ENSG00000185238	ENSG00000185238_novel02	11	20387716	20509277	+	15
ENSG00000111802	ENSG00000111802_novel01	6	24649974	24666924	-	5
ENSG00000189190	ENSG00000189190_novel01	19	52765501	52786785	-	7
ENSG00000153207	ENSG00000153207_novel01	1	246849786	246931948	-	33
ENSG00000153207	ENSG00000153207_novel02	1	246857797	246931955	-	30
ENSG00000153207	ENSG00000153207_novel03	1	246842715	246931942	-	35
ENSG00000112146	ENSG00000112146_novel01	6	53057722	53061802	+	1
ENSG00000103642	ENSG00000103642_novel01	15	63121825	63142054	+	7
ENSG00000125445	ENSG00000125445_novel01	17	75266197	75266375	+	1
ENSG00000133026	ENSG00000133026_novel01	17	8474236	8631376	-	42
ENSG00000133026	ENSG00000133026_novel02	17	8512486	8631345	-	22
ENSG00000133026	ENSG00000133026_novel03	17	8512486	8631343	-	23
ENSG00000133026	ENSG00000133026_novel04	17	8512486	8631343	-	24
ENSG00000133026	ENSG00000133026_novel05	17	8509815	8630758	-	24
ENSG00000133026	ENSG00000133026_novel06	17	8512486	8630758	-	22
ENSG00000133026	ENSG00000133026_novel07	17	8512486	8630742	-	24
ENSG00000133026	ENSG00000133026_novel08	17	8571193	8630742	-	8
ENSG00000133026	ENSG00000133026_novel09	17	8474236	8630730	-	43
ENSG00000133026	ENSG00000133026_novel10	17	8512486	8630727	-	23
ENSG00000133026	ENSG00000133026_novel11	17	8509815	8630721	-	25
ENSG00000133026	ENSG00000133026_novel12	17	8512486	8630721	-	23
ENSG00000133026	ENSG00000133026_novel13	17	8474297	8535419	-	27
ENSG00000133026	ENSG00000133026_novel15	17	8474297	8512581	-	20
ENSG00000119787	ENSG00000119787_novel01	2	38293955	38377287	-	14
ENSG00000119787	ENSG00000119787_novel02	2	38294100	38377287	-	12
ENSG00000119787	ENSG00000119787_novel03	2	38294890	38377287	-	13
ENSG00000166908	ENSG00000166908_novel01	12	57591259	57603415	+	9
ENSG00000166908	ENSG00000166908_novel02	12	57600322	57603415	+	4
ENSG00000128829	ENSG00000128829_novel01	15	39955618	40035589	+	34
ENSG00000262227	ENSG00000262227_novel01	17	4987718	4992219	+	4
ENSG00000113916	ENSG00000113916_novel01	3	187737776	187745471	-	2
ENSG00000168385	ENSG00000168385_novel01	2	241315906	241354024	+	15
ENSG00000168385	ENSG00000168385_novel02	2	241315946	241354023	+	15
ENSG00000168385	ENSG00000168385_novel03	2	241315906	241354024	+	13
ENSG00000168385	ENSG00000168385_novel05	2	241315941	241354023	+	13
ENSG00000168385	ENSG00000168385_novel06	2	241315913	241354023	+	14
ENSG00000168385	ENSG00000168385_novel07	2	241315922	241354023	+	14
ENSG00000168385	ENSG00000168385_novel08	2	241315935	241354023	+	14
ENSG00000168385	ENSG00000168385_novel09	2	241315978	241354024	+	14
ENSG00000168385	ENSG00000168385_novel10	2	241315913	241354024	+	11
ENSG00000168385	ENSG00000168385_novel11	2	241315913	241354024	+	11
ENSG00000168385	ENSG00000168385_novel12	2	241315913	241354023	+	15
ENSG00000168385	ENSG00000168385_novel13	2	241315913	241354023	+	12
ENSG00000168385	ENSG00000168385_novel15	2	241315917	241354024	+	10
ENSG00000168385	ENSG00000168385_novel16	2	241315922	241354023	+	12
ENSG00000168385	ENSG00000168385_novel17	2	241315922	241318121	+	1
ENSG00000168385	ENSG00000168385_novel18	2	241315943	241354023	+	12
ENSG00000168385	ENSG00000168385_novel19	2	241316179	241354024	+	14
ENSG00000168385	ENSG00000168385_novel20	2	241336054	241354024	+	9
ENSG00000168385	ENSG00000168385_novel21	2	241343007	241354023	+	6
ENSG00000168385	ENSG00000168385_novel22	2	241343834	241354023	+	5
ENSG00000125826	ENSG00000125826_novel01	20	408089	410762	+	1
ENSG00000125826	ENSG00000125826_novel02	20	408335	413916	+	1
ENSG00000125826	ENSG00000125826_novel04	20	420923	432134	+	6
ENSG00000183826	ENSG00000183826_novel01	6	38189691	38639955	-	11
ENSG00000271643	ENSG00000271643_novel01	3	33795689	33799049	-	1
ENSG00000104447	ENSG00000104447_novel01	8	115584642	115669511	-	4
ENSG00000104447	ENSG00000104447_novel02	8	115584642	115669104	-	4
ENSG00000273749	ENSG00000273749_novel01	15	22869467	22980409	-	30
ENSG00000273749	ENSG00000273749_novel02	15	22867055	22980404	-	31
ENSG00000273749	ENSG00000273749_novel04	15	22872641	22980384	-	30
ENSG00000273749	ENSG00000273749_novel05	15	22869467	22980395	-	31
ENSG00000273749	ENSG00000273749_novel06	15	22873939	22980394	-	27
ENSG00000273749	ENSG00000273749_novel07	15	22869466	22980380	-	29
ENSG00000273749	ENSG00000273749_novel08	15	22869467	22943225	-	26
ENSG00000273749	ENSG00000273749_novel09	15	22869466	22939239	-	24
ENSG00000171302	ENSG00000171302_novel01	17	78991718	79009799	-	5
ENSG00000171302	ENSG00000171302_novel02	17	78991706	79009793	-	6
ENSG00000171302	ENSG00000171302_novel03	17	78991715	79009793	-	7
ENSG00000171302	ENSG00000171302_novel04	17	78991717	79009793	-	6
ENSG00000171302	ENSG00000171302_novel05	17	78991717	79009793	-	5
ENSG00000171302	ENSG00000171302_novel06	17	78991717	79009793	-	7
ENSG00000171302	ENSG00000171302_novel07	17	78991717	79009793	-	6
ENSG00000171302	ENSG00000171302_novel08	17	78991718	79009793	-	8
ENSG00000171302	ENSG00000171302_novel09	17	78991718	79009793	-	7
ENSG00000171302	ENSG00000171302_novel10	17	78991718	79009759	-	6
ENSG00000171302	ENSG00000171302_novel11	17	78991718	79005496	-	4
ENSG00000171302	ENSG00000171302_novel12	17	78991718	79005496	-	5
ENSG00000171302	ENSG00000171302_novel13	17	78991718	78997149	-	3
ENSG00000183808	ENSG00000183808_novel02	8	93731905	93740787	-	2
ENSG00000167302	ENSG00000167302_novel01	17	81228279	81239060	-	13
ENSG00000167302	ENSG00000167302_novel02	17	81228279	81239060	-	11
ENSG00000167302	ENSG00000167302_novel03	17	81228279	81239050	-	11
ENSG00000167302	ENSG00000167302_novel05	17	81228281	81239060	-	12
ENSG00000167302	ENSG00000167302_novel06	17	81228281	81239059	-	12
ENSG00000167302	ENSG00000167302_novel07	17	81228282	81239060	-	12
ENSG00000167302	ENSG00000167302_novel08	17	81228279	81239055	-	10
ENSG00000177917	ENSG00000177917_novel01	2	152718613	152724109	+	2
ENSG00000177917	ENSG00000177917_novel02	2	152718619	152719750	+	1
ENSG00000236283	ENSG00000236283_novel01	2	164928021	164931241	+	1
ENSG00000236283	ENSG00000236283_novel02	2	164951373	164955525	+	1
ENSG00000236283	ENSG00000236283_novel03	2	165087522	165090275	+	1
ENSG00000236283	ENSG00000236283_novel04	2	165180577	165184483	+	1
ENSG00000175147	ENSG00000175147_novel01	1	15111811	15153618	-	5
ENSG00000175147	ENSG00000175147_novel02	1	15111818	15118639	-	2
ENSG00000168259	ENSG00000168259_novel01	17	41974026	42017451	-	16
ENSG00000168259	ENSG00000168259_novel02	17	41986550	42017431	-	9
ENSG00000168259	ENSG00000168259_novel03	17	41986549	42017425	-	9
ENSG00000197860	ENSG00000197860_novel01	5	65665930	65722130	-	12
ENSG00000080345	ENSG00000080345_novel01	2	151409902	151460078	+	26
ENSG00000080345	ENSG00000080345_novel02	2	151409909	151460078	+	26
ENSG00000080345	ENSG00000080345_novel03	2	151409914	151460078	+	26
ENSG00000080345	ENSG00000080345_novel04	2	151409931	151460078	+	26
ENSG00000080345	ENSG00000080345_novel05	2	151409914	151465345	+	29
ENSG00000080345	ENSG00000080345_novel06	2	151409914	151460078	+	25
ENSG00000080345	ENSG00000080345_novel07	2	151409920	151460078	+	25
ENSG00000080345	ENSG00000080345_novel08	2	151409920	151465345	+	30
ENSG00000080345	ENSG00000080345_novel09	2	151451647	151464018	+	10
ENSG00000080345	ENSG00000080345_novel10	2	151464700	151477335	+	6
ENSG00000080345	ENSG00000080345_novel11	2	151475826	151482150	+	1
ENSG00000153975	ENSG00000153975_novel01	6	116635625	116668780	-	9
ENSG00000104907	ENSG00000104907_novel01	19	13104902	13116740	-	16
ENSG00000132382	ENSG00000132382_novel01	17	4538906	4555389	-	25
ENSG00000132382	ENSG00000132382_novel02	17	4538906	4555384	-	25
ENSG00000132382	ENSG00000132382_novel03	17	4538906	4555384	-	24
ENSG00000132382	ENSG00000132382_novel04	17	4538906	4555384	-	24
ENSG00000132382	ENSG00000132382_novel05	17	4538906	4555384	-	25
ENSG00000132382	ENSG00000132382_novel06	17	4538906	4555384	-	25
ENSG00000132382	ENSG00000132382_novel07	17	4546928	4555384	-	13
ENSG00000132382	ENSG00000132382_novel08	17	4546928	4555384	-	11
ENSG00000132382	ENSG00000132382_novel10	17	4538906	4555358	-	25
ENSG00000268043	ENSG00000268043_novel01	1	146938317	146950879	+	3
ENSG00000268043	ENSG00000268043_novel03	1	146938320	146993644	+	25
ENSG00000268043	ENSG00000268043_novel04	1	146938324	146954389	+	4
ENSG00000268043	ENSG00000268043_novel05	1	146938332	146950885	+	4
ENSG00000237551	ENSG00000237551_novel01	7	96282558	96283818	+	1
ENSG00000109171	ENSG00000109171_novel01	4	48341468	48424997	+	9
ENSG00000109171	ENSG00000109171_novel02	4	48400415	48404229	+	1
ENSG00000064115	ENSG00000064115_novel01	12	26973666	27014429	-	13
ENSG00000247828	ENSG00000247828_novel01	5	88269004	88273157	+	2
ENSG00000169139	ENSG00000169139_novel01	8	48008428	48062587	+	4
ENSG00000137337	ENSG00000137337_novel01	6	30699811	30717349	-	15
ENSG00000137337	ENSG00000137337_novel02	6	30699808	30717287	-	15
ENSG00000137337	ENSG00000137337_novel03	6	30699809	30717297	-	14
ENSG00000137337	ENSG00000137337_novel04	6	30699810	30717281	-	14
ENSG00000137337	ENSG00000137337_novel05	6	30699811	30717272	-	16
ENSG00000137337	ENSG00000137337_novel07	6	30699810	30717226	-	15
ENSG00000137337	ENSG00000137337_novel08	6	30699808	30712481	-	11
ENSG00000106686	ENSG00000106686_novel01	9	4661531	4666404	-	2
ENSG00000111707	ENSG00000111707_novel03	12	118376533	118417712	+	14
ENSG00000111707	ENSG00000111707_novel05	12	118376538	118417727	+	15
ENSG00000111707	ENSG00000111707_novel06	12	118386130	118417712	+	9
ENSG00000111707	ENSG00000111707_novel07	12	118391133	118417724	+	7
ENSG00000111707	ENSG00000111707_novel08	12	118414885	118418032	+	1
ENSG00000152894	ENSG00000152894_novel01	6	128183821	128520600	-	7
ENSG00000168237	ENSG00000168237_novel01	3	52290046	52295255	+	3
ENSG00000166188	ENSG00000166188_novel01	16	57994670	58000687	-	3
ENSG00000158691	ENSG00000158691_novel01	6	28386285	28399741	-	4
ENSG00000158691	ENSG00000158691_novel02	6	28378823	28399741	-	7
ENSG00000062598	ENSG00000062598_novel01	20	46366053	46406619	-	21
ENSG00000062598	ENSG00000062598_novel02	20	46366055	46406601	-	22
ENSG00000062598	ENSG00000062598_novel03	20	46366053	46406592	-	22
ENSG00000154305	ENSG00000154305_novel01	1	222618086	222666140	+	29
ENSG00000154305	ENSG00000154305_novel02	1	222618086	222658824	+	19
ENSG00000154305	ENSG00000154305_novel03	1	222618089	222654254	+	16
ENSG00000154305	ENSG00000154305_novel04	1	222618099	222666140	+	29
ENSG00000154305	ENSG00000154305_novel05	1	222618097	222666140	+	29
ENSG00000154305	ENSG00000154305_novel06	1	222618097	222650906	+	11
ENSG00000154305	ENSG00000154305_novel07	1	222618097	222629538	+	4
ENSG00000154305	ENSG00000154305_novel08	1	222618102	222652314	+	13
ENSG00000184634	ENSG00000184634_novel01	X	71118553	71142447	+	46
ENSG00000072134	ENSG00000072134_novel01	17	19237368	19331507	+	7
ENSG00000072134	ENSG00000072134_novel02	17	19237377	19336713	+	10
ENSG00000162542	ENSG00000162542_novel01	1	19682248	19799941	-	15
ENSG00000162542	ENSG00000162542_novel02	1	19682261	19799931	-	10
ENSG00000155256	ENSG00000155256_novel01	10	97737128	97742129	+	1
ENSG00000155256	ENSG00000155256_novel02	10	97737128	97760895	+	12
ENSG00000196865	ENSG00000196865_novel01	10	113854634	113860696	+	1
ENSG00000196865	ENSG00000196865_novel02	10	113910549	113917189	+	1
ENSG00000135723	ENSG00000135723_novel01	16	67229397	67247521	-	21
ENSG00000135723	ENSG00000135723_novel02	16	67229392	67247510	-	21
ENSG00000135723	ENSG00000135723_novel03	16	67229391	67247481	-	22
ENSG00000135723	ENSG00000135723_novel04	16	67229392	67246364	-	22
ENSG00000135723	ENSG00000135723_novel06	16	67229396	67237100	-	13
ENSG00000077514	ENSG00000077514_novel01	11	74592632	74642733	+	12
ENSG00000001084	ENSG00000001084_novel01	6	53498274	53522428	-	15
ENSG00000001084	ENSG00000001084_novel02	6	53498143	53508650	-	9
ENSG00000143373	ENSG00000143373_novel01	1	151281531	151291904	+	11
ENSG00000143373	ENSG00000143373_novel02	1	151281547	151291903	+	9
ENSG00000143373	ENSG00000143373_novel03	1	151281585	151291902	+	9
ENSG00000143373	ENSG00000143373_novel04	1	151281599	151291904	+	9
ENSG00000143373	ENSG00000143373_novel05	1	151281599	151291904	+	10
ENSG00000143373	ENSG00000143373_novel06	1	151282184	151291897	+	9
ENSG00000143373	ENSG00000143373_novel07	1	151282245	151291904	+	8
ENSG00000143373	ENSG00000143373_novel08	1	151282264	151291903	+	12
ENSG00000143373	ENSG00000143373_novel09	1	151282289	151291904	+	11
ENSG00000143373	ENSG00000143373_novel10	1	151282299	151291904	+	11
ENSG00000143373	ENSG00000143373_novel11	1	151282292	151291903	+	11
ENSG00000143373	ENSG00000143373_novel12	1	151282299	151291904	+	10
ENSG00000143373	ENSG00000143373_novel13	1	151282299	151291903	+	10
ENSG00000143373	ENSG00000143373_novel14	1	151282299	151291904	+	10
ENSG00000143373	ENSG00000143373_novel15	1	151282299	151291904	+	9
ENSG00000143373	ENSG00000143373_novel16	1	151282506	151291903	+	9
ENSG00000143373	ENSG00000143373_novel17	1	151285787	151291904	+	9
ENSG00000143373	ENSG00000143373_novel18	1	151286275	151291904	+	8
ENSG00000140471	ENSG00000140471_novel01	15	100569241	100602199	-	8
ENSG00000151025	ENSG00000151025_novel01	10	25466223	25602232	+	8
ENSG00000135373	ENSG00000135373_novel01	11	34621081	34663278	+	8
ENSG00000135373	ENSG00000135373_novel02	11	34621081	34663285	+	9
ENSG00000135373	ENSG00000135373_novel03	11	34621093	34656394	+	5
ENSG00000135373	ENSG00000135373_novel04	11	34621093	34663285	+	8
ENSG00000135373	ENSG00000135373_novel05	11	34621093	34663283	+	10
ENSG00000135373	ENSG00000135373_novel06	11	34621093	34663281	+	10
ENSG00000135373	ENSG00000135373_novel07	11	34621093	34663282	+	6
ENSG00000135373	ENSG00000135373_novel08	11	34621093	34663285	+	8
ENSG00000135373	ENSG00000135373_novel09	11	34621093	34663285	+	10
ENSG00000135373	ENSG00000135373_novel10	11	34621093	34663278	+	9
ENSG00000135373	ENSG00000135373_novel11	11	34621093	34663283	+	11
ENSG00000135373	ENSG00000135373_novel12	11	34621093	34663280	+	10
ENSG00000135373	ENSG00000135373_novel13	11	34621320	34663278	+	9
ENSG00000135373	ENSG00000135373_novel14	11	34624270	34663285	+	9
ENSG00000135373	ENSG00000135373_novel15	11	34624270	34663283	+	9
ENSG00000135373	ENSG00000135373_novel16	11	34624270	34663285	+	8
ENSG00000135373	ENSG00000135373_novel17	11	34624302	34663278	+	10
ENSG00000135373	ENSG00000135373_novel18	11	34646462	34663283	+	7
ENSG00000135373	ENSG00000135373_novel19	11	34651598	34663278	+	5
ENSG00000135373	ENSG00000135373_novel21	11	34658554	34663278	+	2
ENSG00000135373	ENSG00000135373_novel22	11	34658865	34663285	+	1
ENSG00000135373	ENSG00000135373_novel23	11	34659429	34663278	+	1
ENSG00000131013	ENSG00000131013_novel01	6	149543595	149546035	-	1
ENSG00000004777	ENSG00000004777_novel01	19	35775531	35788822	+	21
ENSG00000221890	ENSG00000221890_novel01	22	38818459	38844027	-	6
ENSG00000225313	ENSG00000225313_novel01	1	33340708	33343468	+	1
ENSG00000204983	ENSG00000204983_novel01	7	142749469	142753072	+	1
ENSG00000166145	ENSG00000166145_novel02	15	40844216	40857654	+	11
ENSG00000166145	ENSG00000166145_novel03	15	40844487	40857653	+	10
ENSG00000166145	ENSG00000166145_novel04	15	40844542	40857654	+	10
ENSG00000254726	ENSG00000254726_novel01	1	156074436	156077437	-	1
ENSG00000135968	ENSG00000135968_novel01	2	108449213	108472069	+	6
ENSG00000135968	ENSG00000135968_novel02	2	108449213	108471999	+	5
ENSG00000135968	ENSG00000135968_novel03	2	108449216	108472887	+	7
ENSG00000166562	ENSG00000166562_novel01	18	59139876	59157307	+	4
ENSG00000166562	ENSG00000166562_novel02	18	59139893	59158829	+	6
ENSG00000105339	ENSG00000105339_novel01	8	141128648	141195804	+	22
ENSG00000166479	ENSG00000166479_novel01	18	68673690	68715083	-	15
ENSG00000166479	ENSG00000166479_novel02	18	68673690	68715080	-	18
ENSG00000170871	ENSG00000170871_novel01	4	6861462	6883361	+	4
ENSG00000198663	ENSG00000198663_novel01	6	36885872	36926535	+	10
ENSG00000198663	ENSG00000198663_novel02	6	36885876	36926540	+	9
ENSG00000198663	ENSG00000198663_novel03	6	36885953	36928959	+	9
ENSG00000198663	ENSG00000198663_novel04	6	36885967	36926535	+	8
ENSG00000198663	ENSG00000198663_novel05	6	36885973	36926540	+	8
ENSG00000198663	ENSG00000198663_novel06	6	36885973	36926535	+	9
ENSG00000198663	ENSG00000198663_novel08	6	36924049	36926535	+	1
ENSG00000138443	ENSG00000138443_novel01	2	203328274	203427522	+	11
ENSG00000138443	ENSG00000138443_novel02	2	203328274	203429753	+	11
ENSG00000138443	ENSG00000138443_novel03	2	203328274	203429753	+	9
ENSG00000138443	ENSG00000138443_novel04	2	203328304	203429753	+	10
ENSG00000138443	ENSG00000138443_novel05	2	203328368	203429753	+	9
ENSG00000139684	ENSG00000139684_novel01	13	46775410	46797168	-	9
ENSG00000139684	ENSG00000139684_novel02	13	46783577	46797161	-	4
ENSG00000170100	ENSG00000170100_novel01	16	89217710	89232634	+	6
ENSG00000170100	ENSG00000170100_novel02	16	89217730	89232634	+	7
ENSG00000100413	ENSG00000100413_novel01	22	41525826	41544490	-	7
ENSG00000100413	ENSG00000100413_novel02	22	41525804	41544476	-	7
ENSG00000100413	ENSG00000100413_novel03	22	41525826	41540773	-	5
ENSG00000062650	ENSG00000062650_novel01	10	86497246	86521782	-	4
ENSG00000062650	ENSG00000062650_novel02	10	86467354	86521778	-	9
ENSG00000134602	ENSG00000134602_novel01	X	132023227	132075943	+	11
ENSG00000134602	ENSG00000134602_novel02	X	132023345	132075946	+	11
ENSG00000134602	ENSG00000134602_novel03	X	132023721	132075943	+	12
ENSG00000205336	ENSG00000205336_novel01	16	57619691	57665156	+	14
ENSG00000205336	ENSG00000205336_novel02	16	57619691	57664986	+	14
ENSG00000205336	ENSG00000205336_novel03	16	57619738	57665025	+	14
ENSG00000205336	ENSG00000205336_novel04	16	57619691	57665025	+	15
ENSG00000205336	ENSG00000205336_novel05	16	57619691	57664986	+	15
ENSG00000205336	ENSG00000205336_novel06	16	57619731	57665025	+	15
ENSG00000205336	ENSG00000205336_novel07	16	57619743	57665025	+	15
ENSG00000205336	ENSG00000205336_novel08	16	57619738	57665025	+	15
ENSG00000205336	ENSG00000205336_novel10	16	57619698	57622123	+	1
ENSG00000205336	ENSG00000205336_novel11	16	57619716	57665033	+	14
ENSG00000205336	ENSG00000205336_novel13	16	57620036	57665025	+	15
ENSG00000205336	ENSG00000205336_novel14	16	57620046	57665021	+	15
ENSG00000205336	ENSG00000205336_novel16	16	57620059	57665025	+	15
ENSG00000205336	ENSG00000205336_novel17	16	57620091	57665021	+	15
ENSG00000205336	ENSG00000205336_novel20	16	57620047	57665024	+	14
ENSG00000205336	ENSG00000205336_novel21	16	57620046	57665025	+	15
ENSG00000205336	ENSG00000205336_novel22	16	57651528	57665025	+	12
ENSG00000205336	ENSG00000205336_novel23	16	57655899	57665024	+	8
ENSG00000099814	ENSG00000099814_novel03	14	104886474	104896753	+	8
ENSG00000196363	ENSG00000196363_novel01	9	134135375	134159966	+	14
ENSG00000196363	ENSG00000196363_novel02	9	134136095	134159966	+	14
ENSG00000283098	ENSG00000283098_novel01	14	36495885	36498209	+	1
ENSG00000283098	ENSG00000283098_novel02	14	36647288	36650471	+	1
ENSG00000155229	ENSG00000155229_novel01	10	97458326	97498422	-	29
ENSG00000155229	ENSG00000155229_novel02	10	97458327	97498419	-	30
ENSG00000104365	ENSG00000104365_novel01	8	42271302	42331904	+	21
ENSG00000104365	ENSG00000104365_novel03	8	42271316	42331903	+	20
ENSG00000104365	ENSG00000104365_novel04	8	42271329	42329313	+	21
ENSG00000230424	ENSG00000230424_novel01	1	19210348	19214984	+	1
ENSG00000152939	ENSG00000152939_novel01	5	69415109	69444009	+	8
ENSG00000152939	ENSG00000152939_novel02	5	69415202	69444212	+	7
ENSG00000152939	ENSG00000152939_novel03	5	69420176	69444009	+	6
ENSG00000116560	ENSG00000116560_novel02	1	35176381	35187244	-	5
ENSG00000248783	ENSG00000248783_novel01	5	12569072	12574737	-	2
ENSG00000248783	ENSG00000248783_novel02	5	12562823	12574736	-	3
ENSG00000248783	ENSG00000248783_novel04	5	12361967	12574671	-	5
ENSG00000248783	ENSG00000248783_novel05	5	12361967	12574660	-	8
ENSG00000248783	ENSG00000248783_novel06	5	12562803	12567589	-	1
ENSG00000115368	ENSG00000115368_novel01	2	189441433	189475546	+	20
ENSG00000197170	ENSG00000197170_novel01	17	67337917	67366598	-	12
ENSG00000197170	ENSG00000197170_novel02	17	67337925	67366598	-	12
ENSG00000197170	ENSG00000197170_novel03	17	67337918	67366593	-	12
ENSG00000197170	ENSG00000197170_novel04	17	67337917	67366591	-	12
ENSG00000197170	ENSG00000197170_novel05	17	67337917	67366591	-	12
ENSG00000197170	ENSG00000197170_novel06	17	67337917	67366591	-	12
ENSG00000197170	ENSG00000197170_novel07	17	67337925	67366580	-	12
ENSG00000172977	ENSG00000172977_novel01	11	65712243	65719605	+	14
ENSG00000082258	ENSG00000082258_novel01	2	134918836	134957406	+	9
ENSG00000082258	ENSG00000082258_novel02	2	134918831	134959339	+	8
ENSG00000082258	ENSG00000082258_novel03	2	134918836	134957395	+	9
ENSG00000082258	ENSG00000082258_novel04	2	134918836	134959339	+	10
ENSG00000137460	ENSG00000137460_novel01	4	152935889	152979670	+	12
ENSG00000137460	ENSG00000137460_novel02	4	152936305	152979672	+	13
ENSG00000137460	ENSG00000137460_novel03	4	152936331	152979667	+	13
ENSG00000137460	ENSG00000137460_novel04	4	152936337	152979670	+	13
ENSG00000137460	ENSG00000137460_novel05	4	152936340	152979674	+	13
ENSG00000137460	ENSG00000137460_novel06	4	152936352	152979670	+	14
ENSG00000173230	ENSG00000173230_novel01	3	121694764	121749741	-	13
ENSG00000173230	ENSG00000173230_novel02	3	121696302	121749741	-	13
ENSG00000173230	ENSG00000173230_novel03	3	121697396	121749741	-	13
ENSG00000075089	ENSG00000075089_novel01	12	100200796	100214562	+	8
ENSG00000013016	ENSG00000013016_novel01	2	31234152	31268393	+	7
ENSG00000168234	ENSG00000168234_novel01	18	24024032	24025697	+	1
ENSG00000115112	ENSG00000115112_novel01	2	121218304	121285202	-	15
ENSG00000115112	ENSG00000115112_novel02	2	121220860	121285202	-	13
ENSG00000115112	ENSG00000115112_novel03	2	121220860	121285202	-	14
ENSG00000115112	ENSG00000115112_novel04	2	121220860	121285202	-	14
ENSG00000115112	ENSG00000115112_novel05	2	121220860	121285202	-	14
ENSG00000115112	ENSG00000115112_novel06	2	121220860	121285202	-	16
ENSG00000115112	ENSG00000115112_novel07	2	121220958	121285202	-	17
ENSG00000115112	ENSG00000115112_novel08	2	121216594	121246860	-	10
ENSG00000115112	ENSG00000115112_novel09	2	121216593	121219999	-	1
ENSG00000165097	ENSG00000165097_novel01	6	18155422	18223852	+	21
ENSG00000165097	ENSG00000165097_novel02	6	18155433	18223853	+	21
ENSG00000165097	ENSG00000165097_novel03	6	18155439	18223846	+	21
ENSG00000165097	ENSG00000165097_novel04	6	18155439	18223852	+	20
ENSG00000165097	ENSG00000165097_novel05	6	18155439	18223853	+	23
ENSG00000165097	ENSG00000165097_novel06	6	18155442	18223853	+	19
ENSG00000165097	ENSG00000165097_novel07	6	18155442	18223853	+	23
ENSG00000165097	ENSG00000165097_novel08	6	18155448	18223852	+	16
ENSG00000165097	ENSG00000165097_novel09	6	18155498	18223852	+	22
ENSG00000165097	ENSG00000165097_novel10	6	18156259	18223852	+	21
ENSG00000165097	ENSG00000165097_novel11	6	18159938	18223850	+	20
ENSG00000165097	ENSG00000165097_novel12	6	18205634	18223853	+	8
ENSG00000165097	ENSG00000165097_novel13	6	18208147	18223852	+	6
ENSG00000157168	ENSG00000157168_novel01	8	31809763	31812658	+	1
ENSG00000011376	ENSG00000011376_novel01	3	45388572	45548834	+	21
ENSG00000011376	ENSG00000011376_novel02	3	45388573	45548834	+	23
ENSG00000134057	ENSG00000134057_novel01	5	69167150	69178235	+	8
ENSG00000118503	ENSG00000118503_novel01	6	137867257	137872971	+	1
ENSG00000173801	ENSG00000173801_novel01	17	41754634	41786729	-	16
ENSG00000173801	ENSG00000173801_novel03	17	41754634	41786711	-	14
ENSG00000173801	ENSG00000173801_novel04	17	41754634	41786711	-	15
ENSG00000173801	ENSG00000173801_novel05	17	41754608	41786709	-	15
ENSG00000173801	ENSG00000173801_novel06	17	41754634	41786435	-	15
ENSG00000173801	ENSG00000173801_novel08	17	41754634	41785975	-	14
ENSG00000173801	ENSG00000173801_novel09	17	41754634	41769511	-	13
ENSG00000173801	ENSG00000173801_novel10	17	41754634	41763244	-	8
ENSG00000144028	ENSG00000144028_novel01	2	96274337	96305546	-	44
ENSG00000144028	ENSG00000144028_novel02	2	96284767	96305530	-	30
ENSG00000144028	ENSG00000144028_novel03	2	96274739	96304811	-	44
ENSG00000144028	ENSG00000144028_novel04	2	96274732	96301615	-	42
ENSG00000144028	ENSG00000144028_novel05	2	96274732	96299406	-	40
ENSG00000144028	ENSG00000144028_novel06	2	96274732	96298842	-	39
ENSG00000144028	ENSG00000144028_novel07	2	96274732	96298667	-	38
ENSG00000144028	ENSG00000144028_novel08	2	96274732	96298398	-	37
ENSG00000144028	ENSG00000144028_novel09	2	96274337	96297692	-	36
ENSG00000144028	ENSG00000144028_novel10	2	96274737	96297504	-	35
ENSG00000144028	ENSG00000144028_novel11	2	96274737	96297028	-	34
ENSG00000144028	ENSG00000144028_novel12	2	96274732	96296692	-	33
ENSG00000144028	ENSG00000144028_novel13	2	96274737	96295557	-	32
ENSG00000144028	ENSG00000144028_novel16	2	96274737	96291901	-	29
ENSG00000144028	ENSG00000144028_novel17	2	96274739	96291409	-	28
ENSG00000144028	ENSG00000144028_novel18	2	96274739	96290726	-	27
ENSG00000144028	ENSG00000144028_novel19	2	96274739	96290509	-	26
ENSG00000144028	ENSG00000144028_novel20	2	96274339	96289947	-	25
ENSG00000144028	ENSG00000144028_novel21	2	96274337	96289260	-	24
ENSG00000144028	ENSG00000144028_novel22	2	96274732	96288739	-	22
ENSG00000144028	ENSG00000144028_novel23	2	96274737	96286852	-	18
ENSG00000144028	ENSG00000144028_novel24	2	96274732	96285225	-	16
ENSG00000184012	ENSG00000184012_novel01	21	41464553	41508158	-	13
ENSG00000184012	ENSG00000184012_novel03	21	41464554	41508158	-	14
ENSG00000184012	ENSG00000184012_novel04	21	41464553	41508158	-	13
ENSG00000073614	ENSG00000073614_novel01	12	292958	389569	-	27
ENSG00000073614	ENSG00000073614_novel02	12	309911	389564	-	22
ENSG00000073614	ENSG00000073614_novel03	12	309911	389302	-	22
ENSG00000057757	ENSG00000057757_novel01	1	23778383	23788230	+	6
ENSG00000115041	ENSG00000115041_novel01	2	95297324	95303982	+	3
ENSG00000144504	ENSG00000144504_novel01	2	240497498	240561056	-	10
ENSG00000140105	ENSG00000140105_novel01	14	100333790	100376330	-	10
ENSG00000148606	ENSG00000148606_novel01	10	77976148	78029545	-	30
ENSG00000148606	ENSG00000148606_novel02	10	77991054	78029545	-	21
ENSG00000148606	ENSG00000148606_novel03	10	77976148	78029513	-	30
ENSG00000115267	ENSG00000115267_novel01	2	162281439	162318979	-	7
ENSG00000115267	ENSG00000115267_novel02	2	162268247	162318913	-	14
ENSG00000115267	ENSG00000115267_novel03	2	162278214	162318910	-	9
ENSG00000115267	ENSG00000115267_novel04	2	162267080	162293869	-	14
ENSG00000170791	ENSG00000170791_novel01	8	56211789	56218615	+	1
ENSG00000146085	ENSG00000146085_novel01	6	49431543	49463213	-	13
ENSG00000146085	ENSG00000146085_novel02	6	49431543	49463182	-	14
ENSG00000023228	ENSG00000023228_novel01	2	206121973	206159457	-	20
ENSG00000023228	ENSG00000023228_novel02	2	206121972	206159438	-	20
ENSG00000196776	ENSG00000196776_novel01	3	108043296	108091029	-	8
ENSG00000196776	ENSG00000196776_novel02	3	108043300	108091026	-	10
ENSG00000181830	ENSG00000181830_novel01	11	45804385	45813012	+	3
ENSG00000181830	ENSG00000181830_novel02	11	45805170	45813012	+	3
ENSG00000138434	ENSG00000138434_novel01	2	181891772	181930734	+	18
ENSG00000138434	ENSG00000138434_novel02	2	181898898	181930734	+	14
ENSG00000083223	ENSG00000083223_novel01	9	86287736	86354444	-	27
ENSG00000083223	ENSG00000083223_novel02	9	86287736	86354432	-	29
ENSG00000083223	ENSG00000083223_novel03	9	86287736	86354410	-	28
ENSG00000083223	ENSG00000083223_novel04	9	86298810	86354410	-	28
ENSG00000083223	ENSG00000083223_novel05	9	86301550	86354410	-	26
ENSG00000160679	ENSG00000160679_novel01	1	153634068	153646305	+	5
ENSG00000160679	ENSG00000160679_novel02	1	153634066	153645828	+	3
ENSG00000160679	ENSG00000160679_novel03	1	153634066	153644088	+	3
ENSG00000160679	ENSG00000160679_novel04	1	153634068	153646305	+	4
ENSG00000153012	ENSG00000153012_novel02	4	24998849	25003753	-	1
ENSG00000184787	ENSG00000184787_novel01	21	44769041	44801806	-	5
ENSG00000175455	ENSG00000175455_novel01	3	123959880	123961412	-	1
ENSG00000175455	ENSG00000175455_novel02	3	123913721	123961405	-	10
ENSG00000175455	ENSG00000175455_novel03	3	123913727	123961286	-	10
ENSG00000175455	ENSG00000175455_novel04	3	123913721	123961378	-	8
ENSG00000175455	ENSG00000175455_novel05	3	123913719	123961286	-	11
ENSG00000175455	ENSG00000175455_novel06	3	123913728	123961272	-	12
ENSG00000175455	ENSG00000175455_novel07	3	123913727	123961242	-	13
ENSG00000175455	ENSG00000175455_novel08	3	123913719	123949935	-	9
ENSG00000164329	ENSG00000164329_novel01	5	79612435	79688243	+	15
ENSG00000116198	ENSG00000116198_novel01	1	3829345	3857235	-	16
ENSG00000141433	ENSG00000141433_novel01	18	903145	907746	+	1
ENSG00000125851	ENSG00000125851_novel01	20	17226918	17460202	+	10
ENSG00000253438	ENSG00000253438_novel01	8	126552538	126557725	+	1
ENSG00000177479	ENSG00000177479_novel01	3	48918826	48983606	+	17
ENSG00000177479	ENSG00000177479_novel02	3	48918842	48983606	+	18
ENSG00000177479	ENSG00000177479_novel03	3	48918842	48935700	+	5
ENSG00000177479	ENSG00000177479_novel04	3	48918848	48983606	+	16
ENSG00000149418	ENSG00000149418_novel01	11	130159782	130210360	+	16
ENSG00000149418	ENSG00000149418_novel02	11	130188188	130210360	+	18
ENSG00000117625	ENSG00000117625_novel01	1	211259369	211316017	+	13
ENSG00000287064	ENSG00000287064_novel01	1	154671593	154679834	+	1
ENSG00000008294	ENSG00000008294_novel01	17	50965078	50995164	-	13
ENSG00000163376	ENSG00000163376_novel01	3	66998312	67011206	+	3
ENSG00000197217	ENSG00000197217_novel01	8	23429163	23457659	-	13
ENSG00000197217	ENSG00000197217_novel02	8	23429160	23457647	-	13
ENSG00000197217	ENSG00000197217_novel03	8	23429163	23457646	-	13
ENSG00000198001	ENSG00000198001_novel01	12	43758957	43789541	+	12
ENSG00000198001	ENSG00000198001_novel02	12	43758960	43789534	+	13
ENSG00000111144	ENSG00000111144_novel01	12	96000831	96035591	-	18
ENSG00000111144	ENSG00000111144_novel02	12	96000831	96035577	-	18
ENSG00000166226	ENSG00000166226_novel01	12	69585429	69601562	+	14
ENSG00000166226	ENSG00000166226_novel02	12	69585435	69601569	+	15
ENSG00000166226	ENSG00000166226_novel03	12	69585437	69601566	+	15
ENSG00000145725	ENSG00000145725_novel01	5	103120301	103203206	+	28
ENSG00000145725	ENSG00000145725_novel02	5	103120289	103203206	+	30
ENSG00000145725	ENSG00000145725_novel03	5	103120296	103203206	+	29
ENSG00000145725	ENSG00000145725_novel04	5	103120324	103203206	+	29
ENSG00000145725	ENSG00000145725_novel05	5	103120324	103203206	+	26
ENSG00000145725	ENSG00000145725_novel06	5	103183214	103187367	+	1
ENSG00000100802	ENSG00000100802_novel01	14	23008529	23010178	-	1
ENSG00000103196	ENSG00000103196_novel01	16	84842028	84909507	+	14
ENSG00000103196	ENSG00000103196_novel02	16	84842038	84909510	+	14
ENSG00000236287	ENSG00000236287_novel01	11	10852748	10858053	-	1
ENSG00000100889	ENSG00000100889_novel01	14	24094311	24104123	+	9
ENSG00000124215	ENSG00000124215_novel01	20	59958427	60013111	+	18
ENSG00000115145	ENSG00000115145_novel01	2	152118599	152175765	-	15
ENSG00000115145	ENSG00000115145_novel02	2	152118599	152175757	-	15
ENSG00000141965	ENSG00000141965_novel01	19	4791745	4795551	+	1
ENSG00000004399	ENSG00000004399_novel01	3	129555216	129606674	-	35
ENSG00000004399	ENSG00000004399_novel02	3	129555221	129606674	-	36
ENSG00000004399	ENSG00000004399_novel03	3	129555216	129572728	-	22
ENSG00000004399	ENSG00000004399_novel04	3	129555222	129571775	-	21
ENSG00000253383	ENSG00000253383_novel01	8	73590229	73591882	+	1
ENSG00000253898	ENSG00000253898_novel01	8	83403739	83450266	+	2
ENSG00000253898	ENSG00000253898_novel02	8	83411059	83416405	+	1
ENSG00000159346	ENSG00000159346_novel01	1	202940851	202958334	-	8
ENSG00000067225	ENSG00000067225_novel01	15	72205656	72231223	-	7
ENSG00000067225	ENSG00000067225_novel02	15	72199032	72231212	-	10
ENSG00000067225	ENSG00000067225_novel03	15	72199032	72231190	-	10
ENSG00000067225	ENSG00000067225_novel04	15	72199032	72231190	-	10
ENSG00000067225	ENSG00000067225_novel05	15	72205656	72231212	-	7
ENSG00000067225	ENSG00000067225_novel06	15	72199027	72231204	-	12
ENSG00000067225	ENSG00000067225_novel07	15	72199029	72231190	-	11
ENSG00000067225	ENSG00000067225_novel08	15	72199032	72231190	-	11
ENSG00000067225	ENSG00000067225_novel09	15	72199032	72231190	-	11
ENSG00000067225	ENSG00000067225_novel10	15	72205142	72231190	-	8
ENSG00000067225	ENSG00000067225_novel11	15	72199032	72219017	-	10
ENSG00000138411	ENSG00000138411_novel01	2	196199254	196319150	-	21
ENSG00000162434	ENSG00000162434_novel02	1	64833230	64864942	-	18
ENSG00000162434	ENSG00000162434_novel03	1	64833224	64857734	-	16
ENSG00000162434	ENSG00000162434_novel04	1	64833230	64837958	-	4
ENSG00000125977	ENSG00000125977_novel01	20	34088311	34112257	-	8
ENSG00000125977	ENSG00000125977_novel02	20	34109185	34112252	-	1
ENSG00000125977	ENSG00000125977_novel03	20	34091777	34112224	-	7
ENSG00000124782	ENSG00000124782_novel01	6	7232782	7236230	+	1
ENSG00000253102	ENSG00000253102_novel01	17	50393021	50397527	+	1
ENSG00000128274	ENSG00000128274_novel01	22	42692122	42720873	-	2
ENSG00000104549	ENSG00000104549_novel01	8	124998505	125022281	+	10
ENSG00000104549	ENSG00000104549_novel02	8	124998505	125022281	+	11
ENSG00000104549	ENSG00000104549_novel03	8	124998505	125019572	+	9
ENSG00000106078	ENSG00000106078_novel01	7	51016235	51219772	-	13
ENSG00000120526	ENSG00000120526_novel01	8	109266417	109334087	-	8
ENSG00000120526	ENSG00000120526_novel02	8	109240922	109281114	-	5
ENSG00000106348	ENSG00000106348_novel01	7	128392285	128409978	-	14
ENSG00000112081	ENSG00000112081_novel01	6	36594364	36602783	+	6
ENSG00000112081	ENSG00000112081_novel02	6	36601027	36604626	+	2
ENSG00000112081	ENSG00000112081_novel03	6	36601027	36604626	+	1
ENSG00000137171	ENSG00000137171_novel01	6	43059880	43075095	+	15
ENSG00000137713	ENSG00000137713_novel01	11	111739177	111766386	-	14
ENSG00000114978	ENSG00000114978_novel01	2	74152599	74178905	-	5
ENSG00000114978	ENSG00000114978_novel02	2	74152600	74178898	-	5
ENSG00000114978	ENSG00000114978_novel03	2	74152600	74178855	-	7
ENSG00000114978	ENSG00000114978_novel04	2	74152600	74178887	-	7
ENSG00000144619	ENSG00000144619_novel01	3	2946722	2949826	+	1
ENSG00000105771	ENSG00000105771_novel01	19	43731156	43754921	-	13
ENSG00000115568	ENSG00000115568_novel01	2	218637925	218659621	-	10
ENSG00000115568	ENSG00000115568_novel02	2	218637925	218659372	-	8
ENSG00000115568	ENSG00000115568_novel03	2	218638140	218659360	-	10
ENSG00000063978	ENSG00000063978_novel01	4	2469107	2515854	+	8
ENSG00000063978	ENSG00000063978_novel03	4	2469120	2515854	+	9
ENSG00000063978	ENSG00000063978_novel05	4	2512497	2515854	+	3
ENSG00000174353	ENSG00000174353_novel01	7	72998506	73005943	-	5
ENSG00000117360	ENSG00000117360_novel01	1	150321549	150353190	+	17
ENSG00000117360	ENSG00000117360_novel02	1	150321569	150353192	+	17
ENSG00000117360	ENSG00000117360_novel03	1	150321569	150353191	+	17
ENSG00000117360	ENSG00000117360_novel04	1	150321550	150353192	+	16
ENSG00000148700	ENSG00000148700_novel01	10	110007960	110134330	+	16
ENSG00000187079	ENSG00000187079_novel01	11	12683770	12690241	+	1
ENSG00000187079	ENSG00000187079_novel02	11	12938016	12943945	+	1
ENSG00000187079	ENSG00000187079_novel03	11	12941004	12944708	+	1
ENSG00000153113	ENSG00000153113_novel01	5	96702806	96773233	+	28
ENSG00000110429	ENSG00000110429_novel01	11	33742782	33774531	-	11
ENSG00000110429	ENSG00000110429_novel02	11	33771283	33774520	-	1
ENSG00000135040	ENSG00000135040_novel01	9	85941248	86026961	+	23
ENSG00000135040	ENSG00000135040_novel02	9	85941142	86016650	+	18
ENSG00000135040	ENSG00000135040_novel03	9	85941263	86016650	+	18
ENSG00000159314	ENSG00000159314_novel01	17	45393909	45425656	-	16
ENSG00000100220	ENSG00000100220_novel01	22	32392239	32412238	-	11
ENSG00000169032	ENSG00000169032_novel02	15	66454669	66459309	+	1
ENSG00000179348	ENSG00000179348_novel01	3	128479424	128487931	-	6
ENSG00000099282	ENSG00000099282_novel01	10	69451506	69488203	+	3
ENSG00000099282	ENSG00000099282_novel02	10	69451506	69508440	+	6
ENSG00000155506	ENSG00000155506_novel01	5	154814849	154817601	+	1
ENSG00000105705	ENSG00000105705_novel01	19	19276515	19320509	-	12
ENSG00000139505	ENSG00000139505_novel01	13	25246224	25287445	-	13
ENSG00000105953	ENSG00000105953_novel03	7	44606569	44709066	+	24
ENSG00000161204	ENSG00000161204_novel01	3	184186199	184194005	+	20
ENSG00000028310	ENSG00000028310_novel01	5	863736	892782	-	16
ENSG00000188825	ENSG00000188825_novel01	17	43350302	43355078	-	1
ENSG00000048544	ENSG00000048544_novel01	6	42206808	42217861	-	6
ENSG00000155324	ENSG00000155324_novel02	5	126465205	126494159	+	13
ENSG00000143333	ENSG00000143333_novel01	1	182600183	182604389	-	2
ENSG00000135999	ENSG00000135999_novel01	2	148644712	148787570	+	15
ENSG00000087269	ENSG00000087269_novel01	4	2937939	2963417	-	19
ENSG00000088836	ENSG00000088836_novel01	20	3227422	3239559	-	20
ENSG00000088836	ENSG00000088836_novel02	20	3227422	3239211	-	19
ENSG00000196652	ENSG00000196652_novel01	7	99505260	99533830	+	6
ENSG00000196652	ENSG00000196652_novel02	7	99505263	99533456	+	4
ENSG00000142186	ENSG00000142186_novel01	11	65525093	65538703	+	16
ENSG00000104880	ENSG00000104880_novel02	19	7395145	7472477	+	21
ENSG00000104880	ENSG00000104880_novel03	19	7395163	7472477	+	21
ENSG00000182022	ENSG00000182022_novel01	10	124007705	124093548	-	9
ENSG00000182022	ENSG00000182022_novel02	10	124007674	124093290	-	8
ENSG00000182022	ENSG00000182022_novel03	10	124007704	124046726	-	7
ENSG00000260903	ENSG00000260903_novel01	20	31999282	32003380	+	1
ENSG00000148158	ENSG00000148158_novel01	9	112868816	112874986	+	1
ENSG00000100226	ENSG00000100226_novel01	22	38708916	38733584	+	11
ENSG00000143384	ENSG00000143384_novel01	1	150574561	150579599	-	4
ENSG00000143384	ENSG00000143384_novel02	1	150574561	150579597	-	4
ENSG00000116679	ENSG00000116679_novel01	1	185296393	185317341	-	15
ENSG00000116679	ENSG00000116679_novel02	1	185296392	185317246	-	15
ENSG00000116679	ENSG00000116679_novel03	1	185296393	185317341	-	14
ENSG00000116679	ENSG00000116679_novel04	1	185304989	185317285	-	8
ENSG00000178538	ENSG00000178538_novel01	8	60187346	60281400	-	8
ENSG00000178538	ENSG00000178538_novel02	8	60185414	60189721	-	1
ENSG00000196235	ENSG00000196235_novel01	19	39445608	39476666	+	30
ENSG00000196235	ENSG00000196235_novel02	19	39445613	39476667	+	29
ENSG00000197548	ENSG00000197548_novel01	3	11272375	11556598	+	20
ENSG00000197548	ENSG00000197548_novel02	3	11272397	11555082	+	20
ENSG00000197548	ENSG00000197548_novel03	3	11272413	11469449	+	19
ENSG00000081791	ENSG00000081791_novel02	5	141923828	141940151	+	13
ENSG00000023516	ENSG00000023516_novel01	13	42271475	42303012	+	7
ENSG00000023516	ENSG00000023516_novel02	13	42272005	42303012	+	8
ENSG00000023516	ENSG00000023516_novel03	13	42272020	42303012	+	7
ENSG00000023516	ENSG00000023516_novel04	13	42272110	42300349	+	8
ENSG00000023516	ENSG00000023516_novel06	13	42272161	42303012	+	7
ENSG00000023516	ENSG00000023516_novel07	13	42303715	42323253	+	6
ENSG00000023516	ENSG00000023516_novel08	13	42313046	42323266	+	4
ENSG00000023516	ENSG00000023516_novel09	13	42319216	42323266	+	1
ENSG00000166965	ENSG00000166965_novel01	15	90954884	90962347	+	5
ENSG00000137200	ENSG00000137200_novel01	6	37423946	37481507	+	26
ENSG00000137200	ENSG00000137200_novel02	6	37433214	37481507	+	23
ENSG00000137200	ENSG00000137200_novel03	6	37433221	37485799	+	24
ENSG00000137200	ENSG00000137200_novel04	6	37433221	37481505	+	23
ENSG00000137200	ENSG00000137200_novel05	6	37433223	37481505	+	24
ENSG00000137200	ENSG00000137200_novel06	6	37433223	37481506	+	22
ENSG00000137200	ENSG00000137200_novel08	6	37450268	37481506	+	20
ENSG00000225472	ENSG00000225472_novel01	9	14318531	14322459	+	1
ENSG00000125454	ENSG00000125454_novel01	17	75272989	75289433	-	5
ENSG00000057935	ENSG00000057935_novel01	2	42494107	42496608	+	2
ENSG00000170759	ENSG00000170759_novel01	10	32022908	32056435	-	16
ENSG00000170759	ENSG00000170759_novel03	10	32033901	32056425	-	12
ENSG00000170759	ENSG00000170759_novel04	10	32034781	32056425	-	11
ENSG00000170759	ENSG00000170759_novel05	10	32009013	32018520	-	6
ENSG00000065526	ENSG00000065526_novel01	1	15847802	15931025	+	11
ENSG00000065526	ENSG00000065526_novel02	1	15847829	15930725	+	11
ENSG00000065526	ENSG00000065526_novel03	1	15876525	15931025	+	9
ENSG00000261260	ENSG00000261260_novel01	16	71293678	71295995	+	1
ENSG00000100304	ENSG00000100304_novel01	22	43166623	43187137	-	13
ENSG00000100304	ENSG00000100304_novel02	22	43166622	43187128	-	15
ENSG00000100304	ENSG00000100304_novel03	22	43166623	43187102	-	15
ENSG00000100304	ENSG00000100304_novel04	22	43166623	43187093	-	13
ENSG00000226067	ENSG00000226067_novel01	1	120913093	120932019	+	3
ENSG00000149930	ENSG00000149930_novel01	16	29973893	29992260	+	18
ENSG00000149930	ENSG00000149930_novel02	16	29973895	29992255	+	19
ENSG00000104081	ENSG00000104081_novel01	15	40087893	40108881	-	6
ENSG00000104081	ENSG00000104081_novel02	15	40087893	40108874	-	6
ENSG00000104081	ENSG00000104081_novel03	15	40087893	40108879	-	5
ENSG00000104081	ENSG00000104081_novel04	15	40087893	40108878	-	4
ENSG00000104081	ENSG00000104081_novel06	15	40087893	40106962	-	3
ENSG00000104081	ENSG00000104081_novel07	15	40087893	40106657	-	3
ENSG00000104081	ENSG00000104081_novel08	15	40087893	40106593	-	4
ENSG00000104081	ENSG00000104081_novel09	15	40087893	40105830	-	2
ENSG00000104081	ENSG00000104081_novel10	15	40087894	40091703	-	1
ENSG00000152253	ENSG00000152253_novel01	2	168829655	168890436	-	7
ENSG00000165209	ENSG00000165209_novel01	9	123124711	123139672	-	6
ENSG00000046651	ENSG00000046651_novel01	X	13734746	13767147	+	20
ENSG00000115762	ENSG00000115762_novel01	2	131105325	131149844	+	7
ENSG00000115762	ENSG00000115762_novel02	2	131105333	131149839	+	9
ENSG00000115762	ENSG00000115762_novel03	2	131146692	131149844	+	1
ENSG00000135250	ENSG00000135250_novel01	7	105116377	105388921	-	16
ENSG00000130717	ENSG00000130717_novel01	9	131523806	131531220	-	5
ENSG00000166415	ENSG00000166415_novel01	15	53615881	53759704	-	15
ENSG00000198973	ENSG00000198973_novel01	2	218995484	219001647	-	1
ENSG00000116731	ENSG00000116731_novel01	1	13749400	13782253	+	3
ENSG00000108666	ENSG00000108666_novel01	17	32331603	32342170	-	9
ENSG00000071537	ENSG00000071537_novel01	14	81472923	81533844	-	21
ENSG00000071537	ENSG00000071537_novel02	14	81472921	81533840	-	21
ENSG00000071537	ENSG00000071537_novel03	14	81472923	81533840	-	20
ENSG00000171956	ENSG00000171956_novel01	15	60004149	60006914	+	1
ENSG00000130706	ENSG00000130706_novel01	20	62302974	62308860	+	9
ENSG00000130706	ENSG00000130706_novel02	20	62302984	62308860	+	9
ENSG00000130706	ENSG00000130706_novel03	20	62303007	62308859	+	4
ENSG00000078902	ENSG00000078902_novel01	11	1274373	1309635	-	6
ENSG00000164244	ENSG00000164244_novel01	5	127517647	127555084	+	9
ENSG00000120800	ENSG00000120800_novel01	12	101280100	101355118	+	41
ENSG00000120800	ENSG00000120800_novel02	12	101280109	101353109	+	40
ENSG00000120800	ENSG00000120800_novel03	12	101280109	101338894	+	31
ENSG00000120800	ENSG00000120800_novel04	12	101280121	101379475	+	57
ENSG00000120800	ENSG00000120800_novel05	12	101280121	101365610	+	46
ENSG00000120800	ENSG00000120800_novel06	12	101344678	101386614	+	27
ENSG00000286444	ENSG00000286444_novel01	20	24983675	24992729	+	1
ENSG00000100297	ENSG00000100297_novel02	22	35400142	35424501	+	16
ENSG00000100297	ENSG00000100297_novel03	22	35400217	35424501	+	16
ENSG00000104852	ENSG00000104852_novel01	19	49085451	49108603	+	9
ENSG00000104852	ENSG00000104852_novel02	19	49085455	49104140	+	8
ENSG00000104852	ENSG00000104852_novel03	19	49085455	49108601	+	10
ENSG00000116977	ENSG00000116977_novel01	1	236523909	236550838	+	9
ENSG00000116977	ENSG00000116977_novel02	1	236523978	236550992	+	11
ENSG00000172466	ENSG00000172466_novel01	18	35337225	35344461	-	3
ENSG00000153574	ENSG00000153574_novel01	2	88691659	88694979	+	1
ENSG00000162889	ENSG00000162889_novel01	1	206685699	206734282	+	10
ENSG00000178035	ENSG00000178035_novel01	3	49024335	49029416	-	14
ENSG00000231064	ENSG00000231064_novel01	1	155199320	155206842	+	2
ENSG00000181523	ENSG00000181523_novel01	17	80209262	80220368	-	7
ENSG00000181523	ENSG00000181523_novel02	17	80209283	80220367	-	8
ENSG00000181523	ENSG00000181523_novel03	17	80209290	80220333	-	6
ENSG00000122783	ENSG00000122783_novel01	7	135163348	135170730	-	4
ENSG00000198218	ENSG00000198218_novel01	3	49029711	49094071	-	8
ENSG00000198218	ENSG00000198218_novel02	3	49029711	49094068	-	9
ENSG00000198218	ENSG00000198218_novel03	3	49029710	49094062	-	10
ENSG00000198218	ENSG00000198218_novel04	3	49029711	49076847	-	9
ENSG00000125812	ENSG00000125812_novel01	20	23362169	23372267	+	5
ENSG00000125812	ENSG00000125812_novel02	20	23362182	23372137	+	5
ENSG00000125812	ENSG00000125812_novel03	20	23362184	23373059	+	6
ENSG00000125812	ENSG00000125812_novel04	20	23362201	23372260	+	7
ENSG00000114904	ENSG00000114904_novel01	3	52710787	52770928	-	15
ENSG00000114904	ENSG00000114904_novel02	3	52710787	52770928	-	16
ENSG00000132824	ENSG00000132824_novel01	20	44497439	44522060	-	11
ENSG00000132824	ENSG00000132824_novel02	20	44499211	44522070	-	10
ENSG00000102910	ENSG00000102910_novel01	16	48244233	48355503	+	16
ENSG00000102910	ENSG00000102910_novel02	16	48244235	48355503	+	16
ENSG00000102910	ENSG00000102910_novel03	16	48244294	48355504	+	16
ENSG00000102910	ENSG00000102910_novel04	16	48244297	48355498	+	16
ENSG00000102910	ENSG00000102910_novel05	16	48244297	48355503	+	16
ENSG00000236279	ENSG00000236279_novel01	7	139539320	139542435	+	1
ENSG00000112697	ENSG00000112697_novel01	6	75252933	75284785	-	6
ENSG00000112697	ENSG00000112697_novel02	6	75252933	75259477	-	3
ENSG00000112697	ENSG00000112697_novel03	6	75252933	75256022	-	1
ENSG00000231925	ENSG00000231925_novel01	6	33299697	33314290	-	7
ENSG00000231925	ENSG00000231925_novel02	6	33299697	33314082	-	7
ENSG00000231925	ENSG00000231925_novel03	6	33299698	33314279	-	9
ENSG00000231925	ENSG00000231925_novel04	6	33299697	33314258	-	9
ENSG00000231925	ENSG00000231925_novel05	6	33299697	33314257	-	9
ENSG00000231925	ENSG00000231925_novel06	6	33299697	33314249	-	9
ENSG00000231925	ENSG00000231925_novel08	6	33299697	33314082	-	9
ENSG00000231925	ENSG00000231925_novel09	6	33299697	33314082	-	9
ENSG00000231925	ENSG00000231925_novel10	6	33299697	33314082	-	9
ENSG00000231925	ENSG00000231925_novel11	6	33299697	33314079	-	9
ENSG00000231925	ENSG00000231925_novel12	6	33299697	33314064	-	9
ENSG00000231925	ENSG00000231925_novel15	6	33299697	33314257	-	6
ENSG00000231925	ENSG00000231925_novel16	6	33299697	33314234	-	9
ENSG00000231925	ENSG00000231925_novel17	6	33299697	33314082	-	8
ENSG00000231925	ENSG00000231925_novel19	6	33299697	33314073	-	8
ENSG00000197563	ENSG00000197563_novel01	18	62044228	62187056	-	31
ENSG00000197563	ENSG00000197563_novel02	18	62044228	62187028	-	28
ENSG00000197563	ENSG00000197563_novel03	18	62152316	62187028	-	7
ENSG00000197563	ENSG00000197563_novel04	18	62044227	62187027	-	28
ENSG00000197563	ENSG00000197563_novel05	18	62044228	62187016	-	32
ENSG00000003400	ENSG00000003400_novel01	2	201183135	201220086	+	11
ENSG00000153827	ENSG00000153827_novel01	2	229767214	229922068	-	43
ENSG00000153827	ENSG00000153827_novel02	2	229767214	229922061	-	43
ENSG00000153827	ENSG00000153827_novel03	2	229764524	229922009	-	43
ENSG00000153827	ENSG00000153827_novel04	2	229767214	229922009	-	43
ENSG00000153827	ENSG00000153827_novel05	2	229831903	229922037	-	6
ENSG00000153827	ENSG00000153827_novel06	2	229767214	229922035	-	42
ENSG00000153827	ENSG00000153827_novel07	2	229767215	229922021	-	42
ENSG00000153827	ENSG00000153827_novel08	2	229767214	229921966	-	42
ENSG00000153827	ENSG00000153827_novel09	2	229767214	229922023	-	42
ENSG00000153827	ENSG00000153827_novel10	2	229764524	229922004	-	42
ENSG00000153827	ENSG00000153827_novel11	2	229767215	229921966	-	42
ENSG00000153827	ENSG00000153827_novel12	2	229767214	229922021	-	41
ENSG00000153827	ENSG00000153827_novel13	2	229764209	229922012	-	41
ENSG00000153827	ENSG00000153827_novel14	2	229767214	229922006	-	41
ENSG00000153827	ENSG00000153827_novel15	2	229767214	229922004	-	41
ENSG00000153827	ENSG00000153827_novel16	2	229767214	229921978	-	41
ENSG00000153827	ENSG00000153827_novel17	2	229767214	229922018	-	40
ENSG00000153827	ENSG00000153827_novel18	2	229767214	229922004	-	39
ENSG00000153827	ENSG00000153827_novel19	2	229766383	229921985	-	40
ENSG00000153827	ENSG00000153827_novel20	2	229798992	229921966	-	23
ENSG00000153827	ENSG00000153827_novel21	2	229767214	229921673	-	42
ENSG00000153827	ENSG00000153827_novel22	2	229767214	229921371	-	42
ENSG00000153827	ENSG00000153827_novel23	2	229767214	229880053	-	42
ENSG00000153827	ENSG00000153827_novel24	2	229767214	229859152	-	39
ENSG00000153827	ENSG00000153827_novel25	2	229767214	229840898	-	38
ENSG00000153827	ENSG00000153827_novel26	2	229767214	229818441	-	34
ENSG00000153827	ENSG00000153827_novel27	2	229767215	229811047	-	28
ENSG00000153827	ENSG00000153827_novel28	2	229767214	229807782	-	26
ENSG00000153827	ENSG00000153827_novel29	2	229767215	229802384	-	22
ENSG00000079134	ENSG00000079134_novel01	18	214525	268050	-	18
ENSG00000079134	ENSG00000079134_novel02	18	214521	268045	-	21
ENSG00000079134	ENSG00000079134_novel03	18	214525	268045	-	19
ENSG00000171680	ENSG00000171680_novel01	1	6467123	6474282	-	13
ENSG00000171680	ENSG00000171680_novel02	1	6467123	6474276	-	14
ENSG00000171680	ENSG00000171680_novel03	1	6467121	6474262	-	14
ENSG00000171680	ENSG00000171680_novel04	1	6467123	6474262	-	15
ENSG00000138821	ENSG00000138821_novel01	4	102251052	102345483	-	11
ENSG00000106089	ENSG00000106089_novel01	7	73699212	73719704	-	10
ENSG00000106089	ENSG00000106089_novel02	7	73699205	73719674	-	9
ENSG00000054118	ENSG00000054118_novel01	1	36224426	36289121	+	5
ENSG00000054118	ENSG00000054118_novel02	1	36224434	36289123	+	4
ENSG00000054118	ENSG00000054118_novel03	1	36224442	36301631	+	11
ENSG00000054118	ENSG00000054118_novel04	1	36224447	36305354	+	13
ENSG00000139517	ENSG00000139517_novel01	13	27545915	27620586	-	10
ENSG00000139517	ENSG00000139517_novel02	13	27545916	27620529	-	9
ENSG00000132155	ENSG00000132155_novel01	3	12583604	12664171	-	16
ENSG00000073111	ENSG00000073111_novel02	3	127598458	127622423	+	16
ENSG00000073111	ENSG00000073111_novel03	3	127598419	127622443	+	15
ENSG00000073111	ENSG00000073111_novel04	3	127598432	127622423	+	15
ENSG00000073111	ENSG00000073111_novel05	3	127598438	127622423	+	14
ENSG00000073111	ENSG00000073111_novel06	3	127604744	127622423	+	14
ENSG00000073111	ENSG00000073111_novel07	3	127605018	127622433	+	13
ENSG00000073111	ENSG00000073111_novel08	3	127611717	127615468	+	1
ENSG00000138459	ENSG00000138459_novel01	3	112561684	112584155	+	7
ENSG00000117114	ENSG00000117114_novel01	1	81800958	81992421	+	20
ENSG00000117114	ENSG00000117114_novel02	1	81800961	81992422	+	23
ENSG00000116191	ENSG00000116191_novel01	1	178811338	178921840	+	15
ENSG00000083812	ENSG00000083812_novel01	19	58467068	58473409	+	2
ENSG00000196660	ENSG00000196660_novel01	1	219911175	219959112	-	4
ENSG00000006282	ENSG00000006282_novel01	17	50547174	50555849	+	15
ENSG00000006282	ENSG00000006282_novel02	17	50547183	50555850	+	15
ENSG00000006282	ENSG00000006282_novel03	17	50547187	50555850	+	14
ENSG00000006282	ENSG00000006282_novel04	17	50547187	50555850	+	16
ENSG00000006282	ENSG00000006282_novel05	17	50547193	50555849	+	15
ENSG00000157833	ENSG00000157833_novel01	2	26185039	26192734	+	3
ENSG00000076003	ENSG00000076003_novel01	2	135844607	135876441	-	16
ENSG00000259409	ENSG00000259409_novel01	15	40087893	40092505	+	1
ENSG00000134644	ENSG00000134644_novel01	1	30932863	31065865	-	22
ENSG00000134644	ENSG00000134644_novel02	1	30932753	31065695	-	22
ENSG00000134644	ENSG00000134644_novel03	1	30932863	31065693	-	22
ENSG00000134644	ENSG00000134644_novel05	1	30932863	31065724	-	21
ENSG00000134644	ENSG00000134644_novel06	1	30932863	31065698	-	21
ENSG00000134644	ENSG00000134644_novel07	1	30932753	31065717	-	20
ENSG00000134644	ENSG00000134644_novel08	1	30932753	31065698	-	20
ENSG00000134644	ENSG00000134644_novel09	1	30932863	31065717	-	23
ENSG00000134644	ENSG00000134644_novel11	1	30932863	31065714	-	20
ENSG00000134644	ENSG00000134644_novel12	1	30932863	31065704	-	24
ENSG00000134644	ENSG00000134644_novel13	1	30932863	31065701	-	21
ENSG00000134644	ENSG00000134644_novel14	1	30932863	31065695	-	23
ENSG00000134644	ENSG00000134644_novel15	1	30932863	31065695	-	21
ENSG00000134644	ENSG00000134644_novel16	1	30947892	31065693	-	17
ENSG00000134644	ENSG00000134644_novel18	1	30932863	31007051	-	19
ENSG00000134644	ENSG00000134644_novel19	1	30932863	31006032	-	18
ENSG00000134644	ENSG00000134644_novel20	1	30932863	31005870	-	18
ENSG00000185100	ENSG00000185100_novel02	14	104729887	104747308	+	12
ENSG00000146856	ENSG00000146856_novel01	7	134986511	134989685	+	1
ENSG00000143919	ENSG00000143919_novel01	2	44361933	44772590	+	12
ENSG00000134243	ENSG00000134243_novel01	1	109309576	109369549	-	19
ENSG00000134243	ENSG00000134243_novel02	1	109309576	109355379	-	17
ENSG00000134243	ENSG00000134243_novel03	1	109309576	109354401	-	16
ENSG00000134243	ENSG00000134243_novel04	1	109309570	109347533	-	14
ENSG00000134243	ENSG00000134243_novel05	1	109309576	109342145	-	12
ENSG00000134243	ENSG00000134243_novel06	1	109309576	109336315	-	10
ENSG00000134243	ENSG00000134243_novel07	1	109309578	109327144	-	8
ENSG00000134243	ENSG00000134243_novel08	1	109309576	109324976	-	7
ENSG00000134243	ENSG00000134243_novel09	1	109309574	109317908	-	5
ENSG00000134243	ENSG00000134243_novel10	1	109309568	109316893	-	4
ENSG00000134243	ENSG00000134243_novel11	1	109309577	109313975	-	1
ENSG00000137807	ENSG00000137807_novel01	15	69414294	69448428	+	23
ENSG00000137807	ENSG00000137807_novel02	15	69414302	69448417	+	23
ENSG00000137807	ENSG00000137807_novel03	15	69414323	69438361	+	16
ENSG00000137807	ENSG00000137807_novel05	15	69414349	69448417	+	20
ENSG00000254634	ENSG00000254634_novel01	16	29423895	29439844	-	16
ENSG00000185436	ENSG00000185436_novel01	1	24154179	24187289	-	8
ENSG00000185436	ENSG00000185436_novel02	1	24154178	24187288	-	8
ENSG00000185436	ENSG00000185436_novel03	1	24154178	24187265	-	6
ENSG00000185436	ENSG00000185436_novel04	1	24154158	24187260	-	8
ENSG00000176531	ENSG00000176531_novel01	19	43475114	43504749	-	16
ENSG00000136021	ENSG00000136021_novel01	12	100266811	100340079	+	18
ENSG00000136021	ENSG00000136021_novel02	12	100266844	100340133	+	18
ENSG00000136021	ENSG00000136021_novel03	12	100267137	100341710	+	18
ENSG00000136021	ENSG00000136021_novel04	12	100267246	100341711	+	18
ENSG00000136021	ENSG00000136021_novel05	12	100267246	100271261	+	1
ENSG00000136021	ENSG00000136021_novel06	12	100267383	100341711	+	19
ENSG00000136021	ENSG00000136021_novel07	12	100267414	100337402	+	17
ENSG00000144847	ENSG00000144847_novel01	3	118900635	118914667	-	4
ENSG00000118197	ENSG00000118197_novel01	1	200640816	200669907	-	8
ENSG00000152785	ENSG00000152785_novel01	4	81027395	81031653	+	1
ENSG00000152785	ENSG00000152785_novel02	4	81030655	81055222	+	3
ENSG00000152785	ENSG00000152785_novel03	4	81030809	81047549	+	2
ENSG00000156860	ENSG00000156860_novel01	16	30658424	30670808	+	12
ENSG00000142675	ENSG00000142675_novel01	1	26177524	26189879	+	21
ENSG00000109066	ENSG00000109066_novel01	17	74776475	74839752	+	11
ENSG00000109066	ENSG00000109066_novel03	17	74776511	74839750	+	9
ENSG00000109066	ENSG00000109066_novel04	17	74776520	74839761	+	10
ENSG00000180745	ENSG00000180745_novel01	10	127877848	127892940	-	2
ENSG00000134294	ENSG00000134294_novel01	12	46358186	46372773	-	15
ENSG00000134294	ENSG00000134294_novel02	12	46358187	46372773	-	14
ENSG00000134294	ENSG00000134294_novel03	12	46358189	46371974	-	15
ENSG00000134294	ENSG00000134294_novel04	12	46358189	46366922	-	10
ENSG00000134294	ENSG00000134294_novel05	12	46358190	46364695	-	8
ENSG00000122786	ENSG00000122786_novel01	7	134947652	134970636	+	8
ENSG00000084234	ENSG00000084234_novel01	11	130069894	130144803	+	19
ENSG00000084234	ENSG00000084234_novel02	11	130069894	130144808	+	18
ENSG00000084234	ENSG00000084234_novel03	11	130069894	130144804	+	17
ENSG00000084234	ENSG00000084234_novel04	11	130069894	130144804	+	16
ENSG00000084234	ENSG00000084234_novel05	11	130069895	130144808	+	16
ENSG00000084234	ENSG00000084234_novel07	11	130109525	130144807	+	16
ENSG00000084234	ENSG00000084234_novel08	11	130120707	130144810	+	14
ENSG00000084234	ENSG00000084234_novel09	11	130120717	130144806	+	13
ENSG00000084234	ENSG00000084234_novel10	11	130121737	130144804	+	13
ENSG00000084234	ENSG00000084234_novel11	11	130122392	130144804	+	12
ENSG00000084234	ENSG00000084234_novel12	11	130129079	130144785	+	8
ENSG00000084234	ENSG00000084234_novel13	11	130135639	130144803	+	5
ENSG00000164649	ENSG00000164649_novel01	7	21900900	21945878	-	9
ENSG00000157426	ENSG00000157426_novel01	4	56338378	56387472	-	14
ENSG00000157557	ENSG00000157557_novel01	21	38806689	38811185	+	1
ENSG00000157557	ENSG00000157557_novel02	21	38822829	38824952	+	1
ENSG00000113552	ENSG00000113552_novel01	5	142000677	142012996	-	7
ENSG00000196396	ENSG00000196396_novel01	20	50565036	50584750	+	8
ENSG00000196396	ENSG00000196396_novel02	20	50579198	50584547	+	3
ENSG00000136273	ENSG00000136273_novel01	7	47955364	47979591	-	10
ENSG00000081692	ENSG00000081692_novel01	1	227730439	227735307	-	5
ENSG00000125755	ENSG00000125755_novel01	19	45815450	45863165	-	28
ENSG00000125755	ENSG00000125755_novel02	19	45815451	45863159	-	23
ENSG00000125755	ENSG00000125755_novel03	19	45815436	45863156	-	27
ENSG00000125755	ENSG00000125755_novel04	19	45815444	45863150	-	27
ENSG00000125755	ENSG00000125755_novel05	19	45815448	45863147	-	27
ENSG00000125755	ENSG00000125755_novel07	19	45815439	45863150	-	26
ENSG00000125755	ENSG00000125755_novel08	19	45815443	45863150	-	17
ENSG00000125755	ENSG00000125755_novel10	19	45815448	45863150	-	23
ENSG00000125755	ENSG00000125755_novel11	19	45817446	45863150	-	21
ENSG00000125755	ENSG00000125755_novel12	19	45815440	45852341	-	23
ENSG00000021645	ENSG00000021645_novel01	14	78310283	78313646	+	1
ENSG00000021645	ENSG00000021645_novel02	14	78321336	78326548	+	1
ENSG00000166987	ENSG00000166987_novel01	12	57520720	57530146	+	13
ENSG00000166987	ENSG00000166987_novel02	12	57522848	57530148	+	12
ENSG00000166987	ENSG00000166987_novel05	12	57522870	57530148	+	13
ENSG00000116285	ENSG00000116285_novel01	1	8011735	8026312	-	5
ENSG00000119335	ENSG00000119335_novel01	9	128683427	128695142	+	9
ENSG00000172766	ENSG00000172766_novel02	13	41311267	41365435	+	13
ENSG00000172766	ENSG00000172766_novel03	13	41311267	41369199	+	15
ENSG00000172766	ENSG00000172766_novel04	13	41311289	41377030	+	21
ENSG00000078808	ENSG00000078808_novel01	1	1216915	1231990	-	6
ENSG00000125319	ENSG00000125319_novel01	17	44141933	44162476	+	10
ENSG00000137474	ENSG00000137474_novel01	11	77191679	77215239	+	20
ENSG00000151239	ENSG00000151239_novel01	12	43793726	43806300	-	10
ENSG00000151239	ENSG00000151239_novel03	12	43793725	43806300	-	10
ENSG00000151239	ENSG00000151239_novel04	12	43793727	43806300	-	10
ENSG00000151239	ENSG00000151239_novel05	12	43793725	43802382	-	7
ENSG00000151239	ENSG00000151239_novel06	12	43793725	43797323	-	3
ENSG00000151239	ENSG00000151239_novel07	12	43793726	43795504	-	1
ENSG00000143442	ENSG00000143442_novel01	1	151404499	151459508	-	20
ENSG00000143442	ENSG00000143442_novel02	1	151404499	151459468	-	20
ENSG00000143442	ENSG00000143442_novel03	1	151404499	151459499	-	19
ENSG00000143442	ENSG00000143442_novel04	1	151404498	151459494	-	20
ENSG00000143442	ENSG00000143442_novel05	1	151409661	151459494	-	11
ENSG00000143442	ENSG00000143442_novel06	1	151404492	151459492	-	20
ENSG00000143442	ENSG00000143442_novel07	1	151404499	151459484	-	18
ENSG00000143442	ENSG00000143442_novel08	1	151404499	151459482	-	20
ENSG00000143442	ENSG00000143442_novel09	1	151402725	151459481	-	18
ENSG00000143442	ENSG00000143442_novel10	1	151404499	151459477	-	16
ENSG00000143442	ENSG00000143442_novel11	1	151402724	151459465	-	18
ENSG00000143442	ENSG00000143442_novel12	1	151404499	151459179	-	17
ENSG00000143442	ENSG00000143442_novel13	1	151427092	151459179	-	6
ENSG00000143442	ENSG00000143442_novel14	1	151404499	151459152	-	19
ENSG00000143442	ENSG00000143442_novel15	1	151404499	151440988	-	17
ENSG00000143442	ENSG00000143442_novel16	1	151404493	151429712	-	15
ENSG00000143442	ENSG00000143442_novel17	1	151402725	151423980	-	11
ENSG00000185485	ENSG00000185485_novel01	3	195963126	195990298	-	14
ENSG00000185485	ENSG00000185485_novel02	3	195963126	195990294	-	14
ENSG00000185485	ENSG00000185485_novel03	3	195963126	195990294	-	13
ENSG00000185485	ENSG00000185485_novel04	3	195969660	195990293	-	10
ENSG00000138346	ENSG00000138346_novel01	10	68414065	68443017	-	13
ENSG00000074370	ENSG00000074370_novel02	17	3923870	3964437	-	21
ENSG00000074370	ENSG00000074370_novel03	17	3923875	3964437	-	20
[truncated: 7,924 more rows]
