# Supplementary material for: Long-Read Sequencing Annotation of the Transcriptome in DNA-PK Inactivated Cells
Source: Front Oncol. 2022 Aug 2;12:941638. doi: 10.3389/fonc.2022.941638 (PMC9382581; doi:10.3389/fonc.2022.941638)
Supplement: Supplementary file 1 [file DataSheet_1.zip › Source Data/Nu7441_stat_out-Figure 3B.xls]

Sample name	Total genes	SE	MX	RI	A5	A3	AF	AL
Nu7441	6379	3885(60.9%)	530(8.31%)	1684(26.4%)	2384(37.37%)	2533(39.71%)	2439(38.23%)	670(10.5%)
