# Supplementary material for: Long-Read Sequencing Annotation of the Transcriptome in DNA-PK Inactivated Cells
Source: Front Oncol. 2022 Aug 2;12:941638. doi: 10.3389/fonc.2022.941638 (PMC9382581; doi:10.3389/fonc.2022.941638)
Supplement: Supplementary file 2 [file Table_1.xlsx]

## Sheet: Sheet1
Ensembl_ID	Symbol
ENSG00000124151	NCOA3
ENSG00000167380	ZNF226	AL
ENSG00000095637	SORBS1
ENSG00000163449	TMEM169
ENSG00000143507	DUSP10
ENSG00000100479	POLE2	SE
ENSG00000029639	TFB1M
ENSG00000149483	TMEM138	RI
ENSG00000264247	LINC00909
ENSG00000081052	COL4A4
ENSG00000196652	ZKSCAN5
ENSG00000164114	MAP9
ENSG00000158109	TPRG1L
ENSG00000088970	KIZ
ENSG00000134250	NOTCH2	AF
ENSG00000113163	COL4A3BP
ENSG00000122378	PRXL2A
ENSG00000081019	RSBN1
ENSG00000003249	DBNDD1
ENSG00000163704	PRRT3	RI
ENSG00000178567	EPM2AIP1	AL
ENSG00000131153	GINS2
ENSG00000172954	LCLAT1
ENSG00000197279	ZNF165	A5+
ENSG00000168924	LETM1	RI
ENSG00000096433	ITPR3	RI
ENSG00000165338	HECTD2
ENSG00000051341	POLQ
ENSG00000198046	ZNF667
ENSG00000078725	BRINP1	AL
ENSG00000173545	ZNF622
ENSG00000167900	TK1
ENSG00000182263	FIGN
ENSG00000256294	ZNF225
ENSG00000185684	EP400P1
ENSG00000204160	ZDHHC18
ENSG00000115112	TFCP2L1
ENSG00000100711	ZFYVE21
ENSG00000096080	MRPS18A
ENSG00000206573	THUMPD3-AS1
ENSG00000186687	LYRM7
ENSG00000260630	SNAI3-AS1
ENSG00000211455	STK38L
ENSG00000256683	ZNF350
ENSG00000196152	ZNF79
ENSG00000145331	TRMT10A
ENSG00000175066	GK5
ENSG00000109618	SEPSECS
ENSG00000041880	PARP3	A5+
ENSG00000185485	SDHAP1
ENSG00000132199	ENOSF1
ENSG00000145386	CCNA2
ENSG00000177301	KCNA2
ENSG00000128683	GAD1
ENSG00000186301	No data available
ENSG00000014914	MTMR11
ENSG00000197756	RPL37A
ENSG00000170949	ZNF160
ENSG00000169814	BTD
ENSG00000106610	LINC01372
ENSG00000137449	CPEB2
ENSG00000094914	AAAS
ENSG00000249790	No data available
ENSG00000091656	ZFHX4
ENSG00000271270	TMCC1-AS1
ENSG00000112319	EYA4
ENSG00000173409	ARV1
ENSG00000108406	DHX40
ENSG00000136098	NEK3
ENSG00000175595	ERCC4
ENSG00000087338	GMCL1
ENSG00000115944	COX7A2L
ENSG00000164896	FASTK
ENSG00000152253	SPC25
ENSG00000174080	CTSF
ENSG00000162461	SLC25A34
ENSG00000164877	MICALL2
ENSG00000166797	CIAO2A
ENSG00000047579	DTNBP1
ENSG00000007202	KIAA0100
ENSG00000125870	SNRPB2
ENSG00000168528	SERINC2
ENSG00000164066	INTU
ENSG00000100445	SDR39U1
ENSG00000198912	C1orf174
ENSG00000174238	PITPNA
ENSG00000123240	OPTN
ENSG00000139163	ETNK1
ENSG00000131187	F12
ENSG00000172594	SMPDL3A
ENSG00000174373	RALGAPA1
ENSG00000048392	RRM2B
ENSG00000124788	ATXN1
ENSG00000116151	MORN1
ENSG00000137274	BPHL
ENSG00000131370	SH3BP5
ENSG00000106852	LHX6
ENSG00000253898	LINC01419
ENSG00000138670	RASGEF1B
ENSG00000050438	SLC4A8
ENSG00000136883	KIF12
ENSG00000198633	ZNF534
ENSG00000172531	PPP1CA
ENSG00000170502	NUDT9
ENSG00000124588	NQO2
ENSG00000079277	MKNK1
ENSG00000146007	ZMAT2
ENSG00000205423	CNEP1R1
ENSG00000178935	ZNF552
ENSG00000106086	PLEKHA8
ENSG00000157350	ST3GAL2
ENSG00000198837	DENND4B
ENSG00000102678	FGF9
ENSG00000162441	LZIC
ENSG00000166263	STXBP4
ENSG00000144357	UBR3
ENSG00000120915	EPHX2
ENSG00000168952	STXBP6
ENSG00000164124	TMEM144
ENSG00000135845	PIGC
ENSG00000125319	C17orf53
ENSG00000110900	TSPAN11
ENSG00000147996	CBWD5
ENSG00000143753	DEGS1
ENSG00000116120	FARSB
ENSG00000178177	LCORL
ENSG00000282826	FRG1CP
ENSG00000172292	CERS6
ENSG00000175634	RPS6KB2
ENSG00000181894	ZNF329
ENSG00000164296	TIGD6
ENSG00000178700	DHFR2
ENSG00000156860	FBRS
ENSG00000186812	ZNF397
ENSG00000178307	TMEM11
ENSG00000254166	PCAT2
ENSG00000125744	RTN2
ENSG00000165792	METTL17
ENSG00000139116	KIF21A
ENSG00000069188	SDK2
ENSG00000172171	TEFM
ENSG00000175395	ZNF25
ENSG00000115239	ASB3
ENSG00000072401	UBE2D1
ENSG00000176871	WSB2
ENSG00000172878	METAP1D
ENSG00000095015	MAP3K1
ENSG00000118496	FBXO30
ENSG00000129317	PUS7L
ENSG00000159459	UBR1
ENSG00000180008	SOCS4
ENSG00000186446	ZNF501
ENSG00000101464	PIGU
ENSG00000077092	RARB
ENSG00000123066	MED13L
ENSG00000100575	TIMM9
ENSG00000131143	COX4I1
ENSG00000089009	RPL6
ENSG00000233930	KRTAP5-AS1
ENSG00000175147	TMEM51-AS1
ENSG00000267680	ZNF224
ENSG00000178917	ZNF852
ENSG00000146085	MMUT
ENSG00000013374	NUB1
ENSG00000166478	ZNF143
ENSG00000046604	DSG2
ENSG00000174851	YIF1A
ENSG00000143469	SYT14
ENSG00000135318	NT5E
ENSG00000180448	ARHGAP45
ENSG00000138050	THUMPD2
ENSG00000167202	TBC1D2B
ENSG00000104231	ZFAND1
ENSG00000135763	URB2
ENSG00000132793	LPIN3
ENSG00000196369	SRGAP2B
ENSG00000081721	DUSP12
ENSG00000125347	IRF1	SE
ENSG00000151413	NUBPL
ENSG00000125977	EIF2S2
ENSG00000179178	TMEM125
ENSG00000129071	MBD4	SE
ENSG00000145736	GTF2H2
ENSG00000196653	ZNF502
ENSG00000010539	ZNF200
ENSG00000251247	ZNF345
ENSG00000053372	MRTO4
ENSG00000108187	PBLD
ENSG00000108788	MLX
ENSG00000108932	SLC16A6	SE
ENSG00000149292	TTC12
ENSG00000110756	HPS5
ENSG00000127311	HELB
ENSG00000234352	LOC349160
ENSG00000164603	BMT2
ENSG00000107929	LARP4B
ENSG00000100221	JOSD1
ENSG00000204623	ZNRD1ASP
ENSG00000181027	FKRP
ENSG00000233098	CCDC144NL-AS1
ENSG00000137142	IGFBPL1
ENSG00000257191	No data available
ENSG00000196628	TCF4
ENSG00000189221	MAOA
ENSG00000143702	CEP170
ENSG00000037637	FBXO42	SE
ENSG00000137500	CCDC90B
ENSG00000115616	SLC9A2
ENSG00000160209	PDXK
ENSG00000104723	TUSC3
ENSG00000168958	MFF
ENSG00000171970	ZNF57
ENSG00000105700	KXD1
ENSG00000137656	BUD13
ENSG00000164117	FBXO8	SE
ENSG00000165868	HSPA12A
ENSG00000078098	FAP
ENSG00000135778	NTPCR
ENSG00000182141	ZNF708
ENSG00000221983	UBA52
ENSG00000161654	LSM12
ENSG00000179454	KLHL28
ENSG00000150347	ARID5B
ENSG00000177685	CRACR2B
ENSG00000196873	CBWD3
ENSG00000172159	FRMD3
ENSG00000234545	FAM133B
ENSG00000123838	C4BPA
ENSG00000148798	INA
ENSG00000104412	EMC2
ENSG00000064270	ATP2C2
ENSG00000139636	LMBR1L
ENSG00000124786	SLC35B3
ENSG00000152455	SUV39H2	A5
ENSG00000146535	GNA12
ENSG00000141295	SCRN2
ENSG00000183508	TENT5C
ENSG00000283597	FAM169B
ENSG00000116852	KIF21B
ENSG00000070269	TMEM260
ENSG00000164081	TEX264
ENSG00000182504	CEP97
ENSG00000130811	EIF3G
ENSG00000109220	CHIC2
ENSG00000171848	RRM2
ENSG00000108175	ZMIZ1
ENSG00000189298	ZKSCAN3
ENSG00000188833	ENTPD8
ENSG00000196345	ZKSCAN7
ENSG00000119673	ACOT2
ENSG00000164946	FREM1
ENSG00000164587	RPS14
ENSG00000136052	SLC41A2	AF
ENSG00000131174	COX7B
ENSG00000162542	TMCO4
ENSG00000081913	PHLPP1
ENSG00000172409	CLP1
ENSG00000185842	DNAH14
ENSG00000122033	MTIF3
ENSG00000164758	MED30
ENSG00000165714	BORCS5
ENSG00000105341	DMAC2
ENSG00000124215	CDH26
ENSG00000179965	ZNF771
ENSG00000119917	IFIT3
ENSG00000169045	HNRNPH1
ENSG00000120860	WASHC3
ENSG00000015568	RGPD5
ENSG00000182010	RTKN2
ENSG00000189190	ZNF600
ENSG00000137947	GTF2B
ENSG00000136720	HS6ST1
ENSG00000151376	ME3
ENSG00000100532	CGRRF1
ENSG00000161270	LOC107985317
ENSG00000173418	NAA20
ENSG00000171103	TRMT61B
ENSG00000130332	LSM7
ENSG00000197448	GSTK1
ENSG00000165733	BMS1
ENSG00000135365	PHF21A
ENSG00000128342	LIF
ENSG00000167716	WDR81
ENSG00000100784	RPS6KA5
ENSG00000135070	ISCA1
ENSG00000080031	PTPRH
ENSG00000196352	CD55
ENSG00000138778	CENPE
ENSG00000241973	PI4KA
ENSG00000197498	RPF2
ENSG00000107863	ARHGAP21
ENSG00000134490	TMEM241
ENSG00000075399	VPS9D1
ENSG00000101417	PXMP4
ENSG00000119705	SLIRP
ENSG00000143479	DYRK3
ENSG00000083857	FAT1
ENSG00000119865	CNRIP1
ENSG00000213793	ZNF888
ENSG00000155099	PIP4P2
ENSG00000154265	ABCA5
ENSG00000198718	TOGARAM1
ENSG00000043143	JADE2
ENSG00000015133	CCDC88C
ENSG00000147324	MFHAS1
ENSG00000197223	C1D
ENSG00000163281	GNPDA2
ENSG00000049239	H6PD
ENSG00000100038	TOP3B
ENSG00000111877	MCM9
ENSG00000280739	EIF1B-AS1
ENSG00000197885	NKIRAS1
ENSG00000034713	GABARAPL2
ENSG00000157470	FAM81A
ENSG00000096654	ZNF184
ENSG00000169689	CENPX
ENSG00000123131	PRDX4
ENSG00000110090	CPT1A
ENSG00000142273	CBLC
ENSG00000092020	PPP2R3C
ENSG00000100626	GALNT16
ENSG00000137462	TLR2
ENSG00000112578	BYSL
Novelgene0624	No data available
ENSG00000054116	TRAPPC3
ENSG00000081320	STK17B
ENSG00000136273	HUS1
ENSG00000135976	ANKRD36
ENSG00000118518	RNF146
ENSG00000146530	VWDE
ENSG00000145335	SNCA
ENSG00000130402	ACTN4	MX
ENSG00000144847	IGSF11
ENSG00000169116	PARM1
ENSG00000204498	NFKBIL1	A5
ENSG00000258553	No data available
ENSG00000172167	MTBP
ENSG00000133059	DSTYK
ENSG00000151923	TIAL1
ENSG00000233325	No data available
ENSG00000081386	ZNF510
ENSG00000198001	IRAK4
ENSG00000187097	ENTPD5	MX
ENSG00000134574	DDB2
ENSG00000168152	THAP9
ENSG00000162664	ZNF326
ENSG00000112062	MAPK14	MX
ENSG00000221886	ZBED8
ENSG00000188092	GPR89B
ENSG00000269072	LOC101928517	AL
ENSG00000184402	SS18L1
ENSG00000128656	CHN1
ENSG00000088367	EPB41L1
ENSG00000152785	BMP3
ENSG00000149599	DUSP15
ENSG00000196636	SDHAF3
ENSG00000135404	CD63
ENSG00000173846	PLK3
ENSG00000117868	ESYT2
ENSG00000132326	PER2
ENSG00000175115	PACS1
ENSG00000196199	MPHOSPH8
ENSG00000101363	MANBAL
ENSG00000139684	ESD
ENSG00000139579	NABP2
ENSG00000149196	HIKESHI
ENSG00000106459	NRF1
ENSG00000168237	GLYCTK
ENSG00000187742	SECISBP2
ENSG00000142507	PSMB6
ENSG00000169410	PTPN9
ENSG00000091129	NRCAM
ENSG00000145494	NDUFS6	AL
ENSG00000196793	ZNF239
ENSG00000185761	ADAMTSL5
ENSG00000177842	ZNF620
ENSG00000163291	PAQR3
ENSG00000164494	PDSS2
Novelgene0454	No data available
ENSG00000152580	IGSF10
ENSG00000204815	TTC25
ENSG00000127580	WDR24
ENSG00000165434	PGM2L1
ENSG00000070423	RNF126
ENSG00000268833	No data available
ENSG00000150459	SAP18
ENSG00000118898	PPL
ENSG00000213722	DDAH2
ENSG00000163378	EOGT
ENSG00000171163	ZNF692
ENSG00000048707	VPS13D
ENSG00000188610	FAM72B
ENSG00000124596	OARD1
ENSG00000174206	C12orf66
ENSG00000149930	TAOK2
ENSG00000146733	PSPH
ENSG00000172977	KAT5	A5
ENSG00000187244	BCAM
ENSG00000074842	MYDGF
ENSG00000224616	No data available
ENSG00000171631	P2RY6
ENSG00000151117	TMEM86A
ENSG00000164116	GUCY1A1
ENSG00000100804	PSMB5
ENSG00000115461	IGFBP5
ENSG00000140463	BBS4
ENSG00000127603	MACF1
ENSG00000233515	No data available
ENSG00000121417	ZNF211
ENSG00000149531	No data available
ENSG00000134317	GRHL1
ENSG00000129028	THAP10
ENSG00000085224	ATRX	A5
ENSG00000163545	NUAK2
ENSG00000108821	COL1A1
ENSG00000126870	WDR60
ENSG00000237289	CKMT1B
ENSG00000170345	FOS
ENSG00000177311	ZBTB38
ENSG00000180879	SSR4
ENSG00000146350	TBC1D32
ENSG00000112624	BICRAL
ENSG00000143891	GALM
ENSG00000100263	RHBDD3
ENSG00000154917	RAB6B
ENSG00000135905	DOCK10
ENSG00000234771	No data available
ENSG00000164647	STEAP1
ENSG00000183654	2021-03-11
ENSG00000124767	GLO1
ENSG00000254634	SMG1P6
ENSG00000182752	PAPPA
ENSG00000058063	ATP11B
ENSG00000185219	ZNF445
ENSG00000104517	UBR5
ENSG00000129932	DOHH
ENSG00000164056	SPRY1
ENSG00000138411	HECW2
ENSG00000138621	PPCDC
ENSG00000077935	SMC1B
ENSG00000110367	DDX6
ENSG00000131626	PPFIA1
ENSG00000198000	NOL8
ENSG00000260220	CCDC187
ENSG00000165948	IFI27L1
ENSG00000184635	ZNF93
ENSG00000166398	KIAA0355
ENSG00000174353	TRIM74
ENSG00000143919	CAMKMT
ENSG00000198961	PJA2
ENSG00000187240	DYNC2H1
ENSG00000115317	HTRA2
ENSG00000119042	SATB2
ENSG00000016864	GLT8D1
ENSG00000128604	IRF5
ENSG00000125872	LRRN4
ENSG00000094841	UPRT
ENSG00000151834	GABRA2
ENSG00000111674	ENO2
ENSG00000074582	BCS1L
ENSG00000185880	TRIM69
ENSG00000146453	PNLDC1
ENSG00000142627	EPHA2
ENSG00000116198	CEP104
ENSG00000060642	PIGV
ENSG00000168826	ZBTB49
ENSG00000065665	SEC61A2
ENSG00000170271	FAXDC2
ENSG00000110422	HIPK3
ENSG00000182185	RAD51B
ENSG00000163975	MELTF
ENSG00000130193	THEM6
ENSG00000164327	RICTOR
ENSG00000077147	TM9SF3
ENSG00000154328	NEIL2
ENSG00000149357	LAMTOR1
ENSG00000183337	BCOR
ENSG00000130311	DDA1
ENSG00000174796	THAP6
ENSG00000276293	PIP4K2B
ENSG00000136636	KCTD3
ENSG00000136842	TMOD1
ENSG00000151208	DLG5
ENSG00000101333	PLCB4
ENSG00000142082	SIRT3	A3
ENSG00000237523	LINC00857
ENSG00000075651	PLD1
ENSG00000013016	EHD3
ENSG00000198208	RPS6KL1
ENSG00000196517	SLC6A9
ENSG00000174370	C11orf45
ENSG00000138495	COX17
ENSG00000106133	NSUN5P2
ENSG00000168032	ENTPD3
ENSG00000153487	ING1
ENSG00000181350	LRRC75A
ENSG00000167280	ENGASE
ENSG00000169592	INO80E
ENSG00000135452	TSPAN31
ENSG00000112234	FBXL4
ENSG00000178741	COX5A
ENSG00000205628	LINC01446
ENSG00000143553	SNAPIN
ENSG00000112343	TRIM38
ENSG00000164970	FAM219A
ENSG00000049130	KITLG
ENSG00000099194	SCD
ENSG00000141258	SGSM2
ENSG00000170234	PWWP2A
ENSG00000146072	TNFRSF21
ENSG00000169155	ZBTB43
ENSG00000143155	TIPRL
ENSG00000158691	ZSCAN12
ENSG00000121207	LRAT
ENSG00000118197	DDX59
ENSG00000131351	HAUS8
ENSG00000240065	PSMB9
ENSG00000112079	STK38
ENSG00000167395	ZNF646
ENSG00000283023	No data available
ENSG00000165288	BRWD3
ENSG00000014257	ACPP
ENSG00000075568	TMEM131
ENSG00000122873	CISD1
ENSG00000156650	KAT6B
ENSG00000163961	RNF168	SE
ENSG00000042980	ADAM28
ENSG00000125378	BMP4
ENSG00000234608	MAPKAPK5-AS1
ENSG00000005801	ZNF195
ENSG00000110318	CEP126
ENSG00000101193	GID8
ENSG00000135999	EPC2
ENSG00000181381	DDX60L
ENSG00000136463	TACO1
ENSG00000169905	TOR1AIP2
ENSG00000144909	OSBPL11
ENSG00000102738	MRPS31
ENSG00000132603	NIP7
ENSG00000107816	LZTS2
ENSG00000167508	MVD
ENSG00000176920	FUT2
ENSG00000119707	RBM25
ENSG00000204130	RUFY2
ENSG00000157036	EXOG
ENSG00000169241	SLC50A1
ENSG00000138398	PPIG
ENSG00000096093	EFHC1
ENSG00000142798	HSPG2
ENSG00000165392	WRN
ENSG00000136938	ANP32B
ENSG00000111860	CEP85L
ENSG00000174990	CA5A
ENSG00000148985	PGAP2
ENSG00000110063	DCPS
ENSG00000126368	NR1D1
ENSG00000132359	RAP1GAP2
ENSG00000132549	VPS13B
ENSG00000198758	EPS8L3
ENSG00000137413	TAF8
ENSG00000100342	APOL1
ENSG00000157510	AFAP1L1
ENSG00000106258	CYP3A5
ENSG00000144136	SLC20A1
ENSG00000108666	C17orf75
ENSG00000121058	COIL
ENSG00000107643	MAPK8
ENSG00000117877	CD3EAP
ENSG00000270231	No data available
ENSG00000164548	TRA2A
ENSG00000105127	AKAP8
ENSG00000266338	NBPF15
ENSG00000050426	LETMD1
ENSG00000215788	TNFRSF25
ENSG00000157227	MMP14
ENSG00000115020	PIKFYVE
ENSG00000162928	PEX13
ENSG00000152223	EPG5
ENSG00000112308	C6orf62
ENSG00000134297	PLEKHA8P1
ENSG00000006432	MAP3K9
ENSG00000163637	PRICKLE2
ENSG00000184809	B3GALT5-AS1
ENSG00000197785	ATAD3A
ENSG00000139410	SDSL
ENSG00000087206	UIMC1	SE
ENSG00000175536	LIPT2
ENSG00000136213	CHST12
ENSG00000122674	CCZ1
ENSG00000095777	MYO3A
ENSG00000275131	No data available
ENSG00000147419	CCDC25
ENSG00000180229	HERC2P3
ENSG00000163349	HIPK1
ENSG00000124942	AHNAK
ENSG00000136144	RCBTB1
ENSG00000153006	SREK1IP1
ENSG00000187144	SPATA21
ENSG00000139405	RITA1
ENSG00000158195	WASF2
ENSG00000100483	VCPKMT
ENSG00000221909	FAM200A
ENSG00000163932	PRKCD
ENSG00000131263	RLIM
ENSG00000142208	AKT1
ENSG00000178425	NT5DC1
ENSG00000164197	RNF180
ENSG00000106686	SPATA6L
ENSG00000170270	GON7
ENSG00000128891	CCDC32
ENSG00000069869	NEDD4	SE
ENSG00000174718	RESF1
ENSG00000163539	CLASP2
ENSG00000104093	DMXL2
ENSG00000198780	FAM169A
ENSG00000132424	PNISR	RI
ENSG00000101216	GMEB2
ENSG00000142677	IL22RA1
ENSG00000008853	RHOBTB2
ENSG00000205593	DENND6B	RI
ENSG00000198945	L3MBTL3
ENSG00000235301	No data available
ENSG00000132003	ZSWIM4	RI
ENSG00000238118	No data available
ENSG00000000003	TSPAN6
ENSG00000187231	SESTD1
ENSG00000133619	KRBA1
ENSG00000184381	PLA2G6	RI
ENSG00000185920	PTCH1
ENSG00000075303	SLC25A40
ENSG00000164082	GRM2
ENSG00000265763	ZNF488
ENSG00000163607	GTPBP8
ENSG00000082212	ME2
ENSG00000172671	ZFAND4
ENSG00000093217	XYLB
ENSG00000123609	NMI
ENSG00000166024	R3HCC1L
ENSG00000115685	PPP1R7
ENSG00000168795	ZBTB5
ENSG00000103126	AXIN1
ENSG00000126070	AGO3
ENSG00000163393	SLC22A15	A3+
ENSG00000158863	FAM160B2
ENSG00000144369	FAM171B	RI
ENSG00000143498	TAF1A
ENSG00000112679	DUSP22
ENSG00000186314	PRELID2
ENSG00000224271	LOC284930
ENSG00000128274	A4GALT
ENSG00000109689	STIM2
ENSG00000091651	ORC6
ENSG00000131323	TRAF3
ENSG00000074695	LMAN1
ENSG00000173083	HPSE
ENSG00000267041	ZNF850
ENSG00000132432	SEC61G
ENSG00000114544	SLC41A3
ENSG00000198915	RASGEF1A
ENSG00000064763	FAR2
ENSG00000159086	PAXBP1
ENSG00000129250	KIF1C
ENSG00000096872	IFT74
ENSG00000223508	No data available
ENSG00000153558	FBXL2
ENSG00000249042	No data available
ENSG00000114021	NIT2
ENSG00000170608	FOXA3	AF
ENSG00000143106	PSMA5
ENSG00000168878	SFTPB
ENSG00000205250	E2F4	A5
ENSG00000164465	DCBLD1
ENSG00000153094	BCL2L11	A5
ENSG00000148291	SURF2
ENSG00000164306	PRIMPOL
ENSG00000102096	PIM2
ENSG00000196867	ZFP28
ENSG00000269335	IKBKG
ENSG00000197892	KIF13B
ENSG00000134716	CYP2J2
ENSG00000161277	THAP8
ENSG00000147853	AK3
ENSG00000088808	PPP1R13B
ENSG00000128829	EIF2AK4
ENSG00000148337	CIZ1
ENSG00000172482	AGXT
ENSG00000163312	HELQ
ENSG00000110324	IL10RA
ENSG00000081181	ARG2
ENSG00000112276	BVES
ENSG00000111912	NCOA7
ENSG00000123268	ATF1
ENSG00000276023	DUSP14
ENSG00000118058	KMT2A	A3
ENSG00000223572	CKMT1A
ENSG00000162129	CLPB
ENSG00000196660	SLC30A10
ENSG00000102977	ACD
Novelgene0523	No data available
ENSG00000173875	ZNF791
ENSG00000111837	MAK
ENSG00000183137	CEP57L1
ENSG00000185015	CA13
ENSG00000124831	LRRFIP1
ENSG00000163682	RPL9
ENSG00000105185	PDCD5	RI
ENSG00000160703	NLRX1
ENSG00000198682	PAPSS2
ENSG00000167384	ZNF180
ENSG00000124496	TRERF1
ENSG00000133858	ZFC3H1
ENSG00000163001	CFAP36
ENSG00000272462	No data available
ENSG00000169288	MRPL1
ENSG00000151553	FAM160B1
ENSG00000198556	ZNF789
ENSG00000270816	LINC00221
ENSG00000188735	TMEM120B
ENSG00000118096	IFT46
ENSG00000138246	DNAJC13
ENSG00000165684	SNAPC4
ENSG00000117448	AKR1A1
ENSG00000139946	PELI2
ENSG00000170759	KIF5B
ENSG00000115286	NDUFS7
ENSG00000157212	PAXIP1
ENSG00000130559	CAMSAP1
ENSG00000171320	ESCO2
ENSG00000049883	PTCD2
ENSG00000214290	COLCA2
ENSG00000109738	GLRB
ENSG00000183172	SMDT1
ENSG00000164023	SGMS2
ENSG00000080200	CRYBG3
ENSG00000136367	ZFHX2
ENSG00000100285	NEFH
ENSG00000198399	ITSN2
ENSG00000164576	SAP30L
ENSG00000126088	UROD
ENSG00000011198	ABHD5
ENSG00000147883	CDKN2B
ENSG00000125508	SRMS
ENSG00000233058	No data available
ENSG00000266865	No data available
ENSG00000144895	EIF2A
ENSG00000182446	NPLOC4
ENSG00000136828	RALGPS1
ENSG00000140471	LINS1
ENSG00000168393	DTYMK
ENSG00000165915	SLC39A13
ENSG00000213020	ZNF611
ENSG00000171714	ANO5
ENSG00000116962	NID1
ENSG00000108306	FBXL20
ENSG00000138658	ZGRF1
ENSG00000105819	PMPCB
ENSG00000141738	GRB7
ENSG00000149716	LTO1
ENSG00000138735	PDE5A
ENSG00000137460	FHDC1
ENSG00000274265	No data available
ENSG00000164118	CEP44
ENSG00000100442	FKBP3
ENSG00000168672	LRATD2
ENSG00000052344	PRSS8
ENSG00000148225	WDR31
ENSG00000185187	SIGIRR
ENSG00000145996	CDKAL1
ENSG00000127990	SGCE
ENSG00000166225	FRS2
ENSG00000183826	BTBD9
ENSG00000111850	SMIM8
ENSG00000138764	CCNG2
ENSG00000135801	TAF5L
ENSG00000166833	NAV2
ENSG00000196313	POM121
ENSG00000175581	MRPL48
ENSG00000123200	ZC3H13
ENSG00000272391	POM121C
ENSG00000175105	ZNF654
ENSG00000224689	No data available
ENSG00000154582	ELOC
ENSG00000108590	MED31
ENSG00000156265	MAP3K7CL
ENSG00000197860	SGTB
ENSG00000114026	OGG1
ENSG00000172354	GNB2
ENSG00000164611	PTTG1
ENSG00000100731	PCNX1
ENSG00000139651	ZNF740
ENSG00000145241	CENPC
ENSG00000116191	RALGPS2
ENSG00000132109	TRIM21
ENSG00000162512	SDC3
ENSG00000138303	ASCC1
ENSG00000048544	MRPS10
ENSG00000175155	YPEL2
ENSG00000160293	VAV2
ENSG00000143443	C1orf56
ENSG00000178662	CSRNP3
ENSG00000169762	TAPT1
ENSG00000105202	FBL
ENSG00000143499	SMYD2
ENSG00000196367	TRRAP
ENSG00000197753	LHFPL5
ENSG00000162642	C1orf52
ENSG00000130119	GNL3L
ENSG00000196547	MAN2A2
ENSG00000205726	ITSN1
ENSG00000100266	PACSIN2
ENSG00000082397	EPB41L3
ENSG00000186174	BCL9L
ENSG00000143971	ETAA1
ENSG00000197857	ZNF44
ENSG00000127334	DYRK2
ENSG00000214413	BBIP1
ENSG00000058799	YIPF1
ENSG00000178694	NSUN3
ENSG00000196663	TECPR2
ENSG00000115539	PDCL3
ENSG00000164659	KIAA1324L
ENSG00000152193	RNF219
ENSG00000204920	ZNF155
ENSG00000165678	GHITM
ENSG00000159596	TMEM69
ENSG00000125733	TRIP10
ENSG00000154928	EPHB1
ENSG00000164418	GRIK2	RI+
ENSG00000117280	RAB29
ENSG00000078403	MLLT10
ENSG00000130779	CLIP1
ENSG00000128335	APOL2
ENSG00000160602	NEK8
ENSG00000100241	SBF1
ENSG00000170088	TMEM192
ENSG00000032219	ARID4A
ENSG00000100100	PIK3IP1
ENSG00000117308	GALE
ENSG00000249471	ZNF324B
ENSG00000163947	ARHGEF3
ENSG00000176531	PHLDB3
ENSG00000170584	NUDCD2
ENSG00000007968	E2F2
ENSG00000100320	RBFOX2
ENSG00000150776	NKAPD1
ENSG00000137185	ZSCAN9
ENSG00000135637	CCDC142
ENSG00000173456	RNF26
ENSG00000175575	PAAF1
ENSG00000163754	GYG1
ENSG00000165806	CASP7
ENSG00000131126	TEX101
ENSG00000132394	EEFSEC
ENSG00000099219	ERMP1
ENSG00000162650	ATXN7L2
ENSG00000046651	OFD1
ENSG00000165997	ARL5B
ENSG00000121621	KIF18A
ENSG00000005436	GCFC2
ENSG00000187239	FNBP1
ENSG00000118894	EEF2KMT
ENSG00000178999	AURKB
ENSG00000166526	ZNF3
ENSG00000121966	CXCR4	AF
ENSG00000116786	PLEKHM2
ENSG00000170627	GTSF1
ENSG00000169499	PLEKHA2
ENSG00000149499	EML3
ENSG00000070610	GBA2
ENSG00000109586	GALNT7
ENSG00000069020	MAST4
ENSG00000161298	ZNF382
ENSG00000188994	ZNF292
ENSG00000101004	NINL
ENSG00000145864	GABRB2
ENSG00000120647	CCDC77
ENSG00000132953	XPO4
ENSG00000169093	ASMTL
ENSG00000161647	MPP3
ENSG00000176720	BOK
ENSG00000198440	ZNF583
ENSG00000138101	DTNB
ENSG00000102384	CENPI
ENSG00000143740	SNAP47
ENSG00000057757	PITHD1
ENSG00000050393	MCUR1
ENSG00000186017	ZNF566
ENSG00000132780	NASP
ENSG00000126752	SSX1
ENSG00000127419	TMEM175
ENSG00000171928	TVP23B
ENSG00000081870	HSPB11
ENSG00000106012	IQCE
ENSG00000183844	FAM3B
ENSG00000167711	SERPINF2
ENSG00000162639	HENMT1
ENSG00000112695	COX7A2
ENSG00000110628	SLC22A18	SE
ENSG00000135838	NPL
ENSG00000163930	BAP1
ENSG00000197375	SLC22A5	AF
Novelgene0368	No data available
ENSG00000285184	No data available
ENSG00000122484	RPAP2
ENSG00000185133	INPP5J
ENSG00000151552	QDPR
ENSG00000159461	AMFR
ENSG00000144730	IL17RD
ENSG00000126432	PRDX5
ENSG00000005448	WDR54
ENSG00000115652	UXS1
ENSG00000141524	TMC6
Novelgene0628	No data available
ENSG00000136404	TM6SF1
ENSG00000146776	ATXN7L1
ENSG00000167637	ZNF283
ENSG00000168993	CPLX1
ENSG00000267260	No data available
ENSG00000178538	CA8
ENSG00000124523	SIRT5	A5
ENSG00000106100	NOD1
ENSG00000065308	TRAM2
ENSG00000103319	EEF2K
ENSG00000012061	ERCC1	A5
ENSG00000269556	TMEM185A
ENSG00000166965	RCCD1
ENSG00000100629	CEP128
ENSG00000136243	NUP42
ENSG00000120616	EPC1
ENSG00000077458	FAM76B
ENSG00000143195	ILDR2
ENSG00000100344	PNPLA3
ENSG00000156453	PCDH1
ENSG00000171729	TMEM51
ENSG00000176155	CCDC57
ENSG00000166529	ZSCAN21
ENSG00000286208	No data available
ENSG00000120594	PLXDC2
ENSG00000215154	LOC652276
ENSG00000160714	UBE2Q1
ENSG00000124171	PARD6B
ENSG00000170892	TSEN34
ENSG00000130766	SESN2
ENSG00000117118	SDHB
ENSG00000104626	ERI1
ENSG00000101412	E2F1
ENSG00000124508	BTN2A2	AL
ENSG00000154814	OXNAD1
ENSG00000047621	C12orf4
ENSG00000267080	ASB16-AS1
ENSG00000068650	ATP11A
ENSG00000012660	ELOVL5
ENSG00000225484	NUTM2B-AS1	MX
ENSG00000102901	CENPT
ENSG00000172197	MBOAT1
ENSG00000109113	RAB34
ENSG00000131115	ZNF227
ENSG00000234722	LINC01287
ENSG00000148110	MFSD14B
ENSG00000100461	RBM23	MX
ENSG00000157540	DYRK1A
ENSG00000125257	ABCC4	MX
ENSG00000152954	NRSN1
ENSG00000171861	MRM3
ENSG00000147650	LRP12
ENSG00000203985	LDLRAD1
ENSG00000105655	ISYNA1
ENSG00000145246	ATP10D
ENSG00000176946	THAP4
ENSG00000275896	PRSS2
ENSG00000108960	MMD
ENSG00000038382	TRIO
ENSG00000122565	CBX3
ENSG00000157954	WIPI2
ENSG00000125967	NECAB3
ENSG00000073910	FRY
ENSG00000133067	LGR6	SE
ENSG00000133640	LRRIQ1
ENSG00000171759	PAH
ENSG00000157426	AASDH
ENSG00000166341	DCHS1
ENSG00000130517	PGPEP1
ENSG00000163624	CDS1
ENSG00000083642	PDS5B
ENSG00000237298	LOC101927055
ENSG00000065615	CYB5R4
ENSG00000071889	FAM3A
ENSG00000111859	NEDD9
ENSG00000171806	METTL18
ENSG00000174669	SLC29A2
ENSG00000154153	RETREG1
ENSG00000178038	ALS2CL
ENSG00000181929	PRKAG1
ENSG00000253552	No data available
ENSG00000180638	SLC47A2
ENSG00000187699	C2orf88
ENSG00000177788	No data available
ENSG00000169908	TM4SF1
ENSG00000123643	SLC36A1
ENSG00000277258	PCGF2
ENSG00000083828	ZNF586
ENSG00000163807	KIAA1143
ENSG00000092607	TBX15
ENSG00000102554	KLF5
ENSG00000205060	SLC35B4
ENSG00000198203	SULT1C2	A3
ENSG00000127125	PPCS
ENSG00000204983	PRSS1
ENSG00000176225	RTTN
ENSG00000067365	METTL22	A3
ENSG00000189007	ADAT2
ENSG00000188647	PTAR1
ENSG00000256525	POLG2	SE
ENSG00000163472	TMEM79
ENSG00000187257	RSBN1L
ENSG00000180336	MEIOC
ENSG00000145375	SPATA5
ENSG00000143776	CDC42BPA
ENSG00000157654	PALM2-AKAP2
ENSG00000119977	TCTN3
ENSG00000111679	PTPN6
ENSG00000100105	PATZ1
ENSG00000189143	CLDN4
ENSG00000214174	AMZ2P1
ENSG00000174579	MSL2
ENSG00000145014	TMEM44
ENSG00000103196	CRISPLD2
ENSG00000130844	ZNF331
ENSG00000164442	CITED2
ENSG00000120889	TNFRSF10B
ENSG00000236104	ZBTB22
ENSG00000109576	AADAT
ENSG00000140443	IGF1R	AF
ENSG00000158411	MITD1
ENSG00000114446	IFT57
ENSG00000140396	NCOA2
ENSG00000183309	ZNF623
ENSG00000086189	DIMT1
ENSG00000185418	TARSL2
ENSG00000099889	ARVCF
ENSG00000236283	No data available
ENSG00000115392	FANCL
ENSG00000127081	ZNF484
ENSG00000144029	MRPS5
ENSG00000137100	DCTN3
ENSG00000138182	KIF20B
ENSG00000161558	TMEM143
ENSG00000106733	NMRK1
ENSG00000196227	FAM217B
ENSG00000164919	COX6C
ENSG00000158042	MRPL17
ENSG00000154380	ENAH
ENSG00000002016	RAD52	A3
ENSG00000100815	TRIP11
ENSG00000106692	FKTN
ENSG00000174405	LIG4	A3
ENSG00000100065	CARD10
ENSG00000156804	FBXO32
ENSG00000147684	NDUFB9
ENSG00000060237	WNK1
ENSG00000173275	ZNF449
ENSG00000150995	ITPR1
ENSG00000175110	MRPS22
ENSG00000121039	RDH10
ENSG00000141446	ESCO1
ENSG00000125434	SLC25A35
ENSG00000142102	PGGHG
ENSG00000031691	CENPQ
ENSG00000114626	ABTB1
ENSG00000153046	CDYL
ENSG00000090372	STRN4
ENSG00000170734	POLH
ENSG00000126524	SBDS
ENSG00000100228	RAB36
ENSG00000087995	METTL2A
ENSG00000166557	TMED3
ENSG00000117602	RCAN3
ENSG00000151623	NR3C2
ENSG00000253203	GUSBP3
ENSG00000168405	CMAHP
ENSG00000167037	SGSM1
ENSG00000137642	SORL1
ENSG00000136840	ST6GALNAC4
ENSG00000103044	HAS3
ENSG00000188493	C19orf54
ENSG00000110031	LPXN
ENSG00000272602	ZNF595
ENSG00000112796	ENPP5
ENSG00000070010	UFD1
ENSG00000106591	MRPL32
ENSG00000068438	FTSJ1
ENSG00000257337	LOC283335
ENSG00000116288	PARK7
ENSG00000165410	CFL2
Novelgene0707	No data available
ENSG00000155463	OXA1L
ENSG00000075239	ACAT1
ENSG00000099308	MAST3
ENSG00000148840	PPRC1
ENSG00000147251	DOCK11
ENSG00000084674	APOB
ENSG00000105821	DNAJC2
ENSG00000108021	TASOR2
ENSG00000154889	MPPE1
ENSG00000231500	RPS18
ENSG00000154839	SKA1
ENSG00000119402	FBXW2
ENSG00000196693	ZNF33B
ENSG00000162889	MAPKAPK2
ENSG00000172840	PDP2
ENSG00000165804	ZNF219
ENSG00000254197	No data available
ENSG00000075142	SRI
ENSG00000004777	ARHGAP33
ENSG00000104331	IMPAD1
ENSG00000161999	JMJD8
ENSG00000106785	TRIM14
ENSG00000164855	TMEM184A
ENSG00000175073	VCPIP1
ENSG00000163479	SSR2
ENSG00000006534	ALDH3B1
ENSG00000138759	FRAS1
ENSG00000160207	HSF2BP
ENSG00000101109	STK4
ENSG00000063601	MTMR1
ENSG00000166845	C18orf54
ENSG00000134248	LAMTOR5
ENSG00000109320	NFKB1	SE
ENSG00000250337	PURPL
ENSG00000134569	LRP4
ENSG00000124006	OBSL1
ENSG00000172687	ZNF738
ENSG00000125846	ZNF133
ENSG00000180628	PCGF5
ENSG00000151611	MMAA
ENSG00000007341	ST7L
ENSG00000034533	ASTE1
ENSG00000236144	TMEM147-AS1
ENSG00000142675	CNKSR1
ENSG00000279726	No data available
ENSG00000163293	NIPAL1
ENSG00000164151	ICE1
ENSG00000103363	ELOB
ENSG00000104881	PPP1R13L
ENSG00000167118	URM1
ENSG00000173137	ADCK5
ENSG00000021300	PLEKHB1
ENSG00000104522	TSTA3
ENSG00000130653	PNPLA7
ENSG00000114735	HEMK1
ENSG00000260027	HOXB7	AF
ENSG00000147316	MCPH1
ENSG00000109189	USP46
ENSG00000139718	SETD1B
ENSG00000103550	KNOP1
ENSG00000135250	SRPK2
ENSG00000196646	ZNF136
ENSG00000006611	USH1C
ENSG00000152382	TADA1
ENSG00000196843	ARID5A	SE
ENSG00000257815	LINC01481
ENSG00000163462	TRIM46
ENSG00000171135	JAGN1
ENSG00000155636	RBM45
ENSG00000130818	ZNF426
ENSG00000181610	MRPS23
ENSG00000023445	BIRC3
ENSG00000157514	TSC22D3
ENSG00000139725	RHOF
ENSG00000119899	SLC17A5
ENSG00000102401	ARMCX3
ENSG00000162971	TYW5
ENSG00000134698	AGO4
ENSG00000001036	FUCA2
ENSG00000156030	ELMSAN1
ENSG00000163013	FBXO41
ENSG00000104447	TRPS1
ENSG00000174032	SLC25A30
ENSG00000226137	BAIAP2-DT
ENSG00000122008	POLK
ENSG00000128694	OSGEPL1
ENSG00000153015	CWC27
ENSG00000155980	KIF5A
ENSG00000185869	ZNF829
ENSG00000170871	KIAA0232
ENSG00000167608	TMC4
ENSG00000007392	LUC7L
ENSG00000054654	SYNE2
ENSG00000115718	PROC
ENSG00000159720	ATP6V0D1
ENSG00000116353	MECR
ENSG00000035115	SH3YL1
ENSG00000106077	ABHD11
ENSG00000118193	KIF14
ENSG00000103512	NOMO1
ENSG00000172613	RAD9A	SE
ENSG00000173171	MTX1
ENSG00000073464	CLCN4
ENSG00000119048	UBE2B
ENSG00000049656	CLPTM1L
ENSG00000113966	ARL6
ENSG00000165238	WNK2
ENSG00000105523	FAM83E
ENSG00000164949	GEM
ENSG00000103316	CRYM
ENSG00000112031	MTRF1L
ENSG00000228801	No data available
ENSG00000169567	HINT1
ENSG00000113209	PCDHB5
ENSG00000115355	CCDC88A
ENSG00000205629	LCMT1
ENSG00000172794	RAB37
ENSG00000152818	UTRN
ENSG00000198732	SMOC1
ENSG00000204524	ZNF805
ENSG00000078018	MAP2
ENSG00000169504	CLIC4
ENSG00000166949	SMAD3
ENSG00000109118	PHF12
ENSG00000100558	PLEK2	SE
ENSG00000143353	LYPLAL1
ENSG00000164073	MFSD8
ENSG00000178761	FAM219B
ENSG00000163536	SERPINI1	A5
ENSG00000169062	UPF3A
ENSG00000169436	COL22A1
ENSG00000185324	CDK10	SE
ENSG00000168386	FILIP1L
ENSG00000234616	JRK
ENSG00000237036	ZEB1-AS1	AF
ENSG00000144559	TAMM41
ENSG00000198513	ATL1
ENSG00000091137	SLC26A4	SE
ENSG00000119397	CNTRL
ENSG00000151292	CSNK1G3
ENSG00000149311	ATM	SE
ENSG00000164695	CHMP4C
ENSG00000124357	NAGK
ENSG00000146263	MMS22L
ENSG00000163818	LZTFL1
ENSG00000226259	No data available
ENSG00000221923	ZNF880
ENSG00000142856	ITGB3BP
ENSG00000099958	DERL3
ENSG00000103148	NPRL3	MX
ENSG00000277117	LOC102723996
ENSG00000204084	INPP5B
ENSG00000174165	ZDHHC24
ENSG00000182518	FAM104B
ENSG00000164626	KCNK5
ENSG00000213918	DNASE1
ENSG00000204576	PRR3
ENSG00000105997	HOXA3	AF
ENSG00000163635	No data available
ENSG00000065526	SPEN
ENSG00000100764	PSMC1
ENSG00000162601	MYSM1
ENSG00000159399	HK2	AF
ENSG00000133138	TBC1D8B

## Sheet: Sheet2
Ensembl_ID	Symbol	AS classification	Chromosome location	Chromosome location	Chromosome location
ENSG00000142082	SIRT3	A3
ENSG00000118058	KMT2A	A3+	118507508-118507529	118509136-118509159
ENSG00000198203	SULT1C2	A3
ENSG00000067365	METTL22	A3
ENSG00000002016	RAD52	A3
ENSG00000174405	LIG4	A3
ENSG00000152455	SUV39H2	A5
ENSG00000204498	NFKBIL1	A5
ENSG00000172977	KAT5	A5
ENSG00000085224	ATRX	A5	77651983-77652114
ENSG00000197279	ZNF165	A5+	28081530-28080970
ENSG00000041880	PARP3	A5+	51943046-51942708
ENSG00000205250	E2F4	A5
ENSG00000153094	BCL2L11	A5
ENSG00000124523	SIRT5	A5, A3, AF,AL, RI, SE,MX
ENSG00000012061	ERCC1	A5
ENSG00000163536	SERPINI1	A5
ENSG00000134250	NOTCH2	AF
ENSG00000159399	HK2	AF+
ENSG00000136052	SLC41A2	AF
ENSG00000170608	FOXA3	AF+	45863989-45864191;45864326-45864525
ENSG00000121966	CXCR4	AF
ENSG00000197375	SLC22A5	AF
ENSG00000140443	IGF1R	AF
ENSG00000260027	HOXB7	AF
ENSG00000237036	ZEB1-AS1	AF
ENSG00000105997	HOXA3	AF
ENSG00000159399	HK2	AF
ENSG00000196313	POM121	AL+	72946137-72948294;72948328-72948470	72946137-72948294;72948328-72951440
ENSG00000145494	NDUFS6	AL+	1802149-1802279;1802321-1805330		10418676-10421062;10421931-10422036
ENSG00000167380	ZNF226	AL
ENSG00000124508	BTN2A2	AL
ENSG00000204815	TTC25	MX
ENSG00000130402	ACTN4	MX+	38710257-38710342;38711276-38711361		38727946-38728026;38728316-38728381
ENSG00000103148	NPRL3	MX
ENSG00000187097	ENTPD5	MX
ENSG00000112062	MAPK14	MX
ENSG00000149483	TMEM138	RI
ENSG00000095015	MAP3K1	RI+	56887520-56888226
ENSG00000163704	PRRT3	RI	9945711-9946085
ENSG00000164418	GRIK2	RI+	101399094-101399223
ENSG00000132424	PNISR	RI
ENSG00000205593	DENND6B	RI
ENSG00000132003	ZSWIM4	RI
ENSG00000184381	PLA2G6	RI
ENSG00000105185	PDCD5	RI
ENSG00000100479	POLE2	SE	49646570-49646694	49646994-49647092	49647293-49647360	49654784-49654838
ENSG00000125347	IRF1	SE
ENSG00000129071	MBD4	SE
ENSG00000108932	SLC16A6	SE
ENSG00000126070	AGO3	SE+	35966955-35967075	35973375-35973511	36005719-36005858
ENSG00000037637	FBXO42	SE
ENSG00000164117	FBXO8	SE
ENSG00000163961	RNF168	SE
ENSG00000087206	UIMC1	SE
ENSG00000069869	NEDD4	SE
ENSG00000110628	SLC22A18	SE
ENSG00000133067	LGR6	SE
ENSG00000256525	POLG2	SE
ENSG00000109320	NFKB1	SE
ENSG00000196843	ARID5A	SE
ENSG00000172613	RAD9A	SE
ENSG00000100558	PLEK2	SE
ENSG00000185324	CDK10	SE
ENSG00000091137	SLC26A4	SE
ENSG00000149311	ATM	SE

## Sheet: Sheet3
		NU7441处理后所有的特异性RI可变剪切
		ENSG00000163704 ENSG00000144369 ENSG00000168924 ENSG00000096433 ENSG00000173545 ENSG00000166341 Novelgene0454 ENSG00000102096 ENSG00000165434 ENSG00000186301 Novelgene0523 ENSG00000133858 ENSG00000108821 ENSG00000165684 ENSG00000124767 ENSG00000254634 ENSG00000095015 ENSG00000130193 ENSG00000231500 ENSG00000132109 ENSG00000046604 ENSG00000124006 ENSG00000146072 ENSG00000130653 ENSG00000165678 ENS…
