# Supplementary material for: Long-Read Sequencing Annotation of the Transcriptome in DNA-PK Inactivated Cells
Source: Front Oncol. 2022 Aug 2;12:941638. doi: 10.3389/fonc.2022.941638 (PMC9382581; doi:10.3389/fonc.2022.941638)
Supplement: Supplementary file 3 [file Table_2.xlsx]

## Sheet: Sheet1
Primer name	5' to 3' sequence
AGO3-SE FW	AGACGTTACTTTACCTGGGGA
AGO3-SE RV	TCAGTCAGAGGTCTTGGTTGC
GRIK2-RI FW	GTGTGCGTGCTGGATTTCTC
GRIK2-RI RV	GGTAAGGGTAGTATTGGGTAGCA
ACTN4-MX FW	AATGCCTTCGAAGTGGCTGA
ACTN4-MX RV1	GGCATGGTAGAAGCTGGACA
ACTN4-MX RV2	AAGCGTGGTAGAAGCAGGAC
POM121-AL FW	CCCCACCTTTGGTCTGAACA
POM121-AL RV1	CAAAGCATCAGCACCAGAAC
POM121-AL RV2	CTGCCTAAGGGTGTGCTAAG
HK2-AF FW1	TGAATCGGAGAGGTCCCACT
HK2-AF RV	GCTCCAAGCCCTTTCTCCAT
HK2-AF FW2	GAAGGAGTAGGAAAGGGGCA
